# Supplementary material for: Dynamic transcriptomic analysis reveals suppression of PGC1α/ERRα drives perturbed myogenesis in facioscapulohumeral muscular dystrophy
Source: Hum Mol Genet. 2018 Dec 6;28(8):1244–59. doi: 10.1093/hmg/ddy405 (PMC6452176; doi:10.1093/hmg/ddy405)
Supplement: Supplementary Data [file suppl_ddy405.zip]

Archive with 13 entries (13 files):
- Banerji et al 2017 - Supplementary Video 1B.avi
- Banerji et al HMG-2018 - Supplementary Material - File, Figure and Table legends.pdf
- Banerji et al HMG-2018 - Table S1 - Description of cell lines analysed.xlsx
- Banerji et al HMG-2018 - Table S2 - GSEA results for genes up-regulated in FSHD.xlsx
- Banerji et al HMG-2018 - Table S3 - GSEA results for genes down-regulated in FSHD.xlsx
- Banerji et al HMG-2018 - Table S4 - GSEA results for genes up-regulated during myogenesis.xlsx
- Banerji et al HMG-2018 - Table S5 - GSEA results for genes down-regulated during myogenesis.xlsx
- Banerji et al HMG-2018 - Table S6 - GSEA results for genes up-regulated during FSHD myogenesis.xlsx
- Banerji et al HMG-2018 - Table S7 - GSEA results for genes down-regulated during FSHD myogenesis.xlsx
- Banerji et al HMG-2018 Supplementary Material Figure S1.jpg
- Banerji et al HMG-2018- Supplementary Material Figure S2.jpg
- Banerji et al HMG-2018-D-00584 Supplementary File 1.pdf
- Banerji et al. 2017 - Supplementary Video 1A.avi
