# Supplementary material for: Dynamic transcriptomic analysis reveals suppression of PGC1α/ERRα drives perturbed myogenesis in facioscapulohumeral muscular dystrophy
Source: Hum Mol Genet. 2018 Dec 6;28(8):1244–59. doi: 10.1093/hmg/ddy405 (PMC6452176; doi:10.1093/hmg/ddy405)
Supplement: Supplementary Data [file suppl_ddy405.zip › Banerji et al HMG-2018 - Table S1 - Description of cell lines analysed.xlsx]

## Sheet: Sheet1
Table S1: Description of cell lines analysed
Cell line	FSHD status	Relationship of control	Gender	Muscle sampled	Reference
54-2	FSHD	Same Mosaic Individual	M	Biceps	Krom et al. Am. J. Pathol. 181, 1387–1401 (2012). doi: 10.1016/j.ajpath.2012.07.008
54-A5	FSHD	Same Mosaic Individual	M	Biceps	Krom et al. Am. J. Pathol. 181, 1387–1401 (2012). doi: 10.1016/j.ajpath.2012.07.009
54-12	FSHD	Same Mosaic Individual	M	Biceps	Krom et al. Am. J. Pathol. 181, 1387–1401 (2012). doi: 10.1016/j.ajpath.2012.07.010
54-6	Control	Same Mosaic Individual	M	Biceps	Krom et al. Am. J. Pathol. 181, 1387–1401 (2012). doi: 10.1016/j.ajpath.2012.07.007
12Abic	FSHD	N/A	F	Biceps	Homma et al. Eur. J. Hum. Genet. 20, 404–10 (2012). doi: 10.1038/ejhg.2011.213.
12Ubic	Control	Sister	F	Biceps	Homma et al. Eur. J. Hum. Genet. 20, 404–10 (2012). doi: 10.1038/ejhg.2011.213.
16Abic	FSHD	N/A	F	Biceps	Homma et al. Eur. J. Hum. Genet. 20, 404–10 (2012). doi: 10.1038/ejhg.2011.213.
16Ubic	Control	Sister	F	Biceps	Homma et al. Eur. J. Hum. Genet. 20, 404–10 (2012). doi: 10.1038/ejhg.2011.213.
15Abic	FSHD	N/A	M	Biceps	Homma et al. Eur. J. Hum. Genet. 20, 404–10 (2012). doi: 10.1038/ejhg.2011.213.
15Ubic	Control	Sister	F	Biceps	Homma et al. Eur. J. Hum. Genet. 20, 404–10 (2012). doi: 10.1038/ejhg.2011.213.
MD-FSHD	FSHD	N/A	M	Quadriceps	Newly derived
GE-CTRL	Control	Unrelated	M	Quadriceps	Newly derived
