# Supplementary material for: Dynamic transcriptomic analysis reveals suppression of PGC1α/ERRα drives perturbed myogenesis in facioscapulohumeral muscular dystrophy
Source: Hum Mol Genet. 2018 Dec 6;28(8):1244–59. doi: 10.1093/hmg/ddy405 (PMC6452176; doi:10.1093/hmg/ddy405)
Supplement: Supplementary Data [file suppl_ddy405.zip › Banerji et al HMG-2018 - Table S2 - GSEA results for genes up-regulated in FSHD.xlsx]

## Sheet: overlap (41)
Table S2: GSEA results for genes up-regulated in FSHD
Overlap Results
Collection(s):	C2, C3, C4, C5, C6, C7, H
# overlaps shown:	50
# genesets in collections:	12985
# genes in comparison (n):	394
# genes in universe (N):	45956
Gene Set Name	# Genes in Gene Set (K)	Description	# Genes in Overlap (k)	k/K	p-value	FDR q-value
REACTOME_GENERIC_TRANSCRIPTION_PATHWAY	352	Genes involved in Generic Transcription Pathway	30	0.0852	7.05e-21	9.15e-17
RIGGI_EWING_SARCOMA_PROGENITOR_UP	430	Genes up-regulated in mesenchymal stem cells (MSC) engineered to express EWS-FLI1 [GeneID=2130;2321] fusion protein.	32	0.0744	2.05e-20	1.33e-16
MEISSNER_BRAIN_HCP_WITH_H3K4ME3_AND_H3K27ME3	1069	Genes with high-CpG-density promoters (HCP) bearing histone H3 dimethylation at K4 (H3K4me2) and trimethylation at K27 (H3K27me3) in brain.	44	0.0412	1.22e-17	5.26e-14
NIKOLSKY_BREAST_CANCER_19Q13.1_AMPLICON	22	Genes within amplicon 19q13.1 identified in a copy number alterations study of 191 breast tumor samples.	10	0.4545	1.13e-15	3.66e-12
BOQUEST_STEM_CELL_UP	260	Genes up-regulated in freshly isolated CD31- [GeneID=5175] (stromal stem cells from adipose tissue) versus the CD31+ (non-stem) counterparts.	22	0.0846	1.41e-15	3.66e-12
SENESE_HDAC1_AND_HDAC2_TARGETS_DN	232	Genes down-regulated in U2OS cells (osteosarcoma) upon knockdown of both HDAC1 and HDAC2 [GeneID=3065;3066] by RNAi.	20	0.0862	1.96e-14	4.25e-11
DODD_NASOPHARYNGEAL_CARCINOMA_UP	1821	Genes up-regulated in nasopharyngeal carcinoma (NPC) compared to the normal tissue.	52	0.0286	3.87e-14	7.18e-11
WONG_ADULT_TISSUE_STEM_MODULE	721	The 'adult tissue stem' module: genes coordinately up-regulated in a compendium of adult tissue stem cells.	32	0.0444	5.34e-14	8.67e-11
WEST_ADRENOCORTICAL_TUMOR_DN	546	Down-regulated genes in pediatric adrenocortical tumors (ACT) compared to the normal tissue.	28	0.0513	6.52e-14	9.4e-11
SCHUETZ_BREAST_CANCER_DUCTAL_INVASIVE_UP	351	Genes up-regulated in invasive ductal carcinoma (IDC) relative to ductal carcinoma in situ (DCIS, non-invasive).	23	0.0655	7.62e-14	9.9e-11
LIM_MAMMARY_STEM_CELL_UP	489	Genes consistently up-regulated in mammary stem cells both in mouse and human species.	26	0.0532	2.29e-13	2.71e-10
TTGTTT_V$FOXO4_01	2061	Genes with promoter regions [-2kb,2kb] around transcription start site containing the motif TTGTTT which matches annotation for MLLT7: myeloid/lymphoid or mixed-lineage leukemia (trithorax homolog, Drosophila); translocated to, 7	54	0.0262	3.63e-13	3.93e-10
CAGGTG_V$E12_Q6	2485	Genes with promoter regions [-2kb,2kb] around transcription start site containing the motif CAGGTG which matches annotation for TCF3: transcription factor 3 (E2A immunoglobulin enhancer binding factors E12/E47)	60	0.0241	4.91e-13	4.9e-10
LEE_BMP2_TARGETS_UP	745	Genes up-regulated in uterus upon knockout of BMP2 [GeneID=650].	31	0.0416	7.22e-13	6.48e-10
BENPORATH_EED_TARGETS	1062	Set 'Eed targets': genes identified by ChIP on chip as targets of the Polycomb protein EED [GeneID=8726] in human embryonic stem cells.	37	0.0348	8.29e-13	6.48e-10
BENPORATH_ES_WITH_H3K27ME3	1118	Set 'H3K27 bound': genes posessing the trimethylated H3K27 (H3K27me3) mark in their promoters in human embryonic stem cells, as identified by ChIP on chip.	38	0.034	8.42e-13	6.48e-10
SMID_BREAST_CANCER_BASAL_DN	701	Genes down-regulated in basal subtype of breast cancer samles.	30	0.0428	8.48e-13	6.48e-10
SYNAPTOGENESIS	18	Genes annotated by the GO term GO:0007416. The biosynthesis of a synapse.	8	0.4444	1.1e-12	7.96e-10
TGGAAA_V$NFAT_Q4_01	1896	Genes with promoter regions [-2kb,2kb] around transcription start site containing the motif TGGAAA which matches annotation for NFAT<br> NFATC	50	0.0264	2.36e-12	1.61e-09
WANG_SMARCE1_TARGETS_UP	280	Genes up-regulated in BT549 cells (breast cancer) by expression of SMARCE1 [GeneID=6605] off a retroviral vector.	19	0.0679	6.27e-12	3.94e-09
SWEET_LUNG_CANCER_KRAS_DN	435	Genes down-regulated in the Kras2LA mouse lung cancer model with mutated KRAS [GeneID=3845].	23	0.0529	6.37e-12	3.94e-09
GAUSSMANN_MLL_AF4_FUSION_TARGETS_F_UP	185	Up-regualted genes from the set F (Fig. 5a): specific signature shared by cells expressing AF4-MLL [GeneID=4299;4297] alone and those expressing both AF4-MLL and MLL-AF4 fusion proteins.	16	0.0865	7.79e-12	4.6e-09
MULTICELLULAR_ORGANISMAL_DEVELOPMENT	1049	Genes annotated by the GO term GO:0007275. The biological process whose specific outcome is the progression of an organism over time from an initial condition (e.g. a zygote or a young adult) to a later condition (e.g. a multicellular animal or an aged adult).	35	0.0334	1.17e-11	6.45e-09
SYNAPSE_ORGANIZATION_AND_BIOGENESIS	23	Genes annotated by the GO term GO:0050808. A process that is carried out at the cellular level which results in the formation, arrangement of constituent parts, or disassembly of a synapse, the junction between a neuron and a target (neuron, muscle, or secretory cell).	8	0.3478	1.19e-11	6.45e-09
MODULE_47	225	ECM and collagens.	17	0.0756	1.5e-11	7.81e-09
ANATOMICAL_STRUCTURE_DEVELOPMENT	1013	Genes annotated by the GO term GO:0048856. The biological process whose specific outcome is the progression of an anatomical structure from an initial condition to its mature state. This process begins with the formation of the structure and ends with the mature structure, whatever form that may be including its natural destruction. An anatomical structure is any biological entity that occupies s…	34	0.0336	2e-11	9.98e-09
COLDREN_GEFITINIB_RESISTANCE_DN	230	Genes down-regulated in NSCLC (non-small cell lung carcinoma) cell lines resistant to gefitinib [PubChem=123631] compared to the sensitive ones.	17	0.0739	2.13e-11	1.02e-08
ROZANOV_MMP14_TARGETS_UP	266	Genes up-regulated in HT1080 cells (fibrosarcoma) over-expressing MMP14 [GeneID=4323] compared to those with knockdown of the gene by RNAi.	18	0.0677	2.37e-11	1.1e-08
BOQUEST_STEM_CELL_CULTURED_VS_FRESH_UP	425	Genes up-regulated in cultured stromal stem cells from adipose tissue, compared to the freshly isolated cells.	22	0.0518	2.78e-11	1.24e-08
ZWANG_TRANSIENTLY_UP_BY_1ST_EGF_PULSE_ONLY	1839	Genes transiently induced only by the first pulse of EGF [GeneID =1950] in 184A1 cells (mammary epithelium).	47	0.0256	3.31e-11	1.43e-08
CHICAS_RB1_TARGETS_CONFLUENT	567	Genes up-regulated in confluent IMR90 cells (fibroblast) after knockdown of RB1 [GeneID=5925] by RNAi.	25	0.0441	3.8e-11	1.55e-08
BENPORATH_SUZ12_TARGETS	1038	Set 'Suz12 targets': genes identified by ChIP on chip as targets of the Polycomb protein SUZ12 [GeneID=23512] in human embryonic stem cells.	34	0.0328	3.82e-11	1.55e-08
MEMBRANE	1994	Genes annotated by the GO term GO:0016020. Double layer of lipid molecules that encloses all cells, and, in eukaryotes, many organelles; may be a single or double lipid bilayer; also includes associated proteins.	49	0.0246	4.71e-11	1.83e-08
MEL18_DN.V1_DN	148	Genes down-regulated in DAOY cells (medulloblastoma) upon knockdown of PCGF2 [Gene ID=7703] gene by RNAi.	14	0.0946	4.79e-11	1.83e-08
PLASMA_MEMBRANE	1426	Genes annotated by the GO term GO:0005886. The membrane surrounding a cell that separates the cell from its external environment. It consists of a phospholipid bilayer and associated proteins.	40	0.0281	7.27e-11	2.7e-08
ATF2_S_UP.V1_DN	187	Genes down-regulated in myometrial cells over-expressing a shortened splice form of ATF2 [Gene ID=1386] gene.	15	0.0802	1.03e-10	3.71e-08
RODRIGUES_THYROID_CARCINOMA_POORLY_DIFFERENTIATED_DN	805	Genes down-regulated in poorly differentiated thyroid carcinoma (PDTC) compared to normal thyroid tissue.	29	0.036	1.25e-10	4.27e-08
NABA_MATRISOME	1028	Ensemble of genes encoding extracellular matrix and extracellular matrix-associated proteins	33	0.0321	1.26e-10	4.27e-08
PETROVA_ENDOTHELIUM_LYMPHATIC_VS_BLOOD_UP	131	Genes up-regulated in LEC (lymphatic endothelial cells) compared to BEC (blood endothelial cells).	13	0.0992	1.29e-10	4.27e-08
SYSTEM_DEVELOPMENT	861	Genes annotated by the GO term GO:0048731. The process whose specific outcome is the progression of an organismal system over time, from its formation to the mature structure. A system is a regularly interacting or interdependent group of organs or tissues that work together to carry out a given biological process.	30	0.0348	1.31e-10	4.27e-08
ESC_J1_UP_LATE.V1_UP	191	Genes up-regulated during late stages of differentiation of embryoid bodies from J1 embryonic stem cells.	15	0.0785	1.39e-10	4.39e-08
SENESE_HDAC1_TARGETS_DN	260	Genes down-regulated in U2OS cells (osteosarcoma) upon knockdown of HDAC1 [GeneID=3065] by RNAi.	17	0.0654	1.46e-10	4.51e-08
DELYS_THYROID_CANCER_DN	232	Genes down-regulated in papillary thyroid carcinoma (PTC) compared to normal tissue.	16	0.069	2.32e-10	7.02e-08
EXTRACELLULAR_STRUCTURE_ORGANIZATION_AND_BIOGENESIS	32	Genes annotated by the GO term GO:0043062. A process that is carried out at the cellular level which results in the formation, arrangement of constituent parts, or disassembly of structures in the space external to the outermost structure of a cell. For cells without external protective or external encapsulating structures this refers to space outside of the plasma membrane, and also covers the h…	8	0.25	2.39e-10	7.05e-08
KATSANOU_ELAVL1_TARGETS_UP	169	Genes up-regulated in MEF cells (embryonic fibroblast) with ELAVL1 [GeneID=1994] knocked out.	14	0.0828	2.83e-10	8.17e-08
GOZGIT_ESR1_TARGETS_DN	781	Genes down-regulated in TMX2-28 cells (breast cancer) which do not express ESR1 [GeneID=2099]) compared to the parental MCF7 cells which do.	28	0.0359	2.93e-10	8.27e-08
CTTTGT_V$LEF1_Q2	1972	Genes with promoter regions [-2kb,2kb] around transcription start site containing the motif CTTTGT which matches annotation for LEF1: lymphoid enhancer-binding factor 1	47	0.0238	3.31e-10	9.14e-08
NABA_CORE_MATRISOME	275	Ensemble of genes encoding core extracellular matrix including ECM glycoproteins, collagens and proteoglycans	17	0.0618	3.47e-10	9.38e-08
TARTE_PLASMA_CELL_VS_PLASMABLAST_UP	398	Genes up-regulated in mature plasma cells compared with plasmablastic B lymphocytes.	20	0.0503	3.75e-10	9.95e-08
KINSEY_TARGETS_OF_EWSR1_FLII_FUSION_DN	329	Genes down-regulated in TC71 and EWS502 cells (Ewing's sarcoma) by EWSR1-FLI1 [GeneID=2130;2314] as inferred from RNAi knockdown of this fusion protein.	18	0.0547	7.48e-10	1.94e-07
Gene/Gene Set Overlap Matrix
Entrez Gene Id	Gene Symbol	Gene Description	REACTOME_GENERIC_TRANSCRIPTION_PATHWAY	RIGGI_EWING_SARCOMA_PROGENITOR_UP	MEISSNER_BRAIN_HCP_WITH_H3K4ME3_AND_H3K27ME3	NIKOLSKY_BREAST_CANCER_19Q13.1_AMPLICON	BOQUEST_STEM_CELL_UP	SENESE_HDAC1_AND_HDAC2_TARGETS_DN	DODD_NASOPHARYNGEAL_CARCINOMA_UP	WONG_ADULT_TISSUE_STEM_MODULE	WEST_ADRENOCORTICAL_TUMOR_DN	SCHUETZ_BREAST_CANCER_DUCTAL_INVASIVE_UP	LIM_MAMMARY_STEM_CELL_UP	TTGTTT_V$FOXO4_01	CAGGTG_V$E12_Q6	LEE_BMP2_TARGETS_UP	BENPORATH_EED_TARGETS	BENPORATH_ES_WITH_H3K27ME3	SMID_BREAST_CANCER_BASAL_DN	SYNAPTOGENESIS	TGGAAA_V$NFAT_Q4_01	WANG_SMARCE1_TARGETS_UP	SWEET_LUNG_CANCER_KRAS_DN	GAUSSMANN_MLL_AF4_FUSION_TARGETS_F_UP	MULTICELLULAR_ORGANISMAL_DEVELOPMENT	SYNAPSE_ORGANIZATION_AND_BIOGENESIS	MODULE_47	ANATOMICAL_STRUCTURE_DEVELOPMENT	COLDREN_GEFITINIB_RESISTANCE_DN	ROZANOV_MMP14_TARGETS_UP	BOQUEST_STEM_CELL_CULTURED_VS_FRESH_UP	ZWANG_TRANSIENTLY_UP_BY_1ST_EGF_PULSE_ONLY	CHICAS_RB1_TARGETS_CONFLUENT	BENPORATH_SUZ12_TARGETS	MEMBRANE	MEL18_DN.V1_DN	PLASMA_MEMBRANE	ATF2_S_UP.V1_DN	RODRIGUES_THYROID_CARCINOMA_POORLY_DIFFERENTIATED_DN	NABA_MATRISOME	PETROVA_ENDOTHELIUM_LYMPHATIC_VS_BLOOD_UP	SYSTEM_DEVELOPMENT	ESC_J1_UP_LATE.V1_UP	SENESE_HDAC1_TARGETS_DN	DELYS_THYROID_CANCER_DN	EXTRACELLULAR_STRUCTURE_ORGANIZATION_AND_BIOGENESIS	KATSANOU_ELAVL1_TARGETS_UP	GOZGIT_ESR1_TARGETS_DN	CTTTGT_V$LEF1_Q2
1030	CDKN2B	cyclin-dependent kinase inhibitor 2B (p15, inhibits CDK4)	REACTOME_GENERIC_TRANSCRIPTION_PATHWAY		MEISSNER_BRAIN_HCP_WITH_H3K4ME3_AND_H3K27ME3																											ZWANG_TRANSIENTLY_UP_BY_1ST_EGF_PULSE_ONLY																GOZGIT_ESR1_TARGETS_DN
148266	ZNF569	zinc finger protein 569	REACTOME_GENERIC_TRANSCRIPTION_PATHWAY			NIKOLSKY_BREAST_CANCER_19Q13.1_AMPLICON																																											CTTTGT_V$LEF1_Q2
92285	ZNF585B	zinc finger protein 585B	REACTOME_GENERIC_TRANSCRIPTION_PATHWAY			NIKOLSKY_BREAST_CANCER_19Q13.1_AMPLICON
148268	ZNF570	zinc finger protein 570	REACTOME_GENERIC_TRANSCRIPTION_PATHWAY			NIKOLSKY_BREAST_CANCER_19Q13.1_AMPLICON
84911	ZNF382	zinc finger protein 382	REACTOME_GENERIC_TRANSCRIPTION_PATHWAY			NIKOLSKY_BREAST_CANCER_19Q13.1_AMPLICON
7594	ZNF43	zinc finger protein 43	REACTOME_GENERIC_TRANSCRIPTION_PATHWAY																SMID_BREAST_CANCER_BASAL_DN										COLDREN_GEFITINIB_RESISTANCE_DN
147837	ZNF563	zinc finger protein 563	REACTOME_GENERIC_TRANSCRIPTION_PATHWAY																		TGGAAA_V$NFAT_Q4_01
10172	ZNF256	zinc finger protein 256	REACTOME_GENERIC_TRANSCRIPTION_PATHWAY																						MULTICELLULAR_ORGANISMAL_DEVELOPMENT
7700	ZNF141	zinc finger protein 141	REACTOME_GENERIC_TRANSCRIPTION_PATHWAY																									ANATOMICAL_STRUCTURE_DEVELOPMENT
440515	ZNF506	zinc finger protein 506	REACTOME_GENERIC_TRANSCRIPTION_PATHWAY																										COLDREN_GEFITINIB_RESISTANCE_DN			ZWANG_TRANSIENTLY_UP_BY_1ST_EGF_PULSE_ONLY							RODRIGUES_THYROID_CARCINOMA_POORLY_DIFFERENTIATED_DN									GOZGIT_ESR1_TARGETS_DN
162966	ZNF600	zinc finger protein 600	REACTOME_GENERIC_TRANSCRIPTION_PATHWAY																										COLDREN_GEFITINIB_RESISTANCE_DN			ZWANG_TRANSIENTLY_UP_BY_1ST_EGF_PULSE_ONLY
284307	ZIK1	zinc finger protein interacting with K protein 1 homolog (mouse)	REACTOME_GENERIC_TRANSCRIPTION_PATHWAY																										COLDREN_GEFITINIB_RESISTANCE_DN
10782	ZNF274	zinc finger protein 274	REACTOME_GENERIC_TRANSCRIPTION_PATHWAY																													ZWANG_TRANSIENTLY_UP_BY_1ST_EGF_PULSE_ONLY
7699	ZNF140	zinc finger protein 140	REACTOME_GENERIC_TRANSCRIPTION_PATHWAY																													ZWANG_TRANSIENTLY_UP_BY_1ST_EGF_PULSE_ONLY
79088	ZNF426	zinc finger protein 426	REACTOME_GENERIC_TRANSCRIPTION_PATHWAY																													ZWANG_TRANSIENTLY_UP_BY_1ST_EGF_PULSE_ONLY
57336	ZNF287	zinc finger protein 287	REACTOME_GENERIC_TRANSCRIPTION_PATHWAY																															BENPORATH_SUZ12_TARGETS
57615	ZNF492	zinc finger protein 492	REACTOME_GENERIC_TRANSCRIPTION_PATHWAY																																				RODRIGUES_THYROID_CARCINOMA_POORLY_DIFFERENTIATED_DN
26974	ZNF285	zinc finger protein 285	REACTOME_GENERIC_TRANSCRIPTION_PATHWAY																																													GOZGIT_ESR1_TARGETS_DN
7712	ZNF157	zinc finger protein 157	REACTOME_GENERIC_TRANSCRIPTION_PATHWAY
84671	ZNF347	zinc finger protein 347	REACTOME_GENERIC_TRANSCRIPTION_PATHWAY
147686	ZNF418	zinc finger protein 418	REACTOME_GENERIC_TRANSCRIPTION_PATHWAY
162967	ZNF320	zinc finger protein 320	REACTOME_GENERIC_TRANSCRIPTION_PATHWAY
55786	ZNF415	zinc finger protein 415	REACTOME_GENERIC_TRANSCRIPTION_PATHWAY
7710	ZNF154	zinc finger protein 154	REACTOME_GENERIC_TRANSCRIPTION_PATHWAY
147741	ZNF560	zinc finger protein 560	REACTOME_GENERIC_TRANSCRIPTION_PATHWAY
163227	ZNF100	zinc finger protein 100	REACTOME_GENERIC_TRANSCRIPTION_PATHWAY
7711	ZNF155	zinc finger protein 155	REACTOME_GENERIC_TRANSCRIPTION_PATHWAY
158399	ZNF483	zinc finger protein 483	REACTOME_GENERIC_TRANSCRIPTION_PATHWAY
7556	ZNF10	zinc finger protein 10	REACTOME_GENERIC_TRANSCRIPTION_PATHWAY
84775	ZNF607	zinc finger protein 607	REACTOME_GENERIC_TRANSCRIPTION_PATHWAY
9124	PDLIM1	PDZ and LIM domain 1		RIGGI_EWING_SARCOMA_PROGENITOR_UP	MEISSNER_BRAIN_HCP_WITH_H3K4ME3_AND_H3K27ME3			SENESE_HDAC1_AND_HDAC2_TARGETS_DN															SWEET_LUNG_CANCER_KRAS_DN							ROZANOV_MMP14_TARGETS_UP		ZWANG_TRANSIENTLY_UP_BY_1ST_EGF_PULSE_ONLY	CHICAS_RB1_TARGETS_CONFLUENT								PETROVA_ENDOTHELIUM_LYMPHATIC_VS_BLOOD_UP								CTTTGT_V$LEF1_Q2
3815	KIT	v-kit Hardy-Zuckerman 4 feline sarcoma viral oncogene homolog		RIGGI_EWING_SARCOMA_PROGENITOR_UP	MEISSNER_BRAIN_HCP_WITH_H3K4ME3_AND_H3K27ME3					WONG_ADULT_TISSUE_STEM_MODULE					CAGGTG_V$E12_Q6								SWEET_LUNG_CANCER_KRAS_DN																						DELYS_THYROID_CANCER_DN				CTTTGT_V$LEF1_Q2
3485	IGFBP2	insulin-like growth factor binding protein 2, 36kDa		RIGGI_EWING_SARCOMA_PROGENITOR_UP	MEISSNER_BRAIN_HCP_WITH_H3K4ME3_AND_H3K27ME3								LIM_MAMMARY_STEM_CELL_UP										SWEET_LUNG_CANCER_KRAS_DN							ROZANOV_MMP14_TARGETS_UP								ATF2_S_UP.V1_DN		NABA_MATRISOME	PETROVA_ENDOTHELIUM_LYMPHATIC_VS_BLOOD_UP						KATSANOU_ELAVL1_TARGETS_UP
1512	CTSH	cathepsin H		RIGGI_EWING_SARCOMA_PROGENITOR_UP	MEISSNER_BRAIN_HCP_WITH_H3K4ME3_AND_H3K27ME3											LEE_BMP2_TARGETS_UP								GAUSSMANN_MLL_AF4_FUSION_TARGETS_F_UP									CHICAS_RB1_TARGETS_CONFLUENT							NABA_MATRISOME			ESC_J1_UP_LATE.V1_UP				KATSANOU_ELAVL1_TARGETS_UP
2042	EPHA3	EPH receptor A3		RIGGI_EWING_SARCOMA_PROGENITOR_UP	MEISSNER_BRAIN_HCP_WITH_H3K4ME3_AND_H3K27ME3													BENPORATH_ES_WITH_H3K27ME3	SMID_BREAST_CANCER_BASAL_DN												BOQUEST_STEM_CELL_CULTURED_VS_FRESH_UP				MEMBRANE	MEL18_DN.V1_DN	PLASMA_MEMBRANE								DELYS_THYROID_CANCER_DN			GOZGIT_ESR1_TARGETS_DN
4211	MEIS1	Meis homeobox 1		RIGGI_EWING_SARCOMA_PROGENITOR_UP			BOQUEST_STEM_CELL_UP	SENESE_HDAC1_AND_HDAC2_TARGETS_DN	DODD_NASOPHARYNGEAL_CARCINOMA_UP	WONG_ADULT_TISSUE_STEM_MODULE				TTGTTT_V$FOXO4_01				BENPORATH_ES_WITH_H3K27ME3			TGGAAA_V$NFAT_Q4_01		SWEET_LUNG_CANCER_KRAS_DN									ZWANG_TRANSIENTLY_UP_BY_1ST_EGF_PULSE_ONLY												SENESE_HDAC1_TARGETS_DN					CTTTGT_V$LEF1_Q2
1286	COL4A4	collagen, type IV, alpha 4		RIGGI_EWING_SARCOMA_PROGENITOR_UP				SENESE_HDAC1_AND_HDAC2_TARGETS_DN			WEST_ADRENOCORTICAL_TUMOR_DN				CAGGTG_V$E12_Q6	LEE_BMP2_TARGETS_UP				SYNAPTOGENESIS					MULTICELLULAR_ORGANISMAL_DEVELOPMENT	SYNAPSE_ORGANIZATION_AND_BIOGENESIS		ANATOMICAL_STRUCTURE_DEVELOPMENT												NABA_MATRISOME		SYSTEM_DEVELOPMENT				EXTRACELLULAR_STRUCTURE_ORGANIZATION_AND_BIOGENESIS
4005	LMO2	LIM domain only 2 (rhombotin-like 1)		RIGGI_EWING_SARCOMA_PROGENITOR_UP					DODD_NASOPHARYNGEAL_CARCINOMA_UP	WONG_ADULT_TISSUE_STEM_MODULE		SCHUETZ_BREAST_CANCER_DUCTAL_INVASIVE_UP			CAGGTG_V$E12_Q6	LEE_BMP2_TARGETS_UP					TGGAAA_V$NFAT_Q4_01		SWEET_LUNG_CANCER_KRAS_DN		MULTICELLULAR_ORGANISMAL_DEVELOPMENT																PETROVA_ENDOTHELIUM_LYMPHATIC_VS_BLOOD_UP				DELYS_THYROID_CANCER_DN
83641	FAM107B	family with sequence similarity 107, member B		RIGGI_EWING_SARCOMA_PROGENITOR_UP					DODD_NASOPHARYNGEAL_CARCINOMA_UP					TTGTTT_V$FOXO4_01							TGGAAA_V$NFAT_Q4_01
23671	TMEFF2	transmembrane protein with EGF-like and two follistatin-like domains 2		RIGGI_EWING_SARCOMA_PROGENITOR_UP					DODD_NASOPHARYNGEAL_CARCINOMA_UP						CAGGTG_V$E12_Q6		BENPORATH_EED_TARGETS	BENPORATH_ES_WITH_H3K27ME3																BENPORATH_SUZ12_TARGETS
23231	SEL1L3	sel-1 suppressor of lin-12-like 3 (C. elegans)		RIGGI_EWING_SARCOMA_PROGENITOR_UP					DODD_NASOPHARYNGEAL_CARCINOMA_UP						CAGGTG_V$E12_Q6							WANG_SMARCE1_TARGETS_UP									BOQUEST_STEM_CELL_CULTURED_VS_FRESH_UP												ESC_J1_UP_LATE.V1_UP						CTTTGT_V$LEF1_Q2
1301	COL11A1	collagen, type XI, alpha 1		RIGGI_EWING_SARCOMA_PROGENITOR_UP						WONG_ADULT_TISSUE_STEM_MODULE		SCHUETZ_BREAST_CANCER_DUCTAL_INVASIVE_UP													MULTICELLULAR_ORGANISMAL_DEVELOPMENT			ANATOMICAL_STRUCTURE_DEVELOPMENT			BOQUEST_STEM_CELL_CULTURED_VS_FRESH_UP							ATF2_S_UP.V1_DN		NABA_MATRISOME		SYSTEM_DEVELOPMENT		SENESE_HDAC1_TARGETS_DN			KATSANOU_ELAVL1_TARGETS_UP		CTTTGT_V$LEF1_Q2
5178	PEG3	paternally expressed 3		RIGGI_EWING_SARCOMA_PROGENITOR_UP						WONG_ADULT_TISSUE_STEM_MODULE			LIM_MAMMARY_STEM_CELL_UP										SWEET_LUNG_CANCER_KRAS_DN								BOQUEST_STEM_CELL_CULTURED_VS_FRESH_UP					MEL18_DN.V1_DN							ESC_J1_UP_LATE.V1_UP
1756	DMD	dystrophin		RIGGI_EWING_SARCOMA_PROGENITOR_UP						WONG_ADULT_TISSUE_STEM_MODULE				TTGTTT_V$FOXO4_01	CAGGTG_V$E12_Q6						TGGAAA_V$NFAT_Q4_01														MEMBRANE	MEL18_DN.V1_DN	PLASMA_MEMBRANE		RODRIGUES_THYROID_CARCINOMA_POORLY_DIFFERENTIATED_DN										CTTTGT_V$LEF1_Q2
4804	NGFR	nerve growth factor receptor		RIGGI_EWING_SARCOMA_PROGENITOR_UP							WEST_ADRENOCORTICAL_TUMOR_DN		LIM_MAMMARY_STEM_CELL_UP		CAGGTG_V$E12_Q6	LEE_BMP2_TARGETS_UP		BENPORATH_ES_WITH_H3K27ME3																BENPORATH_SUZ12_TARGETS	MEMBRANE		PLASMA_MEMBRANE
54674	LRRN3	leucine rich repeat neuronal 3		RIGGI_EWING_SARCOMA_PROGENITOR_UP							WEST_ADRENOCORTICAL_TUMOR_DN			TTGTTT_V$FOXO4_01					SMID_BREAST_CANCER_BASAL_DN		TGGAAA_V$NFAT_Q4_01
1390	CREM	cAMP responsive element modulator		RIGGI_EWING_SARCOMA_PROGENITOR_UP							WEST_ADRENOCORTICAL_TUMOR_DN			TTGTTT_V$FOXO4_01							TGGAAA_V$NFAT_Q4_01											ZWANG_TRANSIENTLY_UP_BY_1ST_EGF_PULSE_ONLY				MEL18_DN.V1_DN					PETROVA_ENDOTHELIUM_LYMPHATIC_VS_BLOOD_UP
894	CCND2	cyclin D2		RIGGI_EWING_SARCOMA_PROGENITOR_UP								SCHUETZ_BREAST_CANCER_DUCTAL_INVASIVE_UP	LIM_MAMMARY_STEM_CELL_UP																	ROZANOV_MMP14_TARGETS_UP									RODRIGUES_THYROID_CARCINOMA_POORLY_DIFFERENTIATED_DN
57608	KIAA1462	KIAA1462		RIGGI_EWING_SARCOMA_PROGENITOR_UP								SCHUETZ_BREAST_CANCER_DUCTAL_INVASIVE_UP										WANG_SMARCE1_TARGETS_UP																			PETROVA_ENDOTHELIUM_LYMPHATIC_VS_BLOOD_UP
2028	ENPEP	glutamyl aminopeptidase (aminopeptidase A)		RIGGI_EWING_SARCOMA_PROGENITOR_UP								SCHUETZ_BREAST_CANCER_DUCTAL_INVASIVE_UP															MODULE_47				BOQUEST_STEM_CELL_CULTURED_VS_FRESH_UP				MEMBRANE		PLASMA_MEMBRANE						ESC_J1_UP_LATE.V1_UP
256691	MAMDC2	MAM domain containing 2		RIGGI_EWING_SARCOMA_PROGENITOR_UP									LIM_MAMMARY_STEM_CELL_UP			LEE_BMP2_TARGETS_UP
1740	DLG2	discs, large homolog 2 (Drosophila)		RIGGI_EWING_SARCOMA_PROGENITOR_UP										TTGTTT_V$FOXO4_01	CAGGTG_V$E12_Q6						TGGAAA_V$NFAT_Q4_01											ZWANG_TRANSIENTLY_UP_BY_1ST_EGF_PULSE_ONLY			MEMBRANE		PLASMA_MEMBRANE								DELYS_THYROID_CANCER_DN
1612	DAPK1	death-associated protein kinase 1		RIGGI_EWING_SARCOMA_PROGENITOR_UP											CAGGTG_V$E12_Q6	LEE_BMP2_TARGETS_UP														ROZANOV_MMP14_TARGETS_UP		ZWANG_TRANSIENTLY_UP_BY_1ST_EGF_PULSE_ONLY						ATF2_S_UP.V1_DN									KATSANOU_ELAVL1_TARGETS_UP		CTTTGT_V$LEF1_Q2
84329	HVCN1	hydrogen voltage-gated channel 1		RIGGI_EWING_SARCOMA_PROGENITOR_UP												LEE_BMP2_TARGETS_UP																			MEMBRANE
55351	STK32B	serine/threonine kinase 32B		RIGGI_EWING_SARCOMA_PROGENITOR_UP													BENPORATH_EED_TARGETS	BENPORATH_ES_WITH_H3K27ME3	SMID_BREAST_CANCER_BASAL_DN															BENPORATH_SUZ12_TARGETS
91607	SLFN11	schlafen family member 11		RIGGI_EWING_SARCOMA_PROGENITOR_UP													BENPORATH_EED_TARGETS	BENPORATH_ES_WITH_H3K27ME3																BENPORATH_SUZ12_TARGETS
2043	EPHA4	EPH receptor A4		RIGGI_EWING_SARCOMA_PROGENITOR_UP														BENPORATH_ES_WITH_H3K27ME3						GAUSSMANN_MLL_AF4_FUSION_TARGETS_F_UP								ZWANG_TRANSIENTLY_UP_BY_1ST_EGF_PULSE_ONLY	CHICAS_RB1_TARGETS_CONFLUENT	BENPORATH_SUZ12_TARGETS	MEMBRANE		PLASMA_MEMBRANE		RODRIGUES_THYROID_CARCINOMA_POORLY_DIFFERENTIATED_DN								KATSANOU_ELAVL1_TARGETS_UP	GOZGIT_ESR1_TARGETS_DN
7644	ZNF91	zinc finger protein 91		RIGGI_EWING_SARCOMA_PROGENITOR_UP															SMID_BREAST_CANCER_BASAL_DN		TGGAAA_V$NFAT_Q4_01								COLDREN_GEFITINIB_RESISTANCE_DN
131583	FAM43A	family with sequence similarity 43, member A		RIGGI_EWING_SARCOMA_PROGENITOR_UP																				GAUSSMANN_MLL_AF4_FUSION_TARGETS_F_UP								ZWANG_TRANSIENTLY_UP_BY_1ST_EGF_PULSE_ONLY
57722	IGDCC4	immunoglobulin superfamily, DCC subclass, member 4		RIGGI_EWING_SARCOMA_PROGENITOR_UP
3689	ITGB2	integrin, beta 2 (complement component 3 receptor 3 and 4 subunit)		RIGGI_EWING_SARCOMA_PROGENITOR_UP
400793	C1orf226	chromosome 1 open reading frame 226		RIGGI_EWING_SARCOMA_PROGENITOR_UP
5360	PLTP	phospholipid transfer protein			MEISSNER_BRAIN_HCP_WITH_H3K4ME3_AND_H3K27ME3		BOQUEST_STEM_CELL_UP				WEST_ADRENOCORTICAL_TUMOR_DN					LEE_BMP2_TARGETS_UP							SWEET_LUNG_CANCER_KRAS_DN				MODULE_47				BOQUEST_STEM_CELL_CULTURED_VS_FRESH_UP
5740	PTGIS	prostaglandin I2 (prostacyclin) synthase			MEISSNER_BRAIN_HCP_WITH_H3K4ME3_AND_H3K27ME3		BOQUEST_STEM_CELL_UP				WEST_ADRENOCORTICAL_TUMOR_DN												SWEET_LUNG_CANCER_KRAS_DN				MODULE_47						CHICAS_RB1_TARGETS_CONFLUENT					ATF2_S_UP.V1_DN
4919	ROR1	receptor tyrosine kinase-like orphan receptor 1			MEISSNER_BRAIN_HCP_WITH_H3K4ME3_AND_H3K27ME3		BOQUEST_STEM_CELL_UP					SCHUETZ_BREAST_CANCER_DUCTAL_INVASIVE_UP			CAGGTG_V$E12_Q6							WANG_SMARCE1_TARGETS_UP											CHICAS_RB1_TARGETS_CONFLUENT		MEMBRANE		PLASMA_MEMBRANE	ATF2_S_UP.V1_DN											CTTTGT_V$LEF1_Q2
10053	AP1M2	adaptor-related protein complex 1, mu 2 subunit			MEISSNER_BRAIN_HCP_WITH_H3K4ME3_AND_H3K27ME3			SENESE_HDAC1_AND_HDAC2_TARGETS_DN	DODD_NASOPHARYNGEAL_CARCINOMA_UP						CAGGTG_V$E12_Q6														COLDREN_GEFITINIB_RESISTANCE_DN
3490	IGFBP7	insulin-like growth factor binding protein 7			MEISSNER_BRAIN_HCP_WITH_H3K4ME3_AND_H3K27ME3			SENESE_HDAC1_AND_HDAC2_TARGETS_DN		WONG_ADULT_TISSUE_STEM_MODULE		SCHUETZ_BREAST_CANCER_DUCTAL_INVASIVE_UP					BENPORATH_EED_TARGETS				TGGAAA_V$NFAT_Q4_01						MODULE_47			ROZANOV_MMP14_TARGETS_UP										NABA_MATRISOME
4781	NFIB	nuclear factor I/B			MEISSNER_BRAIN_HCP_WITH_H3K4ME3_AND_H3K27ME3			SENESE_HDAC1_AND_HDAC2_TARGETS_DN		WONG_ADULT_TISSUE_STEM_MODULE				TTGTTT_V$FOXO4_01							TGGAAA_V$NFAT_Q4_01		SWEET_LUNG_CANCER_KRAS_DN								BOQUEST_STEM_CELL_CULTURED_VS_FRESH_UP							ATF2_S_UP.V1_DN											CTTTGT_V$LEF1_Q2
54796	BNC2	basonuclin 2			MEISSNER_BRAIN_HCP_WITH_H3K4ME3_AND_H3K27ME3			SENESE_HDAC1_AND_HDAC2_TARGETS_DN						TTGTTT_V$FOXO4_01	CAGGTG_V$E12_Q6						TGGAAA_V$NFAT_Q4_01																							SENESE_HDAC1_TARGETS_DN					CTTTGT_V$LEF1_Q2
5318	PKP2	plakophilin 2			MEISSNER_BRAIN_HCP_WITH_H3K4ME3_AND_H3K27ME3			SENESE_HDAC1_AND_HDAC2_TARGETS_DN																											MEMBRANE	MEL18_DN.V1_DN	PLASMA_MEMBRANE
3625	INHBB	inhibin, beta B			MEISSNER_BRAIN_HCP_WITH_H3K4ME3_AND_H3K27ME3				DODD_NASOPHARYNGEAL_CARCINOMA_UP	WONG_ADULT_TISSUE_STEM_MODULE						LEE_BMP2_TARGETS_UP	BENPORATH_EED_TARGETS					WANG_SMARCE1_TARGETS_UP																		NABA_MATRISOME									CTTTGT_V$LEF1_Q2
5590	PRKCZ	protein kinase C, zeta			MEISSNER_BRAIN_HCP_WITH_H3K4ME3_AND_H3K27ME3				DODD_NASOPHARYNGEAL_CARCINOMA_UP						CAGGTG_V$E12_Q6																				MEMBRANE		PLASMA_MEMBRANE				PETROVA_ENDOTHELIUM_LYMPHATIC_VS_BLOOD_UP
10497	UNC13B	unc-13 homolog B (C. elegans)			MEISSNER_BRAIN_HCP_WITH_H3K4ME3_AND_H3K27ME3				DODD_NASOPHARYNGEAL_CARCINOMA_UP						CAGGTG_V$E12_Q6
53947	A4GALT	alpha 1,4-galactosyltransferase			MEISSNER_BRAIN_HCP_WITH_H3K4ME3_AND_H3K27ME3				DODD_NASOPHARYNGEAL_CARCINOMA_UP						CAGGTG_V$E12_Q6
150	ADRA2A	adrenergic, alpha-2A-, receptor			MEISSNER_BRAIN_HCP_WITH_H3K4ME3_AND_H3K27ME3				DODD_NASOPHARYNGEAL_CARCINOMA_UP							LEE_BMP2_TARGETS_UP	BENPORATH_EED_TARGETS	BENPORATH_ES_WITH_H3K27ME3	SMID_BREAST_CANCER_BASAL_DN															BENPORATH_SUZ12_TARGETS	MEMBRANE		PLASMA_MEMBRANE
51454	GULP1	GULP, engulfment adaptor PTB domain containing 1			MEISSNER_BRAIN_HCP_WITH_H3K4ME3_AND_H3K27ME3				DODD_NASOPHARYNGEAL_CARCINOMA_UP													WANG_SMARCE1_TARGETS_UP														MEL18_DN.V1_DN												GOZGIT_ESR1_TARGETS_DN
9424	KCNK6	potassium channel, subfamily K, member 6			MEISSNER_BRAIN_HCP_WITH_H3K4ME3_AND_H3K27ME3				DODD_NASOPHARYNGEAL_CARCINOMA_UP																										MEMBRANE		PLASMA_MEMBRANE											GOZGIT_ESR1_TARGETS_DN
128434	VSTM2L	V-set and transmembrane domain containing 2 like			MEISSNER_BRAIN_HCP_WITH_H3K4ME3_AND_H3K27ME3				DODD_NASOPHARYNGEAL_CARCINOMA_UP																																								CTTTGT_V$LEF1_Q2
3306	HSPA2	heat shock 70kDa protein 2			MEISSNER_BRAIN_HCP_WITH_H3K4ME3_AND_H3K27ME3					WONG_ADULT_TISSUE_STEM_MODULE				TTGTTT_V$FOXO4_01					SMID_BREAST_CANCER_BASAL_DN
94234	FOXQ1	forkhead box Q1			MEISSNER_BRAIN_HCP_WITH_H3K4ME3_AND_H3K27ME3					WONG_ADULT_TISSUE_STEM_MODULE							BENPORATH_EED_TARGETS	BENPORATH_ES_WITH_H3K27ME3																									ESC_J1_UP_LATE.V1_UP
5074	PAWR	PRKC, apoptosis, WT1, regulator			MEISSNER_BRAIN_HCP_WITH_H3K4ME3_AND_H3K27ME3						WEST_ADRENOCORTICAL_TUMOR_DN			TTGTTT_V$FOXO4_01
2313	FLI1	Friend leukemia virus integration 1			MEISSNER_BRAIN_HCP_WITH_H3K4ME3_AND_H3K27ME3							SCHUETZ_BREAST_CANCER_DUCTAL_INVASIVE_UP		TTGTTT_V$FOXO4_01			BENPORATH_EED_TARGETS	BENPORATH_ES_WITH_H3K27ME3			TGGAAA_V$NFAT_Q4_01				MULTICELLULAR_ORGANISMAL_DEVELOPMENT			ANATOMICAL_STRUCTURE_DEVELOPMENT		ROZANOV_MMP14_TARGETS_UP		ZWANG_TRANSIENTLY_UP_BY_1ST_EGF_PULSE_ONLY		BENPORATH_SUZ12_TARGETS								SYSTEM_DEVELOPMENT
1306	COL15A1	collagen, type XV, alpha 1			MEISSNER_BRAIN_HCP_WITH_H3K4ME3_AND_H3K27ME3							SCHUETZ_BREAST_CANCER_DUCTAL_INVASIVE_UP										WANG_SMARCE1_TARGETS_UP					MODULE_47				BOQUEST_STEM_CELL_CULTURED_VS_FRESH_UP		CHICAS_RB1_TARGETS_CONFLUENT					ATF2_S_UP.V1_DN		NABA_MATRISOME									CTTTGT_V$LEF1_Q2
64359	NXN	nucleoredoxin			MEISSNER_BRAIN_HCP_WITH_H3K4ME3_AND_H3K27ME3								LIM_MAMMARY_STEM_CELL_UP	TTGTTT_V$FOXO4_01																ROZANOV_MMP14_TARGETS_UP			CHICAS_RB1_TARGETS_CONFLUENT											SENESE_HDAC1_TARGETS_DN					CTTTGT_V$LEF1_Q2
127435	PODN	podocan			MEISSNER_BRAIN_HCP_WITH_H3K4ME3_AND_H3K27ME3								LIM_MAMMARY_STEM_CELL_UP		CAGGTG_V$E12_Q6		BENPORATH_EED_TARGETS	BENPORATH_ES_WITH_H3K27ME3			TGGAAA_V$NFAT_Q4_01													BENPORATH_SUZ12_TARGETS						NABA_MATRISOME
29775	CARD10	caspase recruitment domain family, member 10			MEISSNER_BRAIN_HCP_WITH_H3K4ME3_AND_H3K27ME3								LIM_MAMMARY_STEM_CELL_UP											GAUSSMANN_MLL_AF4_FUSION_TARGETS_F_UP									CHICAS_RB1_TARGETS_CONFLUENT
29091	STXBP6	syntaxin binding protein 6 (amisyn)			MEISSNER_BRAIN_HCP_WITH_H3K4ME3_AND_H3K27ME3									TTGTTT_V$FOXO4_01		LEE_BMP2_TARGETS_UP	BENPORATH_EED_TARGETS	BENPORATH_ES_WITH_H3K27ME3															CHICAS_RB1_TARGETS_CONFLUENT	BENPORATH_SUZ12_TARGETS															CTTTGT_V$LEF1_Q2
9603	NFE2L3	nuclear factor (erythroid-derived 2)-like 3			MEISSNER_BRAIN_HCP_WITH_H3K4ME3_AND_H3K27ME3									TTGTTT_V$FOXO4_01		LEE_BMP2_TARGETS_UP														ROZANOV_MMP14_TARGETS_UP			CHICAS_RB1_TARGETS_CONFLUENT
2627	GATA6	GATA binding protein 6			MEISSNER_BRAIN_HCP_WITH_H3K4ME3_AND_H3K27ME3									TTGTTT_V$FOXO4_01			BENPORATH_EED_TARGETS	BENPORATH_ES_WITH_H3K27ME3			TGGAAA_V$NFAT_Q4_01				MULTICELLULAR_ORGANISMAL_DEVELOPMENT			ANATOMICAL_STRUCTURE_DEVELOPMENT					CHICAS_RB1_TARGETS_CONFLUENT	BENPORATH_SUZ12_TARGETS								SYSTEM_DEVELOPMENT	ESC_J1_UP_LATE.V1_UP					GOZGIT_ESR1_TARGETS_DN
9423	NTN1	netrin 1			MEISSNER_BRAIN_HCP_WITH_H3K4ME3_AND_H3K27ME3									TTGTTT_V$FOXO4_01			BENPORATH_EED_TARGETS	BENPORATH_ES_WITH_H3K27ME3					SWEET_LUNG_CANCER_KRAS_DN											BENPORATH_SUZ12_TARGETS						NABA_MATRISOME									CTTTGT_V$LEF1_Q2
55959	SULF2	sulfatase 2			MEISSNER_BRAIN_HCP_WITH_H3K4ME3_AND_H3K27ME3									TTGTTT_V$FOXO4_01								WANG_SMARCE1_TARGETS_UP								ROZANOV_MMP14_TARGETS_UP										NABA_MATRISOME
50848	F11R	F11 receptor			MEISSNER_BRAIN_HCP_WITH_H3K4ME3_AND_H3K27ME3									TTGTTT_V$FOXO4_01																					MEMBRANE		PLASMA_MEMBRANE		RODRIGUES_THYROID_CARCINOMA_POORLY_DIFFERENTIATED_DN										CTTTGT_V$LEF1_Q2
2250	FGF5	fibroblast growth factor 5			MEISSNER_BRAIN_HCP_WITH_H3K4ME3_AND_H3K27ME3										CAGGTG_V$E12_Q6		BENPORATH_EED_TARGETS	BENPORATH_ES_WITH_H3K27ME3						GAUSSMANN_MLL_AF4_FUSION_TARGETS_F_UP	MULTICELLULAR_ORGANISMAL_DEVELOPMENT			ANATOMICAL_STRUCTURE_DEVELOPMENT						BENPORATH_SUZ12_TARGETS						NABA_MATRISOME		SYSTEM_DEVELOPMENT	ESC_J1_UP_LATE.V1_UP
26507	CNNM1	cyclin M1			MEISSNER_BRAIN_HCP_WITH_H3K4ME3_AND_H3K27ME3										CAGGTG_V$E12_Q6		BENPORATH_EED_TARGETS	BENPORATH_ES_WITH_H3K27ME3																BENPORATH_SUZ12_TARGETS
202374	STK32A	serine/threonine kinase 32A			MEISSNER_BRAIN_HCP_WITH_H3K4ME3_AND_H3K27ME3										CAGGTG_V$E12_Q6
8323	FZD6	frizzled family receptor 6			MEISSNER_BRAIN_HCP_WITH_H3K4ME3_AND_H3K27ME3											LEE_BMP2_TARGETS_UP									MULTICELLULAR_ORGANISMAL_DEVELOPMENT										MEMBRANE		PLASMA_MEMBRANE										KATSANOU_ELAVL1_TARGETS_UP
2295	FOXF2	forkhead box F2			MEISSNER_BRAIN_HCP_WITH_H3K4ME3_AND_H3K27ME3												BENPORATH_EED_TARGETS	BENPORATH_ES_WITH_H3K27ME3			TGGAAA_V$NFAT_Q4_01		SWEET_LUNG_CANCER_KRAS_DN																										CTTTGT_V$LEF1_Q2
1636	ACE	angiotensin I converting enzyme (peptidyl-dipeptidase A) 1			MEISSNER_BRAIN_HCP_WITH_H3K4ME3_AND_H3K27ME3																		SWEET_LUNG_CANCER_KRAS_DN												MEMBRANE		PLASMA_MEMBRANE
1029	CDKN2A	cyclin-dependent kinase inhibitor 2A (melanoma, p16, inhibits CDK4)			MEISSNER_BRAIN_HCP_WITH_H3K4ME3_AND_H3K27ME3																											ZWANG_TRANSIENTLY_UP_BY_1ST_EGF_PULSE_ONLY	CHICAS_RB1_TARGETS_CONFLUENT
6776	STAT5A	signal transducer and activator of transcription 5A			MEISSNER_BRAIN_HCP_WITH_H3K4ME3_AND_H3K27ME3
22835	ZFP30	zinc finger protein 30 homolog (mouse)				NIKOLSKY_BREAST_CANCER_19Q13.1_AMPLICON				WONG_ADULT_TISSUE_STEM_MODULE
163115	ZNF781	zinc finger protein 781				NIKOLSKY_BREAST_CANCER_19Q13.1_AMPLICON								TTGTTT_V$FOXO4_01
92283	ZNF461	zinc finger protein 461				NIKOLSKY_BREAST_CANCER_19Q13.1_AMPLICON
390927	ZNF793	zinc finger protein 793				NIKOLSKY_BREAST_CANCER_19Q13.1_AMPLICON
374900	ZNF568	zinc finger protein 568				NIKOLSKY_BREAST_CANCER_19Q13.1_AMPLICON
388536	ZNF790	zinc finger protein 790				NIKOLSKY_BREAST_CANCER_19Q13.1_AMPLICON
8076	MFAP5	microfibrillar associated protein 5					BOQUEST_STEM_CELL_UP	SENESE_HDAC1_AND_HDAC2_TARGETS_DN			WEST_ADRENOCORTICAL_TUMOR_DN	SCHUETZ_BREAST_CANCER_DUCTAL_INVASIVE_UP		TTGTTT_V$FOXO4_01					SMID_BREAST_CANCER_BASAL_DN			WANG_SMARCE1_TARGETS_UP	SWEET_LUNG_CANCER_KRAS_DN	GAUSSMANN_MLL_AF4_FUSION_TARGETS_F_UP																NABA_MATRISOME
1307	COL16A1	collagen, type XVI, alpha 1					BOQUEST_STEM_CELL_UP	SENESE_HDAC1_AND_HDAC2_TARGETS_DN				SCHUETZ_BREAST_CANCER_DUCTAL_INVASIVE_UP	LIM_MAMMARY_STEM_CELL_UP								TGGAAA_V$NFAT_Q4_01						MODULE_47											ATF2_S_UP.V1_DN		NABA_MATRISOME				SENESE_HDAC1_TARGETS_DN
6383	SDC2	syndecan 2					BOQUEST_STEM_CELL_UP	SENESE_HDAC1_AND_HDAC2_TARGETS_DN				SCHUETZ_BREAST_CANCER_DUCTAL_INVASIVE_UP					BENPORATH_EED_TARGETS					WANG_SMARCE1_TARGETS_UP												BENPORATH_SUZ12_TARGETS					RODRIGUES_THYROID_CARCINOMA_POORLY_DIFFERENTIATED_DN	NABA_MATRISOME					DELYS_THYROID_CANCER_DN
4212	MEIS2	Meis homeobox 2					BOQUEST_STEM_CELL_UP		DODD_NASOPHARYNGEAL_CARCINOMA_UP		WEST_ADRENOCORTICAL_TUMOR_DN	SCHUETZ_BREAST_CANCER_DUCTAL_INVASIVE_UP		TTGTTT_V$FOXO4_01	CAGGTG_V$E12_Q6	LEE_BMP2_TARGETS_UP																													DELYS_THYROID_CANCER_DN				CTTTGT_V$LEF1_Q2
216	ALDH1A1	aldehyde dehydrogenase 1 family, member A1					BOQUEST_STEM_CELL_UP		DODD_NASOPHARYNGEAL_CARCINOMA_UP					TTGTTT_V$FOXO4_01	CAGGTG_V$E12_Q6				SMID_BREAST_CANCER_BASAL_DN		TGGAAA_V$NFAT_Q4_01		SWEET_LUNG_CANCER_KRAS_DN																		PETROVA_ENDOTHELIUM_LYMPHATIC_VS_BLOOD_UP				DELYS_THYROID_CANCER_DN		KATSANOU_ELAVL1_TARGETS_UP
79887	PLBD1	phospholipase B domain containing 1					BOQUEST_STEM_CELL_UP		DODD_NASOPHARYNGEAL_CARCINOMA_UP																						BOQUEST_STEM_CELL_CULTURED_VS_FRESH_UP
3486	IGFBP3	insulin-like growth factor binding protein 3					BOQUEST_STEM_CELL_UP			WONG_ADULT_TISSUE_STEM_MODULE		SCHUETZ_BREAST_CANCER_DUCTAL_INVASIVE_UP	LIM_MAMMARY_STEM_CELL_UP				BENPORATH_EED_TARGETS	BENPORATH_ES_WITH_H3K27ME3			TGGAAA_V$NFAT_Q4_01				MULTICELLULAR_ORGANISMAL_DEVELOPMENT		MODULE_47	ANATOMICAL_STRUCTURE_DEVELOPMENT				ZWANG_TRANSIENTLY_UP_BY_1ST_EGF_PULSE_ONLY								NABA_MATRISOME		SYSTEM_DEVELOPMENT
165	AEBP1	AE binding protein 1					BOQUEST_STEM_CELL_UP				WEST_ADRENOCORTICAL_TUMOR_DN	SCHUETZ_BREAST_CANCER_DUCTAL_INVASIVE_UP	LIM_MAMMARY_STEM_CELL_UP			LEE_BMP2_TARGETS_UP									MULTICELLULAR_ORGANISMAL_DEVELOPMENT		MODULE_47	ANATOMICAL_STRUCTURE_DEVELOPMENT			BOQUEST_STEM_CELL_CULTURED_VS_FRESH_UP									NABA_MATRISOME		SYSTEM_DEVELOPMENT
3075	CFH	complement factor H					BOQUEST_STEM_CELL_UP				WEST_ADRENOCORTICAL_TUMOR_DN	SCHUETZ_BREAST_CANCER_DUCTAL_INVASIVE_UP										WANG_SMARCE1_TARGETS_UP	SWEET_LUNG_CANCER_KRAS_DN								BOQUEST_STEM_CELL_CULTURED_VS_FRESH_UP
2192	FBLN1	fibulin 1					BOQUEST_STEM_CELL_UP				WEST_ADRENOCORTICAL_TUMOR_DN		LIM_MAMMARY_STEM_CELL_UP						SMID_BREAST_CANCER_BASAL_DN					GAUSSMANN_MLL_AF4_FUSION_TARGETS_F_UP			MODULE_47						CHICAS_RB1_TARGETS_CONFLUENT						RODRIGUES_THYROID_CARCINOMA_POORLY_DIFFERENTIATED_DN	NABA_MATRISOME				SENESE_HDAC1_TARGETS_DN	DELYS_THYROID_CANCER_DN				CTTTGT_V$LEF1_Q2
6424	SFRP4	secreted frizzled-related protein 4					BOQUEST_STEM_CELL_UP				WEST_ADRENOCORTICAL_TUMOR_DN					LEE_BMP2_TARGETS_UP	BENPORATH_EED_TARGETS	BENPORATH_ES_WITH_H3K27ME3	SMID_BREAST_CANCER_BASAL_DN		TGGAAA_V$NFAT_Q4_01				MULTICELLULAR_ORGANISMAL_DEVELOPMENT													ATF2_S_UP.V1_DN		NABA_MATRISOME
347	APOD	apolipoprotein D					BOQUEST_STEM_CELL_UP				WEST_ADRENOCORTICAL_TUMOR_DN					LEE_BMP2_TARGETS_UP			SMID_BREAST_CANCER_BASAL_DN		TGGAAA_V$NFAT_Q4_01																				PETROVA_ENDOTHELIUM_LYMPHATIC_VS_BLOOD_UP				DELYS_THYROID_CANCER_DN			GOZGIT_ESR1_TARGETS_DN	CTTTGT_V$LEF1_Q2
8522	GAS7	growth arrest-specific 7					BOQUEST_STEM_CELL_UP				WEST_ADRENOCORTICAL_TUMOR_DN										TGGAAA_V$NFAT_Q4_01										BOQUEST_STEM_CELL_CULTURED_VS_FRESH_UP			BENPORATH_SUZ12_TARGETS		MEL18_DN.V1_DN													CTTTGT_V$LEF1_Q2
55022	PID1	phosphotyrosine interaction domain containing 1					BOQUEST_STEM_CELL_UP				WEST_ADRENOCORTICAL_TUMOR_DN										TGGAAA_V$NFAT_Q4_01															MEL18_DN.V1_DN		ATF2_S_UP.V1_DN	RODRIGUES_THYROID_CARCINOMA_POORLY_DIFFERENTIATED_DN
718	C3	complement component 3					BOQUEST_STEM_CELL_UP				WEST_ADRENOCORTICAL_TUMOR_DN												SWEET_LUNG_CANCER_KRAS_DN
3176	HNMT	histamine N-methyltransferase					BOQUEST_STEM_CELL_UP												SMID_BREAST_CANCER_BASAL_DN								MODULE_47
2239	GPC4	glypican 4					BOQUEST_STEM_CELL_UP																	GAUSSMANN_MLL_AF4_FUSION_TARGETS_F_UP				ANATOMICAL_STRUCTURE_DEVELOPMENT						BENPORATH_SUZ12_TARGETS	MEMBRANE		PLASMA_MEMBRANE			NABA_MATRISOME				SENESE_HDAC1_TARGETS_DN				GOZGIT_ESR1_TARGETS_DN	CTTTGT_V$LEF1_Q2
2159	F10	coagulation factor X					BOQUEST_STEM_CELL_UP																								BOQUEST_STEM_CELL_CULTURED_VS_FRESH_UP									NABA_MATRISOME
51062	ATL1	atlastin GTPase 1						SENESE_HDAC1_AND_HDAC2_TARGETS_DN	DODD_NASOPHARYNGEAL_CARCINOMA_UP
4638	MYLK	myosin light chain kinase						SENESE_HDAC1_AND_HDAC2_TARGETS_DN		WONG_ADULT_TISSUE_STEM_MODULE	WEST_ADRENOCORTICAL_TUMOR_DN		LIM_MAMMARY_STEM_CELL_UP	TTGTTT_V$FOXO4_01	CAGGTG_V$E12_Q6							WANG_SMARCE1_TARGETS_UP					MODULE_47			ROZANOV_MMP14_TARGETS_UP			CHICAS_RB1_TARGETS_CONFLUENT						RODRIGUES_THYROID_CARCINOMA_POORLY_DIFFERENTIATED_DN					SENESE_HDAC1_TARGETS_DN
27445	PCLO	piccolo (presynaptic cytomatrix protein)						SENESE_HDAC1_AND_HDAC2_TARGETS_DN		WONG_ADULT_TISSUE_STEM_MODULE									SMID_BREAST_CANCER_BASAL_DN																										DELYS_THYROID_CANCER_DN
57863	CADM3	cell adhesion molecule 3						SENESE_HDAC1_AND_HDAC2_TARGETS_DN						TTGTTT_V$FOXO4_01																				BENPORATH_SUZ12_TARGETS	MEMBRANE		PLASMA_MEMBRANE							SENESE_HDAC1_TARGETS_DN
5137	PDE1C	phosphodiesterase 1C, calmodulin-dependent 70kDa						SENESE_HDAC1_AND_HDAC2_TARGETS_DN							CAGGTG_V$E12_Q6																													SENESE_HDAC1_TARGETS_DN
10085	EDIL3	EGF-like repeats and discoidin I-like domains 3						SENESE_HDAC1_AND_HDAC2_TARGETS_DN														WANG_SMARCE1_TARGETS_UP																		NABA_MATRISOME				SENESE_HDAC1_TARGETS_DN
6309	SC5DL	sterol-C5-desaturase (ERG3 delta-5-desaturase homolog, S. cerevisiae)-like						SENESE_HDAC1_AND_HDAC2_TARGETS_DN															SWEET_LUNG_CANCER_KRAS_DN
1717	DHCR7	7-dehydrocholesterol reductase						SENESE_HDAC1_AND_HDAC2_TARGETS_DN																											MEMBRANE
342908	ZNF404	zinc finger protein 404						SENESE_HDAC1_AND_HDAC2_TARGETS_DN																																				SENESE_HDAC1_TARGETS_DN
4213	MEIS3P1	Meis homeobox 3 pseudogene 1							DODD_NASOPHARYNGEAL_CARCINOMA_UP		WEST_ADRENOCORTICAL_TUMOR_DN
79645	EFCAB1	EF-hand calcium binding domain 1							DODD_NASOPHARYNGEAL_CARCINOMA_UP				LIM_MAMMARY_STEM_CELL_UP					BENPORATH_ES_WITH_H3K27ME3
113791	PIK3IP1	phosphoinositide-3-kinase interacting protein 1							DODD_NASOPHARYNGEAL_CARCINOMA_UP					TTGTTT_V$FOXO4_01	CAGGTG_V$E12_Q6	LEE_BMP2_TARGETS_UP					TGGAAA_V$NFAT_Q4_01			GAUSSMANN_MLL_AF4_FUSION_TARGETS_F_UP					COLDREN_GEFITINIB_RESISTANCE_DN	ROZANOV_MMP14_TARGETS_UP	BOQUEST_STEM_CELL_CULTURED_VS_FRESH_UP	ZWANG_TRANSIENTLY_UP_BY_1ST_EGF_PULSE_ONLY							RODRIGUES_THYROID_CARCINOMA_POORLY_DIFFERENTIATED_DN	NABA_MATRISOME
3985	LIMK2	LIM domain kinase 2							DODD_NASOPHARYNGEAL_CARCINOMA_UP					TTGTTT_V$FOXO4_01	CAGGTG_V$E12_Q6						TGGAAA_V$NFAT_Q4_01											ZWANG_TRANSIENTLY_UP_BY_1ST_EGF_PULSE_ONLY							RODRIGUES_THYROID_CARCINOMA_POORLY_DIFFERENTIATED_DN						DELYS_THYROID_CANCER_DN
22849	CPEB3	cytoplasmic polyadenylation element binding protein 3							DODD_NASOPHARYNGEAL_CARCINOMA_UP					TTGTTT_V$FOXO4_01	CAGGTG_V$E12_Q6						TGGAAA_V$NFAT_Q4_01											ZWANG_TRANSIENTLY_UP_BY_1ST_EGF_PULSE_ONLY
79815	NIPAL2	NIPA-like domain containing 2							DODD_NASOPHARYNGEAL_CARCINOMA_UP					TTGTTT_V$FOXO4_01	CAGGTG_V$E12_Q6																																		CTTTGT_V$LEF1_Q2
27250	PDCD4	programmed cell death 4 (neoplastic transformation inhibitor)							DODD_NASOPHARYNGEAL_CARCINOMA_UP					TTGTTT_V$FOXO4_01		LEE_BMP2_TARGETS_UP			SMID_BREAST_CANCER_BASAL_DN		TGGAAA_V$NFAT_Q4_01											ZWANG_TRANSIENTLY_UP_BY_1ST_EGF_PULSE_ONLY							RODRIGUES_THYROID_CARCINOMA_POORLY_DIFFERENTIATED_DN										CTTTGT_V$LEF1_Q2
132671	SPATA18	spermatogenesis associated 18 homolog (rat)							DODD_NASOPHARYNGEAL_CARCINOMA_UP					TTGTTT_V$FOXO4_01																ROZANOV_MMP14_TARGETS_UP				BENPORATH_SUZ12_TARGETS
622	BDH1	3-hydroxybutyrate dehydrogenase, type 1							DODD_NASOPHARYNGEAL_CARCINOMA_UP					TTGTTT_V$FOXO4_01
83699	SH3BGRL2	SH3 domain binding glutamic acid-rich protein like 2							DODD_NASOPHARYNGEAL_CARCINOMA_UP						CAGGTG_V$E12_Q6						TGGAAA_V$NFAT_Q4_01								COLDREN_GEFITINIB_RESISTANCE_DN																			GOZGIT_ESR1_TARGETS_DN
22941	SHANK2	SH3 and multiple ankyrin repeat domains 2							DODD_NASOPHARYNGEAL_CARCINOMA_UP						CAGGTG_V$E12_Q6						TGGAAA_V$NFAT_Q4_01																		RODRIGUES_THYROID_CARCINOMA_POORLY_DIFFERENTIATED_DN									GOZGIT_ESR1_TARGETS_DN
59084	ENPP5	ectonucleotide pyrophosphatase/phosphodiesterase 5 (putative)							DODD_NASOPHARYNGEAL_CARCINOMA_UP						CAGGTG_V$E12_Q6														COLDREN_GEFITINIB_RESISTANCE_DN										RODRIGUES_THYROID_CARCINOMA_POORLY_DIFFERENTIATED_DN				ESC_J1_UP_LATE.V1_UP
23242	COBL	cordon-bleu homolog (mouse)							DODD_NASOPHARYNGEAL_CARCINOMA_UP						CAGGTG_V$E12_Q6
6920	TCEA3	transcription elongation factor A (SII), 3							DODD_NASOPHARYNGEAL_CARCINOMA_UP								BENPORATH_EED_TARGETS	BENPORATH_ES_WITH_H3K27ME3															CHICAS_RB1_TARGETS_CONFLUENT	BENPORATH_SUZ12_TARGETS
253650	ANKRD18A	ankyrin repeat domain 18A							DODD_NASOPHARYNGEAL_CARCINOMA_UP								BENPORATH_EED_TARGETS	BENPORATH_ES_WITH_H3K27ME3																BENPORATH_SUZ12_TARGETS
158471	PRUNE2	prune homolog 2 (Drosophila)							DODD_NASOPHARYNGEAL_CARCINOMA_UP									BENPORATH_ES_WITH_H3K27ME3
412	STS	steroid sulfatase (microsomal), isozyme S							DODD_NASOPHARYNGEAL_CARCINOMA_UP										SMID_BREAST_CANCER_BASAL_DN						MULTICELLULAR_ORGANISMAL_DEVELOPMENT			ANATOMICAL_STRUCTURE_DEVELOPMENT							MEMBRANE		PLASMA_MEMBRANE					SYSTEM_DEVELOPMENT
5753	PTK6	PTK6 protein tyrosine kinase 6							DODD_NASOPHARYNGEAL_CARCINOMA_UP										SMID_BREAST_CANCER_BASAL_DN										COLDREN_GEFITINIB_RESISTANCE_DN
7079	TIMP4	TIMP metallopeptidase inhibitor 4							DODD_NASOPHARYNGEAL_CARCINOMA_UP										SMID_BREAST_CANCER_BASAL_DN												BOQUEST_STEM_CELL_CULTURED_VS_FRESH_UP									NABA_MATRISOME
7802	DNALI1	dynein, axonemal, light intermediate chain 1							DODD_NASOPHARYNGEAL_CARCINOMA_UP										SMID_BREAST_CANCER_BASAL_DN
122953	JDP2	Jun dimerization protein 2							DODD_NASOPHARYNGEAL_CARCINOMA_UP												TGGAAA_V$NFAT_Q4_01	WANG_SMARCE1_TARGETS_UP											CHICAS_RB1_TARGETS_CONFLUENT
8673	VAMP8	vesicle-associated membrane protein 8 (endobrevin)							DODD_NASOPHARYNGEAL_CARCINOMA_UP												TGGAAA_V$NFAT_Q4_01								COLDREN_GEFITINIB_RESISTANCE_DN														ESC_J1_UP_LATE.V1_UP
94122	SYTL5	synaptotagmin-like 5							DODD_NASOPHARYNGEAL_CARCINOMA_UP																				COLDREN_GEFITINIB_RESISTANCE_DN															SENESE_HDAC1_TARGETS_DN				GOZGIT_ESR1_TARGETS_DN
64787	EPS8L2	EPS8-like 2							DODD_NASOPHARYNGEAL_CARCINOMA_UP																				COLDREN_GEFITINIB_RESISTANCE_DN															SENESE_HDAC1_TARGETS_DN
22875	ENPP4	ectonucleotide pyrophosphatase/phosphodiesterase 4 (putative)							DODD_NASOPHARYNGEAL_CARCINOMA_UP																				COLDREN_GEFITINIB_RESISTANCE_DN
147495	APCDD1	adenomatosis polyposis coli down-regulated 1							DODD_NASOPHARYNGEAL_CARCINOMA_UP																								CHICAS_RB1_TARGETS_CONFLUENT
11334	TUSC2	tumor suppressor candidate 2							DODD_NASOPHARYNGEAL_CARCINOMA_UP																														RODRIGUES_THYROID_CARCINOMA_POORLY_DIFFERENTIATED_DN
29952	DPP7	dipeptidyl-peptidase 7							DODD_NASOPHARYNGEAL_CARCINOMA_UP
640	BLK	B lymphoid tyrosine kinase							DODD_NASOPHARYNGEAL_CARCINOMA_UP
400713	ZNF880	zinc finger protein 880							DODD_NASOPHARYNGEAL_CARCINOMA_UP
342926	ZNF677	zinc finger protein 677							DODD_NASOPHARYNGEAL_CARCINOMA_UP
54753	ZNF853	zinc finger protein 853							DODD_NASOPHARYNGEAL_CARCINOMA_UP
63934	ZNF667	zinc finger protein 667							DODD_NASOPHARYNGEAL_CARCINOMA_UP
387923	SERP2	stress-associated endoplasmic reticulum protein family member 2							DODD_NASOPHARYNGEAL_CARCINOMA_UP
633	BGN	biglycan								WONG_ADULT_TISSUE_STEM_MODULE	WEST_ADRENOCORTICAL_TUMOR_DN	SCHUETZ_BREAST_CANCER_DUCTAL_INVASIVE_UP															MODULE_47						CHICAS_RB1_TARGETS_CONFLUENT							NABA_MATRISOME			ESC_J1_UP_LATE.V1_UP
947	CD34	CD34 molecule								WONG_ADULT_TISSUE_STEM_MODULE	WEST_ADRENOCORTICAL_TUMOR_DN						BENPORATH_EED_TARGETS	BENPORATH_ES_WITH_H3K27ME3									MODULE_47				BOQUEST_STEM_CELL_CULTURED_VS_FRESH_UP			BENPORATH_SUZ12_TARGETS
3202	HOXA5	homeobox A5								WONG_ADULT_TISSUE_STEM_MODULE	WEST_ADRENOCORTICAL_TUMOR_DN										TGGAAA_V$NFAT_Q4_01		SWEET_LUNG_CANCER_KRAS_DN				MODULE_47					ZWANG_TRANSIENTLY_UP_BY_1ST_EGF_PULSE_ONLY															KATSANOU_ELAVL1_TARGETS_UP		CTTTGT_V$LEF1_Q2
8477	GPR65	G protein-coupled receptor 65								WONG_ADULT_TISSUE_STEM_MODULE		SCHUETZ_BREAST_CANCER_DUCTAL_INVASIVE_UP													MULTICELLULAR_ORGANISMAL_DEVELOPMENT										MEMBRANE		PLASMA_MEMBRANE
84898	PLXDC2	plexin domain containing 2								WONG_ADULT_TISSUE_STEM_MODULE				TTGTTT_V$FOXO4_01										GAUSSMANN_MLL_AF4_FUSION_TARGETS_F_UP								ZWANG_TRANSIENTLY_UP_BY_1ST_EGF_PULSE_ONLY								NABA_MATRISOME
3959	LGALS3BP	lectin, galactoside-binding, soluble, 3 binding protein								WONG_ADULT_TISSUE_STEM_MODULE					CAGGTG_V$E12_Q6									GAUSSMANN_MLL_AF4_FUSION_TARGETS_F_UP						ROZANOV_MMP14_TARGETS_UP
2139	EYA2	eyes absent homolog 2 (Drosophila)								WONG_ADULT_TISSUE_STEM_MODULE							BENPORATH_EED_TARGETS								MULTICELLULAR_ORGANISMAL_DEVELOPMENT			ANATOMICAL_STRUCTURE_DEVELOPMENT						BENPORATH_SUZ12_TARGETS								SYSTEM_DEVELOPMENT			DELYS_THYROID_CANCER_DN
6653	SORL1	sortilin-related receptor, L(DLR class) A repeats containing								WONG_ADULT_TISSUE_STEM_MODULE									SMID_BREAST_CANCER_BASAL_DN																MEMBRANE		PLASMA_MEMBRANE		RODRIGUES_THYROID_CARCINOMA_POORLY_DIFFERENTIATED_DN
22998	LIMCH1	LIM and calponin homology domains 1								WONG_ADULT_TISSUE_STEM_MODULE													SWEET_LUNG_CANCER_KRAS_DN								BOQUEST_STEM_CELL_CULTURED_VS_FRESH_UP								RODRIGUES_THYROID_CARCINOMA_POORLY_DIFFERENTIATED_DN
56121	PCDHB15	protocadherin beta 15								WONG_ADULT_TISSUE_STEM_MODULE														GAUSSMANN_MLL_AF4_FUSION_TARGETS_F_UP	MULTICELLULAR_ORGANISMAL_DEVELOPMENT			ANATOMICAL_STRUCTURE_DEVELOPMENT							MEMBRANE		PLASMA_MEMBRANE					SYSTEM_DEVELOPMENT
122786	FRMD6	FERM domain containing 6								WONG_ADULT_TISSUE_STEM_MODULE																				ROZANOV_MMP14_TARGETS_UP																		GOZGIT_ESR1_TARGETS_DN
7412	VCAM1	vascular cell adhesion molecule 1								WONG_ADULT_TISSUE_STEM_MODULE																					BOQUEST_STEM_CELL_CULTURED_VS_FRESH_UP		CHICAS_RB1_TARGETS_CONFLUENT					ATF2_S_UP.V1_DN
9723	SEMA3E	sema domain, immunoglobulin domain (Ig), short basic domain, secreted, (semaphorin) 3E								WONG_ADULT_TISSUE_STEM_MODULE																						ZWANG_TRANSIENTLY_UP_BY_1ST_EGF_PULSE_ONLY				MEL18_DN.V1_DN				NABA_MATRISOME
56271	BEX4	brain expressed, X-linked 4								WONG_ADULT_TISSUE_STEM_MODULE																													RODRIGUES_THYROID_CARCINOMA_POORLY_DIFFERENTIATED_DN									GOZGIT_ESR1_TARGETS_DN
8876	VNN1	vanin 1								WONG_ADULT_TISSUE_STEM_MODULE																																					KATSANOU_ELAVL1_TARGETS_UP
754	PTTG1IP	pituitary tumor-transforming 1 interacting protein								WONG_ADULT_TISSUE_STEM_MODULE																																						GOZGIT_ESR1_TARGETS_DN
6453	ITSN1	intersectin 1 (SH3 domain protein)								WONG_ADULT_TISSUE_STEM_MODULE
710	SERPING1	serpin peptidase inhibitor, clade G (C1 inhibitor), member 1									WEST_ADRENOCORTICAL_TUMOR_DN	SCHUETZ_BREAST_CANCER_DUCTAL_INVASIVE_UP	LIM_MAMMARY_STEM_CELL_UP			LEE_BMP2_TARGETS_UP							SWEET_LUNG_CANCER_KRAS_DN				MODULE_47						CHICAS_RB1_TARGETS_CONFLUENT					ATF2_S_UP.V1_DN		NABA_MATRISOME							KATSANOU_ELAVL1_TARGETS_UP
26873	OPLAH	5-oxoprolinase (ATP-hydrolysing)									WEST_ADRENOCORTICAL_TUMOR_DN					LEE_BMP2_TARGETS_UP
54988	ACSM5	acyl-CoA synthetase medium-chain family member 5									WEST_ADRENOCORTICAL_TUMOR_DN								SMID_BREAST_CANCER_BASAL_DN
6445	SGCG	sarcoglycan, gamma (35kDa dystrophin-associated glycoprotein)									WEST_ADRENOCORTICAL_TUMOR_DN														MULTICELLULAR_ORGANISMAL_DEVELOPMENT			ANATOMICAL_STRUCTURE_DEVELOPMENT							MEMBRANE		PLASMA_MEMBRANE	ATF2_S_UP.V1_DN				SYSTEM_DEVELOPMENT						GOZGIT_ESR1_TARGETS_DN
11117	EMILIN1	elastin microfibril interfacer 1									WEST_ADRENOCORTICAL_TUMOR_DN																													NABA_MATRISOME
6484	ST3GAL4	ST3 beta-galactoside alpha-2,3-sialyltransferase 4									WEST_ADRENOCORTICAL_TUMOR_DN
23213	SULF1	sulfatase 1										SCHUETZ_BREAST_CANCER_DUCTAL_INVASIVE_UP	LIM_MAMMARY_STEM_CELL_UP		CAGGTG_V$E12_Q6						TGGAAA_V$NFAT_Q4_01	WANG_SMARCE1_TARGETS_UP									BOQUEST_STEM_CELL_CULTURED_VS_FRESH_UP		CHICAS_RB1_TARGETS_CONFLUENT			MEL18_DN.V1_DN				NABA_MATRISOME								GOZGIT_ESR1_TARGETS_DN
57205	ATP10D	ATPase, class V, type 10D										SCHUETZ_BREAST_CANCER_DUCTAL_INVASIVE_UP		TTGTTT_V$FOXO4_01								WANG_SMARCE1_TARGETS_UP																									KATSANOU_ELAVL1_TARGETS_UP
79630	C1orf54	chromosome 1 open reading frame 54										SCHUETZ_BREAST_CANCER_DUCTAL_INVASIVE_UP												GAUSSMANN_MLL_AF4_FUSION_TARGETS_F_UP												MEL18_DN.V1_DN													CTTTGT_V$LEF1_Q2
1300	COL10A1	collagen, type X, alpha 1										SCHUETZ_BREAST_CANCER_DUCTAL_INVASIVE_UP													MULTICELLULAR_ORGANISMAL_DEVELOPMENT			ANATOMICAL_STRUCTURE_DEVELOPMENT												NABA_MATRISOME		SYSTEM_DEVELOPMENT
84251	SGIP1	SH3-domain GRB2-like (endophilin) interacting protein 1											LIM_MAMMARY_STEM_CELL_UP	TTGTTT_V$FOXO4_01	CAGGTG_V$E12_Q6						TGGAAA_V$NFAT_Q4_01																												CTTTGT_V$LEF1_Q2
57569	ARHGAP20	Rho GTPase activating protein 20											LIM_MAMMARY_STEM_CELL_UP	TTGTTT_V$FOXO4_01			BENPORATH_EED_TARGETS	BENPORATH_ES_WITH_H3K27ME3			TGGAAA_V$NFAT_Q4_01													BENPORATH_SUZ12_TARGETS
6622	SNCA	synuclein, alpha (non A4 component of amyloid precursor)											LIM_MAMMARY_STEM_CELL_UP		CAGGTG_V$E12_Q6								SWEET_LUNG_CANCER_KRAS_DN		MULTICELLULAR_ORGANISMAL_DEVELOPMENT			ANATOMICAL_STRUCTURE_DEVELOPMENT														SYSTEM_DEVELOPMENT
54749	EPDR1	ependymin related protein 1 (zebrafish)											LIM_MAMMARY_STEM_CELL_UP		CAGGTG_V$E12_Q6
128854	TSPY26P	testis specific protein, Y-linked 26, pseudogene											LIM_MAMMARY_STEM_CELL_UP		CAGGTG_V$E12_Q6
10630	PDPN	podoplanin											LIM_MAMMARY_STEM_CELL_UP			LEE_BMP2_TARGETS_UP									MULTICELLULAR_ORGANISMAL_DEVELOPMENT		MODULE_47	ANATOMICAL_STRUCTURE_DEVELOPMENT				ZWANG_TRANSIENTLY_UP_BY_1ST_EGF_PULSE_ONLY			MEMBRANE		PLASMA_MEMBRANE				PETROVA_ENDOTHELIUM_LYMPHATIC_VS_BLOOD_UP	SYSTEM_DEVELOPMENT
144165	PRICKLE1	prickle homolog 1 (Drosophila)											LIM_MAMMARY_STEM_CELL_UP				BENPORATH_EED_TARGETS							GAUSSMANN_MLL_AF4_FUSION_TARGETS_F_UP								ZWANG_TRANSIENTLY_UP_BY_1ST_EGF_PULSE_ONLY	CHICAS_RB1_TARGETS_CONFLUENT	BENPORATH_SUZ12_TARGETS	MEMBRANE								ESC_J1_UP_LATE.V1_UP
252983	STXBP4	syntaxin binding protein 4											LIM_MAMMARY_STEM_CELL_UP																																				CTTTGT_V$LEF1_Q2
114818	KLHL29	kelch-like 29 (Drosophila)											LIM_MAMMARY_STEM_CELL_UP
57526	PCDH19	protocadherin 19											LIM_MAMMARY_STEM_CELL_UP
1832	DSP	desmoplakin												TTGTTT_V$FOXO4_01	CAGGTG_V$E12_Q6	LEE_BMP2_TARGETS_UP	BENPORATH_EED_TARGETS								MULTICELLULAR_ORGANISMAL_DEVELOPMENT			ANATOMICAL_STRUCTURE_DEVELOPMENT			BOQUEST_STEM_CELL_CULTURED_VS_FRESH_UP										PETROVA_ENDOTHELIUM_LYMPHATIC_VS_BLOOD_UP	SYSTEM_DEVELOPMENT	ESC_J1_UP_LATE.V1_UP				KATSANOU_ELAVL1_TARGETS_UP
154796	AMOT	angiomotin												TTGTTT_V$FOXO4_01	CAGGTG_V$E12_Q6		BENPORATH_EED_TARGETS								MULTICELLULAR_ORGANISMAL_DEVELOPMENT			ANATOMICAL_STRUCTURE_DEVELOPMENT				ZWANG_TRANSIENTLY_UP_BY_1ST_EGF_PULSE_ONLY		BENPORATH_SUZ12_TARGETS								SYSTEM_DEVELOPMENT	ESC_J1_UP_LATE.V1_UP
5455	POU3F3	POU class 3 homeobox 3												TTGTTT_V$FOXO4_01	CAGGTG_V$E12_Q6						TGGAAA_V$NFAT_Q4_01				MULTICELLULAR_ORGANISMAL_DEVELOPMENT			ANATOMICAL_STRUCTURE_DEVELOPMENT														SYSTEM_DEVELOPMENT							CTTTGT_V$LEF1_Q2
11040	PIM2	pim-2 oncogene												TTGTTT_V$FOXO4_01	CAGGTG_V$E12_Q6						TGGAAA_V$NFAT_Q4_01
50484	RRM2B	ribonucleotide reductase M2 B (TP53 inducible)												TTGTTT_V$FOXO4_01	CAGGTG_V$E12_Q6																	ZWANG_TRANSIENTLY_UP_BY_1ST_EGF_PULSE_ONLY																	CTTTGT_V$LEF1_Q2
5064	PALM	paralemmin												TTGTTT_V$FOXO4_01	CAGGTG_V$E12_Q6																				MEMBRANE		PLASMA_MEMBRANE												CTTTGT_V$LEF1_Q2
9722	NOS1AP	nitric oxide synthase 1 (neuronal) adaptor protein												TTGTTT_V$FOXO4_01	CAGGTG_V$E12_Q6
3203	HOXA6	homeobox A6												TTGTTT_V$FOXO4_01			BENPORATH_EED_TARGETS	BENPORATH_ES_WITH_H3K27ME3					SWEET_LUNG_CANCER_KRAS_DN																								KATSANOU_ELAVL1_TARGETS_UP
4618	MYF6	myogenic factor 6 (herculin)												TTGTTT_V$FOXO4_01			BENPORATH_EED_TARGETS	BENPORATH_ES_WITH_H3K27ME3							MULTICELLULAR_ORGANISMAL_DEVELOPMENT			ANATOMICAL_STRUCTURE_DEVELOPMENT						BENPORATH_SUZ12_TARGETS								SYSTEM_DEVELOPMENT							CTTTGT_V$LEF1_Q2
22844	FRMPD1	FERM and PDZ domain containing 1												TTGTTT_V$FOXO4_01				BENPORATH_ES_WITH_H3K27ME3																BENPORATH_SUZ12_TARGETS
3484	IGFBP1	insulin-like growth factor binding protein 1												TTGTTT_V$FOXO4_01				BENPORATH_ES_WITH_H3K27ME3																						NABA_MATRISOME
124935	SLC43A2	solute carrier family 43, member 2												TTGTTT_V$FOXO4_01							TGGAAA_V$NFAT_Q4_01											ZWANG_TRANSIENTLY_UP_BY_1ST_EGF_PULSE_ONLY
1203	CLN5	ceroid-lipofuscinosis, neuronal 5												TTGTTT_V$FOXO4_01											MULTICELLULAR_ORGANISMAL_DEVELOPMENT			ANATOMICAL_STRUCTURE_DEVELOPMENT							MEMBRANE				RODRIGUES_THYROID_CARCINOMA_POORLY_DIFFERENTIATED_DN			SYSTEM_DEVELOPMENT							CTTTGT_V$LEF1_Q2
10570	DPYSL4	dihydropyrimidinase-like 4												TTGTTT_V$FOXO4_01											MULTICELLULAR_ORGANISMAL_DEVELOPMENT			ANATOMICAL_STRUCTURE_DEVELOPMENT														SYSTEM_DEVELOPMENT							CTTTGT_V$LEF1_Q2
9236	CCPG1	cell cycle progression 1												TTGTTT_V$FOXO4_01																		ZWANG_TRANSIENTLY_UP_BY_1ST_EGF_PULSE_ONLY																GOZGIT_ESR1_TARGETS_DN
4756	NEO1	neogenin 1												TTGTTT_V$FOXO4_01																					MEMBRANE		PLASMA_MEMBRANE		RODRIGUES_THYROID_CARCINOMA_POORLY_DIFFERENTIATED_DN										CTTTGT_V$LEF1_Q2
5651	TMPRSS15	transmembrane protease, serine 15												TTGTTT_V$FOXO4_01																										NABA_MATRISOME
79641	ROGDI	rogdi homolog (Drosophila)												TTGTTT_V$FOXO4_01																																			CTTTGT_V$LEF1_Q2
9706	ULK2	unc-51-like kinase 2 (C. elegans)												TTGTTT_V$FOXO4_01
5081	PAX7	paired box 7													CAGGTG_V$E12_Q6		BENPORATH_EED_TARGETS	BENPORATH_ES_WITH_H3K27ME3										ANATOMICAL_STRUCTURE_DEVELOPMENT						BENPORATH_SUZ12_TARGETS
387597	ILDR2	immunoglobulin-like domain containing receptor 2													CAGGTG_V$E12_Q6		BENPORATH_EED_TARGETS	BENPORATH_ES_WITH_H3K27ME3																BENPORATH_SUZ12_TARGETS
6857	SYT1	synaptotagmin I													CAGGTG_V$E12_Q6				SMID_BREAST_CANCER_BASAL_DN													ZWANG_TRANSIENTLY_UP_BY_1ST_EGF_PULSE_ONLY	CHICAS_RB1_TARGETS_CONFLUENT															GOZGIT_ESR1_TARGETS_DN
10040	TOM1L1	target of myb1 (chicken)-like 1													CAGGTG_V$E12_Q6				SMID_BREAST_CANCER_BASAL_DN
29903	CCDC106	coiled-coil domain containing 106													CAGGTG_V$E12_Q6				SMID_BREAST_CANCER_BASAL_DN
120	ADD3	adducin 3 (gamma)													CAGGTG_V$E12_Q6						TGGAAA_V$NFAT_Q4_01									ROZANOV_MMP14_TARGETS_UP		ZWANG_TRANSIENTLY_UP_BY_1ST_EGF_PULSE_ONLY							RODRIGUES_THYROID_CARCINOMA_POORLY_DIFFERENTIATED_DN		PETROVA_ENDOTHELIUM_LYMPHATIC_VS_BLOOD_UP				DELYS_THYROID_CANCER_DN				CTTTGT_V$LEF1_Q2
100131755	ARMCX4	armadillo repeat containing, X-linked 4													CAGGTG_V$E12_Q6						TGGAAA_V$NFAT_Q4_01											ZWANG_TRANSIENTLY_UP_BY_1ST_EGF_PULSE_ONLY
53335	BCL11A	B-cell CLL/lymphoma 11A (zinc finger protein)													CAGGTG_V$E12_Q6						TGGAAA_V$NFAT_Q4_01																												CTTTGT_V$LEF1_Q2
9912	ARHGAP44	Rho GTPase activating protein 44													CAGGTG_V$E12_Q6						TGGAAA_V$NFAT_Q4_01
79837	PIP4K2C	phosphatidylinositol-5-phosphate 4-kinase, type II, gamma													CAGGTG_V$E12_Q6								SWEET_LUNG_CANCER_KRAS_DN
1739	DLG1	discs, large homolog 1 (Drosophila)													CAGGTG_V$E12_Q6													ANATOMICAL_STRUCTURE_DEVELOPMENT							MEMBRANE		PLASMA_MEMBRANE
50937	CDON	Cdon homolog (mouse)													CAGGTG_V$E12_Q6																								RODRIGUES_THYROID_CARCINOMA_POORLY_DIFFERENTIATED_DN										CTTTGT_V$LEF1_Q2
23208	SYT11	synaptotagmin XI													CAGGTG_V$E12_Q6																																		CTTTGT_V$LEF1_Q2
2170	FABP3	fatty acid binding protein 3, muscle and heart (mammary-derived growth inhibitor)													CAGGTG_V$E12_Q6
80045	GPR157	G protein-coupled receptor 157													CAGGTG_V$E12_Q6
9746	CLSTN3	calsyntenin 3													CAGGTG_V$E12_Q6
2517	FUCA1	fucosidase, alpha-L- 1, tissue														LEE_BMP2_TARGETS_UP		BENPORATH_ES_WITH_H3K27ME3												ROZANOV_MMP14_TARGETS_UP
29988	SLC2A8	solute carrier family 2 (facilitated glucose transporter), member 8														LEE_BMP2_TARGETS_UP			SMID_BREAST_CANCER_BASAL_DN																MEMBRANE		PLASMA_MEMBRANE
22999	RIMS1	regulating synaptic membrane exocytosis 1														LEE_BMP2_TARGETS_UP																			MEMBRANE
1803	DPP4	dipeptidyl-peptidase 4														LEE_BMP2_TARGETS_UP																						ATF2_S_UP.V1_DN					ESC_J1_UP_LATE.V1_UP
3073	HEXA	hexosaminidase A (alpha polypeptide)														LEE_BMP2_TARGETS_UP
144110	TMEM86A	transmembrane protein 86A														LEE_BMP2_TARGETS_UP
132299	OCIAD2	OCIA domain containing 2														LEE_BMP2_TARGETS_UP
55630	SLC39A4	solute carrier family 39 (zinc transporter), member 4														LEE_BMP2_TARGETS_UP
55531	ELMOD1	ELMO/CED-12 domain containing 1															BENPORATH_EED_TARGETS	BENPORATH_ES_WITH_H3K27ME3			TGGAAA_V$NFAT_Q4_01													BENPORATH_SUZ12_TARGETS
3749	KCNC4	potassium voltage-gated channel, Shaw-related subfamily, member 4															BENPORATH_EED_TARGETS	BENPORATH_ES_WITH_H3K27ME3				WANG_SMARCE1_TARGETS_UP												BENPORATH_SUZ12_TARGETS	MEMBRANE		PLASMA_MEMBRANE
51299	NRN1	neuritin 1															BENPORATH_EED_TARGETS	BENPORATH_ES_WITH_H3K27ME3									MODULE_47					ZWANG_TRANSIENTLY_UP_BY_1ST_EGF_PULSE_ONLY													DELYS_THYROID_CANCER_DN
4948	OCA2	oculocutaneous albinism II															BENPORATH_EED_TARGETS	BENPORATH_ES_WITH_H3K27ME3																BENPORATH_SUZ12_TARGETS	MEMBRANE
2561	GABRB2	gamma-aminobutyric acid (GABA) A receptor, beta 2															BENPORATH_EED_TARGETS	BENPORATH_ES_WITH_H3K27ME3																	MEMBRANE		PLASMA_MEMBRANE												CTTTGT_V$LEF1_Q2
139065	SLITRK4	SLIT and NTRK-like family, member 4															BENPORATH_EED_TARGETS																	BENPORATH_SUZ12_TARGETS
8367	HIST1H4E	histone cluster 1, H4e															BENPORATH_EED_TARGETS
219833	C11orf45	chromosome 11 open reading frame 45																BENPORATH_ES_WITH_H3K27ME3														ZWANG_TRANSIENTLY_UP_BY_1ST_EGF_PULSE_ONLY
5046	PCSK6	proprotein convertase subtilisin/kexin type 6																	SMID_BREAST_CANCER_BASAL_DN		TGGAAA_V$NFAT_Q4_01																			NABA_MATRISOME	PETROVA_ENDOTHELIUM_LYMPHATIC_VS_BLOOD_UP							GOZGIT_ESR1_TARGETS_DN
65982	ZSCAN18	zinc finger and SCAN domain containing 18																	SMID_BREAST_CANCER_BASAL_DN																				RODRIGUES_THYROID_CARCINOMA_POORLY_DIFFERENTIATED_DN
8228	PNPLA4	patatin-like phospholipase domain containing 4																	SMID_BREAST_CANCER_BASAL_DN
79673	ZNF329	zinc finger protein 329																	SMID_BREAST_CANCER_BASAL_DN
55508	SLC35E3	solute carrier family 35, member E3																	SMID_BREAST_CANCER_BASAL_DN
56126	PCDHB10	protocadherin beta 10																		SYNAPTOGENESIS		WANG_SMARCE1_TARGETS_UP			MULTICELLULAR_ORGANISMAL_DEVELOPMENT	SYNAPSE_ORGANIZATION_AND_BIOGENESIS		ANATOMICAL_STRUCTURE_DEVELOPMENT														SYSTEM_DEVELOPMENT		SENESE_HDAC1_TARGETS_DN		EXTRACELLULAR_STRUCTURE_ORGANIZATION_AND_BIOGENESIS		GOZGIT_ESR1_TARGETS_DN
56125	PCDHB11	protocadherin beta 11																		SYNAPTOGENESIS				GAUSSMANN_MLL_AF4_FUSION_TARGETS_F_UP	MULTICELLULAR_ORGANISMAL_DEVELOPMENT	SYNAPSE_ORGANIZATION_AND_BIOGENESIS		ANATOMICAL_STRUCTURE_DEVELOPMENT							MEMBRANE		PLASMA_MEMBRANE					SYSTEM_DEVELOPMENT				EXTRACELLULAR_STRUCTURE_ORGANIZATION_AND_BIOGENESIS
56131	PCDHB4	protocadherin beta 4																		SYNAPTOGENESIS					MULTICELLULAR_ORGANISMAL_DEVELOPMENT	SYNAPSE_ORGANIZATION_AND_BIOGENESIS		ANATOMICAL_STRUCTURE_DEVELOPMENT							MEMBRANE		PLASMA_MEMBRANE					SYSTEM_DEVELOPMENT				EXTRACELLULAR_STRUCTURE_ORGANIZATION_AND_BIOGENESIS
56130	PCDHB6	protocadherin beta 6																		SYNAPTOGENESIS					MULTICELLULAR_ORGANISMAL_DEVELOPMENT	SYNAPSE_ORGANIZATION_AND_BIOGENESIS		ANATOMICAL_STRUCTURE_DEVELOPMENT							MEMBRANE		PLASMA_MEMBRANE					SYSTEM_DEVELOPMENT				EXTRACELLULAR_STRUCTURE_ORGANIZATION_AND_BIOGENESIS
26167	PCDHB5	protocadherin beta 5																		SYNAPTOGENESIS					MULTICELLULAR_ORGANISMAL_DEVELOPMENT	SYNAPSE_ORGANIZATION_AND_BIOGENESIS		ANATOMICAL_STRUCTURE_DEVELOPMENT														SYSTEM_DEVELOPMENT		SENESE_HDAC1_TARGETS_DN		EXTRACELLULAR_STRUCTURE_ORGANIZATION_AND_BIOGENESIS
56123	PCDHB13	protocadherin beta 13																		SYNAPTOGENESIS					MULTICELLULAR_ORGANISMAL_DEVELOPMENT	SYNAPSE_ORGANIZATION_AND_BIOGENESIS		ANATOMICAL_STRUCTURE_DEVELOPMENT														SYSTEM_DEVELOPMENT				EXTRACELLULAR_STRUCTURE_ORGANIZATION_AND_BIOGENESIS
56127	PCDHB9	protocadherin beta 9																		SYNAPTOGENESIS					MULTICELLULAR_ORGANISMAL_DEVELOPMENT	SYNAPSE_ORGANIZATION_AND_BIOGENESIS		ANATOMICAL_STRUCTURE_DEVELOPMENT														SYSTEM_DEVELOPMENT				EXTRACELLULAR_STRUCTURE_ORGANIZATION_AND_BIOGENESIS
171392	ZNF675	zinc finger protein 675																			TGGAAA_V$NFAT_Q4_01				MULTICELLULAR_ORGANISMAL_DEVELOPMENT			ANATOMICAL_STRUCTURE_DEVELOPMENT														SYSTEM_DEVELOPMENT
91392	ZNF502	zinc finger protein 502																			TGGAAA_V$NFAT_Q4_01											ZWANG_TRANSIENTLY_UP_BY_1ST_EGF_PULSE_ONLY
286183	NKAIN3	Na+/K+ transporting ATPase interacting 3																			TGGAAA_V$NFAT_Q4_01																												CTTTGT_V$LEF1_Q2
28986	MAGEH1	melanoma antigen family H, 1																			TGGAAA_V$NFAT_Q4_01
353088	ZNF429	zinc finger protein 429																			TGGAAA_V$NFAT_Q4_01
79363	RSG1	REM2 and RAB-like small GTPase 1																			TGGAAA_V$NFAT_Q4_01
3426	CFI	complement factor I																				WANG_SMARCE1_TARGETS_UP									BOQUEST_STEM_CELL_CULTURED_VS_FRESH_UP
3433	IFIT2	interferon-induced protein with tetratricopeptide repeats 2																				WANG_SMARCE1_TARGETS_UP											CHICAS_RB1_TARGETS_CONFLUENT			MEL18_DN.V1_DN												GOZGIT_ESR1_TARGETS_DN
9122	SLC16A4	solute carrier family 16, member 4 (monocarboxylic acid transporter 5)																						GAUSSMANN_MLL_AF4_FUSION_TARGETS_F_UP						ROZANOV_MMP14_TARGETS_UP					MEMBRANE	MEL18_DN.V1_DN	PLASMA_MEMBRANE										KATSANOU_ELAVL1_TARGETS_UP
56124	PCDHB12	protocadherin beta 12																							MULTICELLULAR_ORGANISMAL_DEVELOPMENT			ANATOMICAL_STRUCTURE_DEVELOPMENT							MEMBRANE		PLASMA_MEMBRANE					SYSTEM_DEVELOPMENT
415	ARSE	arylsulfatase E (chondrodysplasia punctata 1)																							MULTICELLULAR_ORGANISMAL_DEVELOPMENT			ANATOMICAL_STRUCTURE_DEVELOPMENT														SYSTEM_DEVELOPMENT
144100	PLEKHA7	pleckstrin homology domain containing, family A member 7																											COLDREN_GEFITINIB_RESISTANCE_DN			ZWANG_TRANSIENTLY_UP_BY_1ST_EGF_PULSE_ONLY																GOZGIT_ESR1_TARGETS_DN
390963	ZNF818P	zinc finger protein 818, pseudogene																											COLDREN_GEFITINIB_RESISTANCE_DN
148213	ZNF681	zinc finger protein 681																											COLDREN_GEFITINIB_RESISTANCE_DN
5332	PLCB4	phospholipase C, beta 4																												ROZANOV_MMP14_TARGETS_UP
51121	RPL26L1	ribosomal protein L26-like 1																													BOQUEST_STEM_CELL_CULTURED_VS_FRESH_UP
6098	ROS1	c-ros oncogene 1 , receptor tyrosine kinase																														ZWANG_TRANSIENTLY_UP_BY_1ST_EGF_PULSE_ONLY			MEMBRANE		PLASMA_MEMBRANE
91120	ZNF682	zinc finger protein 682																														ZWANG_TRANSIENTLY_UP_BY_1ST_EGF_PULSE_ONLY							RODRIGUES_THYROID_CARCINOMA_POORLY_DIFFERENTIATED_DN
29103	DNAJC15	DnaJ (Hsp40) homolog, subfamily C, member 15																														ZWANG_TRANSIENTLY_UP_BY_1ST_EGF_PULSE_ONLY																GOZGIT_ESR1_TARGETS_DN
7772	ZNF229	zinc finger protein 229																														ZWANG_TRANSIENTLY_UP_BY_1ST_EGF_PULSE_ONLY																GOZGIT_ESR1_TARGETS_DN
7499	XG	Xg blood group																														ZWANG_TRANSIENTLY_UP_BY_1ST_EGF_PULSE_ONLY
79937	CNTNAP3	contactin associated protein-like 3																														ZWANG_TRANSIENTLY_UP_BY_1ST_EGF_PULSE_ONLY
55454	CSGALNACT2	chondroitin sulfate N-acetylgalactosaminyltransferase 2																														ZWANG_TRANSIENTLY_UP_BY_1ST_EGF_PULSE_ONLY
80832	APOL4	apolipoprotein L, 4																														ZWANG_TRANSIENTLY_UP_BY_1ST_EGF_PULSE_ONLY
55762	ZNF701	zinc finger protein 701																														ZWANG_TRANSIENTLY_UP_BY_1ST_EGF_PULSE_ONLY
374879	ZNF699	zinc finger protein 699																														ZWANG_TRANSIENTLY_UP_BY_1ST_EGF_PULSE_ONLY
388561	ZNF761	zinc finger protein 761																														ZWANG_TRANSIENTLY_UP_BY_1ST_EGF_PULSE_ONLY
5067	CNTN3	contactin 3 (plasmacytoma associated)																															CHICAS_RB1_TARGETS_CONFLUENT
2324	FLT4	fms-related tyrosine kinase 4																																	MEMBRANE		PLASMA_MEMBRANE				PETROVA_ENDOTHELIUM_LYMPHATIC_VS_BLOOD_UP
22925	PLA2R1	phospholipase A2 receptor 1, 180kDa																																	MEMBRANE		PLASMA_MEMBRANE								DELYS_THYROID_CANCER_DN
6584	SLC22A5	solute carrier family 22 (organic cation/carnitine transporter), member 5																																	MEMBRANE		PLASMA_MEMBRANE
27094	KCNMB3	potassium large conductance calcium-activated channel, subfamily M beta member 3																																	MEMBRANE		PLASMA_MEMBRANE
50512	PODXL2	podocalyxin-like 2																																	MEMBRANE		PLASMA_MEMBRANE
83987	CCDC8	coiled-coil domain containing 8																																	MEMBRANE		PLASMA_MEMBRANE
23786	BCL2L13	BCL2-like 13 (apoptosis facilitator)																																	MEMBRANE
7991	TUSC3	tumor suppressor candidate 3																																	MEMBRANE
5961	PRPH2	peripherin 2 (retinal degeneration, slow)																																	MEMBRANE
55228	PNMAL1	PNMA-like 1																																		MEL18_DN.V1_DN
10687	PNMA2	paraneoplastic antigen MA2																																				ATF2_S_UP.V1_DN						SENESE_HDAC1_TARGETS_DN
85379	KIAA1671	KIAA1671																																					RODRIGUES_THYROID_CARCINOMA_POORLY_DIFFERENTIATED_DN
126231	ZNF573	zinc finger protein 573																																					RODRIGUES_THYROID_CARCINOMA_POORLY_DIFFERENTIATED_DN
26013	L3MBTL1	l(3)mbt-like 1 (Drosophila)																																					RODRIGUES_THYROID_CARCINOMA_POORLY_DIFFERENTIATED_DN
100129792	CCDC152	coiled-coil domain containing 152																																					RODRIGUES_THYROID_CARCINOMA_POORLY_DIFFERENTIATED_DN
338	APOB	apolipoprotein B (including Ag(x) antigen)																																									ESC_J1_UP_LATE.V1_UP
55900	ZNF302	zinc finger protein 302																																											DELYS_THYROID_CANCER_DN
10577	NPC2	Niemann-Pick disease, type C2																																														GOZGIT_ESR1_TARGETS_DN	CTTTGT_V$LEF1_Q2
56129	PCDHB7	protocadherin beta 7																																														GOZGIT_ESR1_TARGETS_DN
7580	ZNF32	zinc finger protein 32																																															CTTTGT_V$LEF1_Q2
55506	H2AFY2	H2A histone family, member Y2																																															CTTTGT_V$LEF1_Q2
4258	MGST2	microsomal glutathione S-transferase 2
10617	STAMBP	STAM binding protein
112703	FAM71E1	family with sequence similarity 71, member E1
64754	SMYD3	SET and MYND domain containing 3
55743	CHFR	checkpoint with forkhead and ring finger domains
54432	YIPF1	Yip1 domain family, member 1
10998	SLC27A5	solute carrier family 27 (fatty acid transporter), member 5
80709	AKNA	AT-hook transcription factor
126129	CPT1C	carnitine palmitoyltransferase 1C
55827	DCAF6	DDB1 and CUL4 associated factor 6
84460	ZMAT1	zinc finger, matrin-type 1
55211	DPPA4	developmental pluripotency associated 4
7015	TERT	telomerase reverse transcriptase
57010	CABP4	calcium binding protein 4
56242	ZNF253	zinc finger protein 253
79788	ZNF665	zinc finger protein 665
6879	TAF7	TAF7 RNA polymerase II, TATA box binding protein (TBP)-associated factor, 55kDa
81931	ZNF93	zinc finger protein 93
57191	VN1R1	vomeronasal 1 receptor 1
23114	NFASC	neurofascin
57407	NMRAL1	NmrA-like family domain containing 1
56606	SLC2A9	solute carrier family 2 (facilitated glucose transporter), member 9
1962	EHHADH	enoyl-CoA, hydratase/3-hydroxyacyl CoA dehydrogenase
26256	CABYR	calcium binding tyrosine-(Y)-phosphorylation regulated
8187	ZNF239	zinc finger protein 239
284406	ZFP82	zinc finger protein 82 homolog (mouse)
400720	ZNF772	zinc finger protein 772
4507	MTAP	methylthioadenosine phosphorylase
221143	N6AMT2	N-6 adenine-specific DNA methyltransferase 2 (putative)
283755	HERC2P3	hect domain and RLD 2 pseudogene 3
643763	UG0898H09	uncharacterized LOC643763
7694	ZNF135	zinc finger protein 135
148206	ZNF714	zinc finger protein 714
90649	ZNF486	zinc finger protein 486
56103	PCDHGB2	protocadherin gamma subfamily B, 2
56107	PCDHGA9	protocadherin gamma subfamily A, 9
56101	PCDHGB5	protocadherin gamma subfamily B, 5
56102	PCDHGB3	protocadherin gamma subfamily B, 3
56113	PCDHGA2	protocadherin gamma subfamily A, 2
201516	ZSCAN4	zinc finger and SCAN domain containing 4
27443	CECR2	cat eye syndrome chromosome region, candidate 2
65082	VPS33A	vacuolar protein sorting 33 homolog A (S. cerevisiae)
144347	FAM101A	family with sequence similarity 101, member A
353355	ZNF233	zinc finger protein 233
1006	CDH8	cadherin 8, type 2
126017	ZNF813	zinc finger protein 813
158228	FAM201A	family with sequence similarity 201, member A
64901	RANBP17	RAN binding protein 17
113622	ADPRHL1	ADP-ribosylhydrolase like 1
146857	SLFN13	schlafen family member 13
84236	RHBDD1	rhomboid domain containing 1
55246	CCDC25	coiled-coil domain containing 25
378884	NHLRC1	NHL repeat containing 1
199777	ZNF626	zinc finger protein 626
79891	ZNF671	zinc finger protein 671
493812	HCG11	HLA complex group 11
113612	CYP2U1	cytochrome P450, family 2, subfamily U, polypeptide 1
730051	ZNF814	zinc finger protein 814
137209	ZNF572	zinc finger protein 572
56128	PCDHB8	protocadherin beta 8
162993	ZNF846	zinc finger protein 846
112724	RDH13	retinol dehydrogenase 13 (all-trans/9-cis)
285349	ZNF660	zinc finger protein 660
728577	CNTNAP3B	contactin associated protein-like 3B
283358	B4GALNT3	beta-1,4-N-acetyl-galactosaminyl transferase 3
284390	ZNF763	zinc finger protein 763
440122	ZNF891	zinc finger protein 891
349075	ZNF713	zinc finger protein 713
170958	ZNF525	zinc finger protein 525
126069	ZNF491	zinc finger protein 491
391712	TRIM61	tripartite motif containing 61
650655	ABCA17P	ATP-binding cassette, sub-family A (ABC1), member 17, pseudogene
388507	ZNF788	zinc finger family member 788
84054	PCDHB19P	protocadherin beta 19 pseudogene
257468	MEIS3P2	Meis homeobox 3 pseudogene 2
503637	DUXAP8	double homeobox A pseudogene 8
503638	DUXAP9	double homeobox A pseudogene 9
54050	GAPDHP14	glyceraldehyde-3-phosphate dehydrogenase pseudogene 14
[truncated: 3 more columns]
