# Supplementary material for: Dynamic transcriptomic analysis reveals suppression of PGC1α/ERRα drives perturbed myogenesis in facioscapulohumeral muscular dystrophy
Source: Hum Mol Genet. 2018 Dec 6;28(8):1244–59. doi: 10.1093/hmg/ddy405 (PMC6452176; doi:10.1093/hmg/ddy405)
Supplement: Supplementary Data [file suppl_ddy405.zip › Banerji et al HMG-2018 - Table S3 - GSEA results for genes down-regulated in FSHD.xlsx]

## Sheet: overlap (42)
Table S3 - GSEA results for genes down-regulated in FSHD
Overlap Results
Collection(s):	C2, C3, C4, C5, C6, C7, H
# overlaps shown:	50
# genesets in collections:	12985
# genes in comparison (n):	359
# genes in universe (N):	45956
Gene Set Name	# Genes in Gene Set (K)	Description	# Genes in Overlap (k)	k/K	p-value	FDR q-value
BENPORATH_EED_TARGETS	1062	Set 'Eed targets': genes identified by ChIP on chip as targets of the Polycomb protein EED [GeneID=8726] in human embryonic stem cells.	52	0.049	5.42e-26	7.04e-22
BENPORATH_SUZ12_TARGETS	1038	Set 'Suz12 targets': genes identified by ChIP on chip as targets of the Polycomb protein SUZ12 [GeneID=23512] in human embryonic stem cells.	45	0.0434	1.75e-20	1.14e-16
BENPORATH_ES_WITH_H3K27ME3	1118	Set 'H3K27 bound': genes posessing the trimethylated H3K27 (H3K27me3) mark in their promoters in human embryonic stem cells, as identified by ChIP on chip.	46	0.0411	5.02e-20	2.17e-16
BENPORATH_PRC2_TARGETS	652	Set 'PRC2 targets': Polycomb Repression Complex 2 (PRC) targets; identified by ChIP on chip on human embryonic stem cells as genes that: posess the trimethylated H3K27 mark in their promoters and are bound by SUZ12 [GeneID=23512] and EED [GeneID=8726] Polycomb proteins.	36	0.0552	6.69e-20	2.17e-16
AACTTT_UNKNOWN	1890	Genes with promoter regions [-2kb,2kb] around transcription start site containing motif AACTTT. Motif does not match any known transcription factor	57	0.0302	2.42e-18	6.29e-15
WANG_MLL_TARGETS	289	Genes requiring MLL [GeneID=4297] for H3K4me3 and expression in MEF cells (embryonic fibroblast).	23	0.0796	1.61e-16	3.49e-13
MEISSNER_BRAIN_HCP_WITH_H3K4ME3_AND_H3K27ME3	1069	Genes with high-CpG-density promoters (HCP) bearing histone H3 dimethylation at K4 (H3K4me2) and trimethylation at K27 (H3K27me3) in brain.	38	0.0355	1.14e-14	2.12e-11
CTTTGT_V$LEF1_Q2	1972	Genes with promoter regions [-2kb,2kb] around transcription start site containing the motif CTTTGT which matches annotation for LEF1: lymphoid enhancer-binding factor 1	51	0.0259	7.6e-14	1.23e-10
GGGAGGRR_V$MAZ_Q6	2274	Genes with promoter regions [-2kb,2kb] around transcription start site containing the motif GGGAGGRR which matches annotation for MAZ: MYC-associated zinc finger protein (purine-binding transcription factor)	55	0.0242	1.07e-13	1.55e-10
TGGAAA_V$NFAT_Q4_01	1896	Genes with promoter regions [-2kb,2kb] around transcription start site containing the motif TGGAAA which matches annotation for NFAT<br> NFATC	49	0.0258	2.54e-13	3.07e-10
MODULE_11	540	Genes in the cancer module 11.	26	0.0481	2.6e-13	3.07e-10
MODULE_100	544	Genes in the cancer module 100.	26	0.0478	3.07e-13	3.33e-10
MODULE_137	546	CNS genes.	26	0.0476	3.34e-13	3.34e-10
MODULE_66	552	Genes in the cancer module 66.	26	0.0471	4.29e-13	3.98e-10
ANATOMICAL_STRUCTURE_DEVELOPMENT	1013	Genes annotated by the GO term GO:0048856. The biological process whose specific outcome is the progression of an anatomical structure from an initial condition to its mature state. This process begins with the formation of the structure and ends with the mature structure, whatever form that may be including its natural destruction. An anatomical structure is any biological entity that occupies s…	34	0.0336	1.52e-12	1.31e-09
V$CDC5_01	256	Genes with promoter regions [-2kb,2kb] around transcription start site containing the motif GATTTAACATAA which matches annotation for CDC5L: CDC5 cell division cycle 5-like (S. pombe)	18	0.0703	2.69e-12	2.18e-09
BOQUEST_STEM_CELL_UP	260	Genes up-regulated in freshly isolated CD31- [GeneID=5175] (stromal stem cells from adipose tissue) versus the CD31+ (non-stem) counterparts.	18	0.0692	3.49e-12	2.52e-09
DURAND_STROMA_S_UP	297	Genes up-regulated in the HSC supportive stromal cell lines.	19	0.064	3.49e-12	2.52e-09
GSE21670_UNTREATED_VS_TGFB_TREATED_CD4_TCELL_DN	200	Genes down-regulated in CD4 [GeneID=920] T cells: medium versus TGF beta.	16	0.08	6.35e-12	4.34e-09
TATAAA_V$TATA_01	1296	Genes with promoter regions [-2kb,2kb] around transcription start site containing the motif TATAAA which matches annotation for TAF<br> TATA	37	0.0285	1.67e-11	1.08e-08
TTGTTT_V$FOXO4_01	2061	Genes with promoter regions [-2kb,2kb] around transcription start site containing the motif TTGTTT which matches annotation for MLLT7: myeloid/lymphoid or mixed-lineage leukemia (trithorax homolog, Drosophila); translocated to, 7	48	0.0233	1.77e-11	1.09e-08
CAGGTG_V$E12_Q6	2485	Genes with promoter regions [-2kb,2kb] around transcription start site containing the motif CAGGTG which matches annotation for TCF3: transcription factor 3 (E2A immunoglobulin enhancer binding factors E12/E47)	52	0.0209	1.12e-10	6.61e-08
TGTTTGY_V$HNF3_Q6	738	Genes with promoter regions [-2kb,2kb] around transcription start site containing the motif TGTTTGY which matches annotation for FOXA1: forkhead box A1	26	0.0352	2.56e-10	1.42e-07
CUI_TCF21_TARGETS_2_UP	428	All significantly up-regulated genes in kidney glomeruli isolated from TCF21 [Gene ID=6943] knockout mice.	20	0.0467	2.62e-10	1.42e-07
V$LEF1_Q6	261	Genes with promoter regions [-2kb,2kb] around transcription start site containing the motif SWWCAAAGGG which matches annotation for LEF1: lymphoid enhancer-binding factor 1<br> TCF1: transcription factor 1, hepatic; LF-B1, hepatic nuclear factor (HNF1), albumin proximal factor	16	0.0613	3.39e-10	1.76e-07
V$STAT4_01	266	Genes with promoter regions [-2kb,2kb] around transcription start site containing the motif SNWTTCNN which matches annotation for STAT4: signal transducer and activator of transcription 4	16	0.0602	4.47e-10	2.23e-07
GOZGIT_ESR1_TARGETS_DN	781	Genes down-regulated in TMX2-28 cells (breast cancer) which do not express ESR1 [GeneID=2099]) compared to the parental MCF7 cells which do.	26	0.0333	8.44e-10	4.06e-07
CTTTGA_V$LEF1_Q2	1232	Genes with promoter regions [-2kb,2kb] around transcription start site containing the motif CTTTGA which matches annotation for LEF1: lymphoid enhancer-binding factor 1	33	0.0268	1.1e-09	5.08e-07
PEREZ_TP53_TARGETS	1174	Genes up-regulated in the HMEC cells (primary mammary epithelium) upon expression of TP53 [GeneID=7157] off adenoviral vector.	32	0.0273	1.3e-09	5.84e-07
SYSTEM_DEVELOPMENT	861	Genes annotated by the GO term GO:0048731. The process whose specific outcome is the progression of an organismal system over time, from its formation to the mature structure. A system is a regularly interacting or interdependent group of organs or tissues that work together to carry out a given biological process.	27	0.0314	1.43e-09	6.12e-07
MULTICELLULAR_ORGANISMAL_DEVELOPMENT	1049	Genes annotated by the GO term GO:0007275. The biological process whose specific outcome is the progression of an organism over time from an initial condition (e.g. a zygote or a young adult) to a later condition (e.g. a multicellular animal or an aged adult).	30	0.0286	1.46e-09	6.12e-07
MIYAGAWA_TARGETS_OF_EWSR1_ETS_FUSIONS_UP	259	Genes commonly up-regulated in UET-13 cells (mesenchymal progenitor) by expression of EWSR1 [GeneID=2130] fusions with ETS transcription factors FLI1 and ERG [GeneID=2313 ,2078].	15	0.0579	2.64e-09	1.07e-06
WTGAAAT_UNKNOWN	616	Genes with promoter regions [-2kb,2kb] around transcription start site containing motif WTGAAAT. Motif does not match any known transcription factor	22	0.0357	4.93e-09	1.94e-06
SMID_BREAST_CANCER_LUMINAL_B_DN	564	Genes down-regulated in the luminal B subtype of breast cancer.	21	0.0372	5.39e-09	2.06e-06
NABA_CORE_MATRISOME	275	Ensemble of genes encoding core extracellular matrix including ECM glycoproteins, collagens and proteoglycans	15	0.0545	5.94e-09	2.2e-06
MODULE_6	416	Trachea genes.	18	0.0433	6.9e-09	2.49e-06
TAATTA_V$CHX10_01	810	Genes with promoter regions [-2kb,2kb] around transcription start site containing the motif TAATTA which matches annotation for VSX1: visual system homeobox 1 homolog, CHX10-like (zebrafish)	25	0.0309	8.1e-09	2.84e-06
V$TCF4_Q5	242	Genes with promoter regions [-2kb,2kb] around transcription start site containing the motif SCTTTGAW which matches annotation for TCF4: transcription factor 4	14	0.0579	9.1e-09	3.05e-06
TTTNNANAGCYR_UNKNOWN	133	Genes with promoter regions [-2kb,2kb] around transcription start site containing motif TTTNNANAGCYR. Motif does not match any known transcription factor	11	0.0827	9.16e-09	3.05e-06
CHEN_METABOLIC_SYNDROM_NETWORK	1210	Genes forming the macrophage-enriched metabolic network (MEMN) claimed to have a causal relationship with the metabolic syndrom traits.	31	0.0256	1e-08	3.26e-06
V$S8_01	245	Genes with promoter regions [-2kb,2kb] around transcription start site containing the motif WNNANYYAATTANCNN which matches annotation for PRRX2: paired related homeobox 2	14	0.0571	1.06e-08	3.37e-06
RNGTGGGC_UNKNOWN	766	Genes with promoter regions [-2kb,2kb] around transcription start site containing motif RNGTGGGC. Motif does not match any known transcription factor	24	0.0313	1.22e-08	3.78e-06
SCHAEFFER_PROSTATE_DEVELOPMENT_48HR_UP	487	Genes up-regulated in the urogenital sinus (UGS) of day E16 females exposed to the androgen dihydrotestosterone [PubChem=10635] for 48 h.	19	0.039	1.39e-08	4.19e-06
MODULE_88	838	Heart, liver, kidney and pancreas metabolic and xenobiotic response genes.	25	0.0298	1.58e-08	4.65e-06
MODULE_84	549	Immune (humoral) and inflammatory response.	20	0.0364	1.8e-08	5.13e-06
CTTTAAR_UNKNOWN	972	Genes with promoter regions [-2kb,2kb] around transcription start site containing motif CTTTAAR. Motif does not match any known transcription factor	27	0.0278	1.82e-08	5.13e-06
DAWSON_METHYLATED_IN_LYMPHOMA_TCL1	59	Genes hypermethylated in at least one of the lymphoma tumors of transgenic mice overexpressing TCL1 [GeneID=8115] in germinal center B lymphocytes.	8	0.1356	2.01e-08	5.56e-06
SCHUETZ_BREAST_CANCER_DUCTAL_INVASIVE_UP	351	Genes up-regulated in invasive ductal carcinoma (IDC) relative to ductal carcinoma in situ (DCIS, non-invasive).	16	0.0456	2.33e-08	6.19e-06
RTAAACA_V$FREAC2_01	919	Genes with promoter regions [-2kb,2kb] around transcription start site containing the motif RTAAACA which matches annotation for FOXF2: forkhead box F2	26	0.0283	2.34e-08	6.19e-06
PILON_KLF1_TARGETS_UP	504	Genes up-regulated in erythroid progenitor cells from fetal livers of E13.5 embryos with KLF1 [GeneID=10661] knockout compared to those from the wild type embryos.	19	0.0377	2.39e-08	6.21e-06
Gene/Gene Set Overlap Matrix
Entrez Gene Id	Gene Symbol	Gene Description	BENPORATH_EED_TARGETS	BENPORATH_SUZ12_TARGETS	BENPORATH_ES_WITH_H3K27ME3	BENPORATH_PRC2_TARGETS	AACTTT_UNKNOWN	WANG_MLL_TARGETS	MEISSNER_BRAIN_HCP_WITH_H3K4ME3_AND_H3K27ME3	CTTTGT_V$LEF1_Q2	GGGAGGRR_V$MAZ_Q6	TGGAAA_V$NFAT_Q4_01	MODULE_11	MODULE_100	MODULE_137	MODULE_66	ANATOMICAL_STRUCTURE_DEVELOPMENT	V$CDC5_01	BOQUEST_STEM_CELL_UP	DURAND_STROMA_S_UP	GSE21670_UNTREATED_VS_TGFB_TREATED_CD4_TCELL_DN	TATAAA_V$TATA_01	TTGTTT_V$FOXO4_01	CAGGTG_V$E12_Q6	TGTTTGY_V$HNF3_Q6	CUI_TCF21_TARGETS_2_UP	V$LEF1_Q6	V$STAT4_01	GOZGIT_ESR1_TARGETS_DN	CTTTGA_V$LEF1_Q2	PEREZ_TP53_TARGETS	SYSTEM_DEVELOPMENT	MULTICELLULAR_ORGANISMAL_DEVELOPMENT	MIYAGAWA_TARGETS_OF_EWSR1_ETS_FUSIONS_UP	WTGAAAT_UNKNOWN	SMID_BREAST_CANCER_LUMINAL_B_DN	NABA_CORE_MATRISOME	MODULE_6	TAATTA_V$CHX10_01	V$TCF4_Q5	TTTNNANAGCYR_UNKNOWN	CHEN_METABOLIC_SYNDROM_NETWORK	V$S8_01	RNGTGGGC_UNKNOWN	SCHAEFFER_PROSTATE_DEVELOPMENT_48HR_UP	MODULE_88	MODULE_84	CTTTAAR_UNKNOWN	DAWSON_METHYLATED_IN_LYMPHOMA_TCL1
6474	SHOX2	short stature homeobox 2	BENPORATH_EED_TARGETS	BENPORATH_SUZ12_TARGETS	BENPORATH_ES_WITH_H3K27ME3	BENPORATH_PRC2_TARGETS	AACTTT_UNKNOWN	WANG_MLL_TARGETS	MEISSNER_BRAIN_HCP_WITH_H3K4ME3_AND_H3K27ME3	CTTTGT_V$LEF1_Q2		TGGAAA_V$NFAT_Q4_01					ANATOMICAL_STRUCTURE_DEVELOPMENT		BOQUEST_STEM_CELL_UP			TATAAA_V$TATA_01	TTGTTT_V$FOXO4_01					V$STAT4_01				SYSTEM_DEVELOPMENT	MULTICELLULAR_ORGANISMAL_DEVELOPMENT			SMID_BREAST_CANCER_LUMINAL_B_DN			TAATTA_V$CHX10_01				V$S8_01
3223	HOXC6	homeobox C6	BENPORATH_EED_TARGETS	BENPORATH_SUZ12_TARGETS	BENPORATH_ES_WITH_H3K27ME3	BENPORATH_PRC2_TARGETS	AACTTT_UNKNOWN	WANG_MLL_TARGETS		CTTTGT_V$LEF1_Q2								V$CDC5_01	BOQUEST_STEM_CELL_UP			TATAAA_V$TATA_01	TTGTTT_V$FOXO4_01		TGTTTGY_V$HNF3_Q6			V$STAT4_01	GOZGIT_ESR1_TARGETS_DN	CTTTGA_V$LEF1_Q2	PEREZ_TP53_TARGETS		MULTICELLULAR_ORGANISMAL_DEVELOPMENT							V$TCF4_Q5			V$S8_01
4825	NKX6-1	NK6 homeobox 1	BENPORATH_EED_TARGETS	BENPORATH_SUZ12_TARGETS	BENPORATH_ES_WITH_H3K27ME3	BENPORATH_PRC2_TARGETS	AACTTT_UNKNOWN	WANG_MLL_TARGETS				TGGAAA_V$NFAT_Q4_01					ANATOMICAL_STRUCTURE_DEVELOPMENT													CTTTGA_V$LEF1_Q2		SYSTEM_DEVELOPMENT	MULTICELLULAR_ORGANISMAL_DEVELOPMENT						TAATTA_V$CHX10_01									CTTTAAR_UNKNOWN
4821	NKX2-2	NK2 homeobox 2	BENPORATH_EED_TARGETS	BENPORATH_SUZ12_TARGETS	BENPORATH_ES_WITH_H3K27ME3	BENPORATH_PRC2_TARGETS	AACTTT_UNKNOWN		MEISSNER_BRAIN_HCP_WITH_H3K4ME3_AND_H3K27ME3	CTTTGT_V$LEF1_Q2	GGGAGGRR_V$MAZ_Q6	TGGAAA_V$NFAT_Q4_01					ANATOMICAL_STRUCTURE_DEVELOPMENT						TTGTTT_V$FOXO4_01		TGTTTGY_V$HNF3_Q6							SYSTEM_DEVELOPMENT	MULTICELLULAR_ORGANISMAL_DEVELOPMENT	MIYAGAWA_TARGETS_OF_EWSR1_ETS_FUSIONS_UP					TAATTA_V$CHX10_01					RNGTGGGC_UNKNOWN
9953	HS3ST3B1	heparan sulfate (glucosamine) 3-O-sulfotransferase 3B1	BENPORATH_EED_TARGETS	BENPORATH_SUZ12_TARGETS	BENPORATH_ES_WITH_H3K27ME3	BENPORATH_PRC2_TARGETS	AACTTT_UNKNOWN		MEISSNER_BRAIN_HCP_WITH_H3K4ME3_AND_H3K27ME3			TGGAAA_V$NFAT_Q4_01																			PEREZ_TP53_TARGETS			MIYAGAWA_TARGETS_OF_EWSR1_ETS_FUSIONS_UP											SCHAEFFER_PROSTATE_DEVELOPMENT_48HR_UP
5457	POU4F1	POU class 4 homeobox 1	BENPORATH_EED_TARGETS	BENPORATH_SUZ12_TARGETS	BENPORATH_ES_WITH_H3K27ME3	BENPORATH_PRC2_TARGETS	AACTTT_UNKNOWN			CTTTGT_V$LEF1_Q2	GGGAGGRR_V$MAZ_Q6	TGGAAA_V$NFAT_Q4_01					ANATOMICAL_STRUCTURE_DEVELOPMENT					TATAAA_V$TATA_01	TTGTTT_V$FOXO4_01	CAGGTG_V$E12_Q6	TGTTTGY_V$HNF3_Q6			V$STAT4_01				SYSTEM_DEVELOPMENT	MULTICELLULAR_ORGANISMAL_DEVELOPMENT		WTGAAAT_UNKNOWN
3232	HOXD3	homeobox D3	BENPORATH_EED_TARGETS	BENPORATH_SUZ12_TARGETS	BENPORATH_ES_WITH_H3K27ME3	BENPORATH_PRC2_TARGETS	AACTTT_UNKNOWN			CTTTGT_V$LEF1_Q2	GGGAGGRR_V$MAZ_Q6	TGGAAA_V$NFAT_Q4_01										TATAAA_V$TATA_01	TTGTTT_V$FOXO4_01	CAGGTG_V$E12_Q6			V$LEF1_Q6			CTTTGA_V$LEF1_Q2					WTGAAAT_UNKNOWN					V$TCF4_Q5
3233	HOXD4	homeobox D4	BENPORATH_EED_TARGETS	BENPORATH_SUZ12_TARGETS	BENPORATH_ES_WITH_H3K27ME3	BENPORATH_PRC2_TARGETS	AACTTT_UNKNOWN			CTTTGT_V$LEF1_Q2	GGGAGGRR_V$MAZ_Q6	TGGAAA_V$NFAT_Q4_01													TGTTTGY_V$HNF3_Q6																	CHEN_METABOLIC_SYNDROM_NETWORK
114788	CSMD3	CUB and Sushi multiple domains 3	BENPORATH_EED_TARGETS	BENPORATH_SUZ12_TARGETS	BENPORATH_ES_WITH_H3K27ME3	BENPORATH_PRC2_TARGETS	AACTTT_UNKNOWN			CTTTGT_V$LEF1_Q2																									WTGAAAT_UNKNOWN									RNGTGGGC_UNKNOWN
4081	MAB21L1	mab-21-like 1 (C. elegans)	BENPORATH_EED_TARGETS	BENPORATH_SUZ12_TARGETS	BENPORATH_ES_WITH_H3K27ME3	BENPORATH_PRC2_TARGETS	AACTTT_UNKNOWN				GGGAGGRR_V$MAZ_Q6	TGGAAA_V$NFAT_Q4_01					ANATOMICAL_STRUCTURE_DEVELOPMENT					TATAAA_V$TATA_01	TTGTTT_V$FOXO4_01		TGTTTGY_V$HNF3_Q6					CTTTGA_V$LEF1_Q2	PEREZ_TP53_TARGETS								TAATTA_V$CHX10_01				V$S8_01					CTTTAAR_UNKNOWN
1287	COL4A5	collagen, type IV, alpha 5	BENPORATH_EED_TARGETS	BENPORATH_SUZ12_TARGETS	BENPORATH_ES_WITH_H3K27ME3	BENPORATH_PRC2_TARGETS	AACTTT_UNKNOWN				GGGAGGRR_V$MAZ_Q6												TTGTTT_V$FOXO4_01						GOZGIT_ESR1_TARGETS_DN								NABA_CORE_MATRISOME		TAATTA_V$CHX10_01						SCHAEFFER_PROSTATE_DEVELOPMENT_48HR_UP
5077	PAX3	paired box 3	BENPORATH_EED_TARGETS	BENPORATH_SUZ12_TARGETS	BENPORATH_ES_WITH_H3K27ME3	BENPORATH_PRC2_TARGETS		WANG_MLL_TARGETS	MEISSNER_BRAIN_HCP_WITH_H3K4ME3_AND_H3K27ME3			TGGAAA_V$NFAT_Q4_01					ANATOMICAL_STRUCTURE_DEVELOPMENT					TATAAA_V$TATA_01	TTGTTT_V$FOXO4_01	CAGGTG_V$E12_Q6			V$LEF1_Q6			CTTTGA_V$LEF1_Q2		SYSTEM_DEVELOPMENT	MULTICELLULAR_ORGANISMAL_DEVELOPMENT		WTGAAAT_UNKNOWN				TAATTA_V$CHX10_01	V$TCF4_Q5								CTTTAAR_UNKNOWN
64843	ISL2	ISL LIM homeobox 2	BENPORATH_EED_TARGETS	BENPORATH_SUZ12_TARGETS	BENPORATH_ES_WITH_H3K27ME3	BENPORATH_PRC2_TARGETS		WANG_MLL_TARGETS	MEISSNER_BRAIN_HCP_WITH_H3K4ME3_AND_H3K27ME3
668	FOXL2	forkhead box L2	BENPORATH_EED_TARGETS	BENPORATH_SUZ12_TARGETS	BENPORATH_ES_WITH_H3K27ME3	BENPORATH_PRC2_TARGETS			MEISSNER_BRAIN_HCP_WITH_H3K4ME3_AND_H3K27ME3		GGGAGGRR_V$MAZ_Q6						ANATOMICAL_STRUCTURE_DEVELOPMENT							CAGGTG_V$E12_Q6							PEREZ_TP53_TARGETS	SYSTEM_DEVELOPMENT	MULTICELLULAR_ORGANISMAL_DEVELOPMENT	MIYAGAWA_TARGETS_OF_EWSR1_ETS_FUSIONS_UP
2019	EN1	engrailed homeobox 1	BENPORATH_EED_TARGETS	BENPORATH_SUZ12_TARGETS	BENPORATH_ES_WITH_H3K27ME3	BENPORATH_PRC2_TARGETS			MEISSNER_BRAIN_HCP_WITH_H3K4ME3_AND_H3K27ME3			TGGAAA_V$NFAT_Q4_01					ANATOMICAL_STRUCTURE_DEVELOPMENT			DURAND_STROMA_S_UP		TATAAA_V$TATA_01								CTTTGA_V$LEF1_Q2		SYSTEM_DEVELOPMENT	MULTICELLULAR_ORGANISMAL_DEVELOPMENT		WTGAAAT_UNKNOWN	SMID_BREAST_CANCER_LUMINAL_B_DN			TAATTA_V$CHX10_01									CTTTAAR_UNKNOWN
3087	HHEX	hematopoietically expressed homeobox	BENPORATH_EED_TARGETS	BENPORATH_SUZ12_TARGETS	BENPORATH_ES_WITH_H3K27ME3	BENPORATH_PRC2_TARGETS			MEISSNER_BRAIN_HCP_WITH_H3K4ME3_AND_H3K27ME3														TTGTTT_V$FOXO4_01					V$STAT4_01	GOZGIT_ESR1_TARGETS_DN				MULTICELLULAR_ORGANISMAL_DEVELOPMENT
2526	FUT4	fucosyltransferase 4 (alpha (1,3) fucosyltransferase, myeloid-specific)	BENPORATH_EED_TARGETS	BENPORATH_SUZ12_TARGETS	BENPORATH_ES_WITH_H3K27ME3	BENPORATH_PRC2_TARGETS			MEISSNER_BRAIN_HCP_WITH_H3K4ME3_AND_H3K27ME3																						PEREZ_TP53_TARGETS
4137	MAPT	microtubule-associated protein tau	BENPORATH_EED_TARGETS	BENPORATH_SUZ12_TARGETS	BENPORATH_ES_WITH_H3K27ME3	BENPORATH_PRC2_TARGETS				CTTTGT_V$LEF1_Q2	GGGAGGRR_V$MAZ_Q6		MODULE_11	MODULE_100	MODULE_137	MODULE_66	ANATOMICAL_STRUCTURE_DEVELOPMENT							CAGGTG_V$E12_Q6								SYSTEM_DEVELOPMENT	MULTICELLULAR_ORGANISMAL_DEVELOPMENT
79962	DNAJC22	DnaJ (Hsp40) homolog, subfamily C, member 22	BENPORATH_EED_TARGETS	BENPORATH_SUZ12_TARGETS	BENPORATH_ES_WITH_H3K27ME3	BENPORATH_PRC2_TARGETS				CTTTGT_V$LEF1_Q2	GGGAGGRR_V$MAZ_Q6												TTGTTT_V$FOXO4_01		TGTTTGY_V$HNF3_Q6					CTTTGA_V$LEF1_Q2
1298	COL9A2	collagen, type IX, alpha 2	BENPORATH_EED_TARGETS	BENPORATH_SUZ12_TARGETS	BENPORATH_ES_WITH_H3K27ME3	BENPORATH_PRC2_TARGETS				CTTTGT_V$LEF1_Q2			MODULE_11	MODULE_100	MODULE_137	MODULE_66	ANATOMICAL_STRUCTURE_DEVELOPMENT															SYSTEM_DEVELOPMENT	MULTICELLULAR_ORGANISMAL_DEVELOPMENT				NABA_CORE_MATRISOME
3239	HOXD13	homeobox D13	BENPORATH_EED_TARGETS	BENPORATH_SUZ12_TARGETS	BENPORATH_ES_WITH_H3K27ME3	BENPORATH_PRC2_TARGETS				CTTTGT_V$LEF1_Q2							ANATOMICAL_STRUCTURE_DEVELOPMENT						TTGTTT_V$FOXO4_01									SYSTEM_DEVELOPMENT	MULTICELLULAR_ORGANISMAL_DEVELOPMENT																DAWSON_METHYLATED_IN_LYMPHOMA_TCL1
3235	HOXD9	homeobox D9	BENPORATH_EED_TARGETS	BENPORATH_SUZ12_TARGETS	BENPORATH_ES_WITH_H3K27ME3	BENPORATH_PRC2_TARGETS				CTTTGT_V$LEF1_Q2								V$CDC5_01				TATAAA_V$TATA_01					V$LEF1_Q6
10736	SIX2	SIX homeobox 2	BENPORATH_EED_TARGETS	BENPORATH_SUZ12_TARGETS	BENPORATH_ES_WITH_H3K27ME3	BENPORATH_PRC2_TARGETS					GGGAGGRR_V$MAZ_Q6						ANATOMICAL_STRUCTURE_DEVELOPMENT							CAGGTG_V$E12_Q6		CUI_TCF21_TARGETS_2_UP
2583	B4GALNT1	beta-1,4-N-acetyl-galactosaminyl transferase 1	BENPORATH_EED_TARGETS	BENPORATH_SUZ12_TARGETS	BENPORATH_ES_WITH_H3K27ME3	BENPORATH_PRC2_TARGETS					GGGAGGRR_V$MAZ_Q6									DURAND_STROMA_S_UP
64321	SOX17	SRY (sex determining region Y)-box 17	BENPORATH_EED_TARGETS	BENPORATH_SUZ12_TARGETS	BENPORATH_ES_WITH_H3K27ME3	BENPORATH_PRC2_TARGETS					GGGAGGRR_V$MAZ_Q6													CAGGTG_V$E12_Q6	TGTTTGY_V$HNF3_Q6																								DAWSON_METHYLATED_IN_LYMPHOMA_TCL1
2290	FOXG1	forkhead box G1	BENPORATH_EED_TARGETS	BENPORATH_SUZ12_TARGETS	BENPORATH_ES_WITH_H3K27ME3	BENPORATH_PRC2_TARGETS						TGGAAA_V$NFAT_Q4_01	MODULE_11	MODULE_100	MODULE_137	MODULE_66	ANATOMICAL_STRUCTURE_DEVELOPMENT						TTGTTT_V$FOXO4_01					V$STAT4_01				SYSTEM_DEVELOPMENT	MULTICELLULAR_ORGANISMAL_DEVELOPMENT		WTGAAAT_UNKNOWN				TAATTA_V$CHX10_01					RNGTGGGC_UNKNOWN			MODULE_84	CTTTAAR_UNKNOWN	DAWSON_METHYLATED_IN_LYMPHOMA_TCL1
3234	HOXD8	homeobox D8	BENPORATH_EED_TARGETS	BENPORATH_SUZ12_TARGETS	BENPORATH_ES_WITH_H3K27ME3	BENPORATH_PRC2_TARGETS						TGGAAA_V$NFAT_Q4_01																V$STAT4_01															V$S8_01		SCHAEFFER_PROSTATE_DEVELOPMENT_48HR_UP			CTTTAAR_UNKNOWN
55283	MCOLN3	mucolipin 3	BENPORATH_EED_TARGETS	BENPORATH_SUZ12_TARGETS	BENPORATH_ES_WITH_H3K27ME3	BENPORATH_PRC2_TARGETS						TGGAAA_V$NFAT_Q4_01																	GOZGIT_ESR1_TARGETS_DN
10481	HOXB13	homeobox B13	BENPORATH_EED_TARGETS	BENPORATH_SUZ12_TARGETS	BENPORATH_ES_WITH_H3K27ME3	BENPORATH_PRC2_TARGETS											ANATOMICAL_STRUCTURE_DEVELOPMENT			DURAND_STROMA_S_UP			TTGTTT_V$FOXO4_01									SYSTEM_DEVELOPMENT	MULTICELLULAR_ORGANISMAL_DEVELOPMENT												SCHAEFFER_PROSTATE_DEVELOPMENT_48HR_UP
7849	PAX8	paired box 8	BENPORATH_EED_TARGETS	BENPORATH_SUZ12_TARGETS	BENPORATH_ES_WITH_H3K27ME3	BENPORATH_PRC2_TARGETS											ANATOMICAL_STRUCTURE_DEVELOPMENT									CUI_TCF21_TARGETS_2_UP		V$STAT4_01
256586	LYSMD2	LysM, putative peptidoglycan-binding, domain containing 2	BENPORATH_EED_TARGETS	BENPORATH_SUZ12_TARGETS	BENPORATH_ES_WITH_H3K27ME3	BENPORATH_PRC2_TARGETS																TATAAA_V$TATA_01		CAGGTG_V$E12_Q6															TAATTA_V$CHX10_01
375061	FAM89A	family with sequence similarity 89, member A	BENPORATH_EED_TARGETS	BENPORATH_SUZ12_TARGETS	BENPORATH_ES_WITH_H3K27ME3	BENPORATH_PRC2_TARGETS																TATAAA_V$TATA_01																	TAATTA_V$CHX10_01
2982	GUCY1A3	guanylate cyclase 1, soluble, alpha 3	BENPORATH_EED_TARGETS	BENPORATH_SUZ12_TARGETS	BENPORATH_ES_WITH_H3K27ME3	BENPORATH_PRC2_TARGETS																		CAGGTG_V$E12_Q6												SMID_BREAST_CANCER_LUMINAL_B_DN
349152	DPY19L2P2	dpy-19-like 2 pseudogene 2 (C. elegans)	BENPORATH_EED_TARGETS	BENPORATH_SUZ12_TARGETS	BENPORATH_ES_WITH_H3K27ME3	BENPORATH_PRC2_TARGETS																									PEREZ_TP53_TARGETS
4499	MT1M	metallothionein 1M	BENPORATH_EED_TARGETS	BENPORATH_SUZ12_TARGETS	BENPORATH_ES_WITH_H3K27ME3	BENPORATH_PRC2_TARGETS																														SMID_BREAST_CANCER_LUMINAL_B_DN
255631	COL24A1	collagen, type XXIV, alpha 1	BENPORATH_EED_TARGETS	BENPORATH_SUZ12_TARGETS	BENPORATH_ES_WITH_H3K27ME3	BENPORATH_PRC2_TARGETS																															NABA_CORE_MATRISOME								SCHAEFFER_PROSTATE_DEVELOPMENT_48HR_UP
761	CA3	carbonic anhydrase III, muscle specific	BENPORATH_EED_TARGETS	BENPORATH_SUZ12_TARGETS			AACTTT_UNKNOWN																		TGTTTGY_V$HNF3_Q6			V$STAT4_01							WTGAAAT_UNKNOWN
3237	HOXD11	homeobox D11	BENPORATH_EED_TARGETS	BENPORATH_SUZ12_TARGETS																		TATAAA_V$TATA_01
3209	HOXA13	homeobox A13	BENPORATH_EED_TARGETS		BENPORATH_ES_WITH_H3K27ME3			WANG_MLL_TARGETS		CTTTGT_V$LEF1_Q2	GGGAGGRR_V$MAZ_Q6	TGGAAA_V$NFAT_Q4_01					ANATOMICAL_STRUCTURE_DEVELOPMENT													CTTTGA_V$LEF1_Q2		SYSTEM_DEVELOPMENT	MULTICELLULAR_ORGANISMAL_DEVELOPMENT	MIYAGAWA_TARGETS_OF_EWSR1_ETS_FUSIONS_UP	WTGAAAT_UNKNOWN
6581	SLC22A3	solute carrier family 22 (extraneuronal monoamine transporter), member 3	BENPORATH_EED_TARGETS		BENPORATH_ES_WITH_H3K27ME3				MEISSNER_BRAIN_HCP_WITH_H3K4ME3_AND_H3K27ME3										BOQUEST_STEM_CELL_UP
80329	ULBP1	UL16 binding protein 1	BENPORATH_EED_TARGETS		BENPORATH_ES_WITH_H3K27ME3
6660	SOX5	SRY (sex determining region Y)-box 5	BENPORATH_EED_TARGETS				AACTTT_UNKNOWN	WANG_MLL_TARGETS		CTTTGT_V$LEF1_Q2	GGGAGGRR_V$MAZ_Q6	TGGAAA_V$NFAT_Q4_01								DURAND_STROMA_S_UP		TATAAA_V$TATA_01	TTGTTT_V$FOXO4_01		TGTTTGY_V$HNF3_Q6		V$LEF1_Q6			CTTTGA_V$LEF1_Q2					WTGAAAT_UNKNOWN				TAATTA_V$CHX10_01	V$TCF4_Q5			V$S8_01					CTTTAAR_UNKNOWN
3351	HTR1B	5-hydroxytryptamine (serotonin) receptor 1B	BENPORATH_EED_TARGETS						MEISSNER_BRAIN_HCP_WITH_H3K4ME3_AND_H3K27ME3														TTGTTT_V$FOXO4_01		TGTTTGY_V$HNF3_Q6
11213	IRAK3	interleukin-1 receptor-associated kinase 3	BENPORATH_EED_TARGETS						MEISSNER_BRAIN_HCP_WITH_H3K4ME3_AND_H3K27ME3
10351	ABCA8	ATP-binding cassette, sub-family A (ABC1), member 8	BENPORATH_EED_TARGETS																BOQUEST_STEM_CELL_UP																	SMID_BREAST_CANCER_LUMINAL_B_DN
85236	HIST1H2BK	histone cluster 1, H2bk	BENPORATH_EED_TARGETS																			TATAAA_V$TATA_01																			TTTNNANAGCYR_UNKNOWN					MODULE_88	MODULE_84
8329	HIST1H2AI	histone cluster 1, H2ai	BENPORATH_EED_TARGETS																			TATAAA_V$TATA_01																			TTTNNANAGCYR_UNKNOWN
8360	HIST1H4D	histone cluster 1, H4d	BENPORATH_EED_TARGETS																			TATAAA_V$TATA_01
9331	B4GALT6	UDP-Gal:betaGlcNAc beta 1,4- galactosyltransferase, polypeptide 6	BENPORATH_EED_TARGETS																					CAGGTG_V$E12_Q6																		CHEN_METABOLIC_SYNDROM_NETWORK
8340	HIST1H2BL	histone cluster 1, H2bl	BENPORATH_EED_TARGETS																																						TTTNNANAGCYR_UNKNOWN
121504	HIST4H4	histone cluster 4, H4	BENPORATH_EED_TARGETS
22981	NINL	ninein-like	BENPORATH_EED_TARGETS
10417	SPON2	spondin 2, extracellular matrix protein		BENPORATH_SUZ12_TARGETS	BENPORATH_ES_WITH_H3K27ME3			WANG_MLL_TARGETS									ANATOMICAL_STRUCTURE_DEVELOPMENT		BOQUEST_STEM_CELL_UP	DURAND_STROMA_S_UP												SYSTEM_DEVELOPMENT	MULTICELLULAR_ORGANISMAL_DEVELOPMENT				NABA_CORE_MATRISOME
1400	CRMP1	collapsin response mediator protein 1		BENPORATH_SUZ12_TARGETS	BENPORATH_ES_WITH_H3K27ME3					CTTTGT_V$LEF1_Q2	GGGAGGRR_V$MAZ_Q6		MODULE_11	MODULE_100	MODULE_137	MODULE_66	ANATOMICAL_STRUCTURE_DEVELOPMENT						TTGTTT_V$FOXO4_01	CAGGTG_V$E12_Q6								SYSTEM_DEVELOPMENT	MULTICELLULAR_ORGANISMAL_DEVELOPMENT
92737	DNER	delta/notch-like EGF repeat containing		BENPORATH_SUZ12_TARGETS	BENPORATH_ES_WITH_H3K27ME3												ANATOMICAL_STRUCTURE_DEVELOPMENT						TTGTTT_V$FOXO4_01									SYSTEM_DEVELOPMENT	MULTICELLULAR_ORGANISMAL_DEVELOPMENT		WTGAAAT_UNKNOWN										SCHAEFFER_PROSTATE_DEVELOPMENT_48HR_UP
7473	WNT3	wingless-type MMTV integration site family, member 3		BENPORATH_SUZ12_TARGETS			AACTTT_UNKNOWN			CTTTGT_V$LEF1_Q2	GGGAGGRR_V$MAZ_Q6	TGGAAA_V$NFAT_Q4_01												CAGGTG_V$E12_Q6			V$LEF1_Q6			CTTTGA_V$LEF1_Q2										V$TCF4_Q5
6482	ST3GAL1	ST3 beta-galactoside alpha-2,3-sialyltransferase 1		BENPORATH_SUZ12_TARGETS			AACTTT_UNKNOWN				GGGAGGRR_V$MAZ_Q6									DURAND_STROMA_S_UP	GSE21670_UNTREATED_VS_TGFB_TREATED_CD4_TCELL_DN								GOZGIT_ESR1_TARGETS_DN																SCHAEFFER_PROSTATE_DEVELOPMENT_48HR_UP
94121	SYTL4	synaptotagmin-like 4		BENPORATH_SUZ12_TARGETS								TGGAAA_V$NFAT_Q4_01
122773	KLHDC1	kelch domain containing 1		BENPORATH_SUZ12_TARGETS																	GSE21670_UNTREATED_VS_TGFB_TREATED_CD4_TCELL_DN
6916	TBXAS1	thromboxane A synthase 1 (platelet)			BENPORATH_ES_WITH_H3K27ME3		AACTTT_UNKNOWN			CTTTGT_V$LEF1_Q2		TGGAAA_V$NFAT_Q4_01									GSE21670_UNTREATED_VS_TGFB_TREATED_CD4_TCELL_DN	TATAAA_V$TATA_01			TGTTTGY_V$HNF3_Q6					CTTTGA_V$LEF1_Q2											TTTNNANAGCYR_UNKNOWN						MODULE_84
28232	SLCO3A1	solute carrier organic anion transporter family, member 3A1			BENPORATH_ES_WITH_H3K27ME3		AACTTT_UNKNOWN															TATAAA_V$TATA_01		CAGGTG_V$E12_Q6																		CHEN_METABOLIC_SYNDROM_NETWORK		RNGTGGGC_UNKNOWN
3134	HLA-F	major histocompatibility complex, class I, F			BENPORATH_ES_WITH_H3K27ME3
59283	CACNG8	calcium channel, voltage-dependent, gamma subunit 8			BENPORATH_ES_WITH_H3K27ME3
64093	SMOC1	SPARC related modular calcium binding 1					AACTTT_UNKNOWN	WANG_MLL_TARGETS	MEISSNER_BRAIN_HCP_WITH_H3K4ME3_AND_H3K27ME3													TATAAA_V$TATA_01	TTGTTT_V$FOXO4_01	CAGGTG_V$E12_Q6	TGTTTGY_V$HNF3_Q6												NABA_CORE_MATRISOME		TAATTA_V$CHX10_01					RNGTGGGC_UNKNOWN	SCHAEFFER_PROSTATE_DEVELOPMENT_48HR_UP
3226	HOXC10	homeobox C10					AACTTT_UNKNOWN	WANG_MLL_TARGETS		CTTTGT_V$LEF1_Q2	GGGAGGRR_V$MAZ_Q6												TTGTTT_V$FOXO4_01				V$LEF1_Q6		GOZGIT_ESR1_TARGETS_DN						WTGAAAT_UNKNOWN				TAATTA_V$CHX10_01					RNGTGGGC_UNKNOWN
4776	NFATC4	nuclear factor of activated T-cells, cytoplasmic, calcineurin-dependent 4					AACTTT_UNKNOWN	WANG_MLL_TARGETS			GGGAGGRR_V$MAZ_Q6	TGGAAA_V$NFAT_Q4_01												CAGGTG_V$E12_Q6	TGTTTGY_V$HNF3_Q6	CUI_TCF21_TARGETS_2_UP	V$LEF1_Q6			CTTTGA_V$LEF1_Q2				MIYAGAWA_TARGETS_OF_EWSR1_ETS_FUSIONS_UP						V$TCF4_Q5			V$S8_01					CTTTAAR_UNKNOWN
1896	EDA	ectodysplasin A					AACTTT_UNKNOWN	WANG_MLL_TARGETS				TGGAAA_V$NFAT_Q4_01	MODULE_11	MODULE_100	MODULE_137	MODULE_66	ANATOMICAL_STRUCTURE_DEVELOPMENT	V$CDC5_01		DURAND_STROMA_S_UP			TTGTTT_V$FOXO4_01		TGTTTGY_V$HNF3_Q6		V$LEF1_Q6			CTTTGA_V$LEF1_Q2		SYSTEM_DEVELOPMENT	MULTICELLULAR_ORGANISMAL_DEVELOPMENT						TAATTA_V$CHX10_01							MODULE_88	MODULE_84
6414	SEPP1	selenoprotein P, plasma, 1					AACTTT_UNKNOWN	WANG_MLL_TARGETS					MODULE_11	MODULE_100	MODULE_137	MODULE_66				DURAND_STROMA_S_UP		TATAAA_V$TATA_01	TTGTTT_V$FOXO4_01	CAGGTG_V$E12_Q6														MODULE_6								MODULE_88	MODULE_84
6299	SALL1	sal-like 1 (Drosophila)					AACTTT_UNKNOWN		MEISSNER_BRAIN_HCP_WITH_H3K4ME3_AND_H3K27ME3		GGGAGGRR_V$MAZ_Q6						ANATOMICAL_STRUCTURE_DEVELOPMENT	V$CDC5_01												CTTTGA_V$LEF1_Q2									TAATTA_V$CHX10_01					RNGTGGGC_UNKNOWN				CTTTAAR_UNKNOWN
63976	PRDM16	PR domain containing 16					AACTTT_UNKNOWN		MEISSNER_BRAIN_HCP_WITH_H3K4ME3_AND_H3K27ME3		GGGAGGRR_V$MAZ_Q6										GSE21670_UNTREATED_VS_TGFB_TREATED_CD4_TCELL_DN			CAGGTG_V$E12_Q6											WTGAAAT_UNKNOWN													CTTTAAR_UNKNOWN
91752	ZNF804A	zinc finger protein 804A					AACTTT_UNKNOWN		MEISSNER_BRAIN_HCP_WITH_H3K4ME3_AND_H3K27ME3														TTGTTT_V$FOXO4_01																				V$S8_01
81839	VANGL1	vang-like 1 (van gogh, Drosophila)					AACTTT_UNKNOWN			CTTTGT_V$LEF1_Q2	GGGAGGRR_V$MAZ_Q6	TGGAAA_V$NFAT_Q4_01						V$CDC5_01				TATAAA_V$TATA_01
2892	GRIA3	glutamate receptor, ionotrophic, AMPA 3					AACTTT_UNKNOWN			CTTTGT_V$LEF1_Q2	GGGAGGRR_V$MAZ_Q6	TGGAAA_V$NFAT_Q4_01							BOQUEST_STEM_CELL_UP	DURAND_STROMA_S_UP						CUI_TCF21_TARGETS_2_UP				CTTTGA_V$LEF1_Q2																		CTTTAAR_UNKNOWN
23414	ZFPM2	zinc finger protein, multitype 2					AACTTT_UNKNOWN			CTTTGT_V$LEF1_Q2	GGGAGGRR_V$MAZ_Q6							V$CDC5_01					TTGTTT_V$FOXO4_01			CUI_TCF21_TARGETS_2_UP																	V$S8_01
3207	HOXA11	homeobox A11					AACTTT_UNKNOWN			CTTTGT_V$LEF1_Q2		TGGAAA_V$NFAT_Q4_01					ANATOMICAL_STRUCTURE_DEVELOPMENT	V$CDC5_01				TATAAA_V$TATA_01	TTGTTT_V$FOXO4_01	CAGGTG_V$E12_Q6	TGTTTGY_V$HNF3_Q6					CTTTGA_V$LEF1_Q2	PEREZ_TP53_TARGETS								TAATTA_V$CHX10_01	V$TCF4_Q5				RNGTGGGC_UNKNOWN
5396	PRRX1	paired related homeobox 1					AACTTT_UNKNOWN			CTTTGT_V$LEF1_Q2		TGGAAA_V$NFAT_Q4_01						V$CDC5_01	BOQUEST_STEM_CELL_UP				TTGTTT_V$FOXO4_01				V$LEF1_Q6			CTTTGA_V$LEF1_Q2									TAATTA_V$CHX10_01	V$TCF4_Q5			V$S8_01	RNGTGGGC_UNKNOWN				CTTTAAR_UNKNOWN
10891	PPARGC1A	peroxisome proliferator-activated receptor gamma, coactivator 1 alpha					AACTTT_UNKNOWN			CTTTGT_V$LEF1_Q2		TGGAAA_V$NFAT_Q4_01						V$CDC5_01			GSE21670_UNTREATED_VS_TGFB_TREATED_CD4_TCELL_DN	TATAAA_V$TATA_01	TTGTTT_V$FOXO4_01	CAGGTG_V$E12_Q6				V$STAT4_01		CTTTGA_V$LEF1_Q2										V$TCF4_Q5								CTTTAAR_UNKNOWN
3236	HOXD10	homeobox D10					AACTTT_UNKNOWN			CTTTGT_V$LEF1_Q2		TGGAAA_V$NFAT_Q4_01						V$CDC5_01					TTGTTT_V$FOXO4_01	CAGGTG_V$E12_Q6			V$LEF1_Q6	V$STAT4_01			PEREZ_TP53_TARGETS			MIYAGAWA_TARGETS_OF_EWSR1_ETS_FUSIONS_UP										RNGTGGGC_UNKNOWN				CTTTAAR_UNKNOWN
23767	FLRT3	fibronectin leucine rich transmembrane protein 3					AACTTT_UNKNOWN			CTTTGT_V$LEF1_Q2		TGGAAA_V$NFAT_Q4_01											TTGTTT_V$FOXO4_01						GOZGIT_ESR1_TARGETS_DN										TAATTA_V$CHX10_01					RNGTGGGC_UNKNOWN
79047	KCTD15	potassium channel tetramerisation domain containing 15					AACTTT_UNKNOWN			CTTTGT_V$LEF1_Q2								V$CDC5_01				TATAAA_V$TATA_01		CAGGTG_V$E12_Q6					GOZGIT_ESR1_TARGETS_DN	CTTTGA_V$LEF1_Q2									TAATTA_V$CHX10_01				V$S8_01	RNGTGGGC_UNKNOWN
4325	MMP16	matrix metallopeptidase 16 (membrane-inserted)					AACTTT_UNKNOWN			CTTTGT_V$LEF1_Q2														CAGGTG_V$E12_Q6		CUI_TCF21_TARGETS_2_UP			GOZGIT_ESR1_TARGETS_DN
590	BCHE	butyrylcholinesterase					AACTTT_UNKNOWN			CTTTGT_V$LEF1_Q2
5602	MAPK10	mitogen-activated protein kinase 10					AACTTT_UNKNOWN				GGGAGGRR_V$MAZ_Q6	TGGAAA_V$NFAT_Q4_01	MODULE_11	MODULE_100	MODULE_137	MODULE_66							TTGTTT_V$FOXO4_01	CAGGTG_V$E12_Q6	TGTTTGY_V$HNF3_Q6			V$STAT4_01		CTTTGA_V$LEF1_Q2																		CTTTAAR_UNKNOWN
26047	CNTNAP2	contactin associated protein-like 2					AACTTT_UNKNOWN				GGGAGGRR_V$MAZ_Q6	TGGAAA_V$NFAT_Q4_01	MODULE_11	MODULE_100	MODULE_137	MODULE_66									TGTTTGY_V$HNF3_Q6
26249	KLHL3	kelch-like 3 (Drosophila)					AACTTT_UNKNOWN				GGGAGGRR_V$MAZ_Q6												TTGTTT_V$FOXO4_01	CAGGTG_V$E12_Q6							PEREZ_TP53_TARGETS
6785	ELOVL4	ELOVL fatty acid elongase 4					AACTTT_UNKNOWN				GGGAGGRR_V$MAZ_Q6												TTGTTT_V$FOXO4_01							CTTTGA_V$LEF1_Q2
4685	NCAM2	neural cell adhesion molecule 2					AACTTT_UNKNOWN				GGGAGGRR_V$MAZ_Q6													CAGGTG_V$E12_Q6					GOZGIT_ESR1_TARGETS_DN
144402	CPNE8	copine VIII					AACTTT_UNKNOWN				GGGAGGRR_V$MAZ_Q6																																	RNGTGGGC_UNKNOWN
80059	LRRTM4	leucine rich repeat transmembrane neuronal 4					AACTTT_UNKNOWN					TGGAAA_V$NFAT_Q4_01											TTGTTT_V$FOXO4_01												WTGAAAT_UNKNOWN													CTTTAAR_UNKNOWN
5334	PLCL1	phospholipase C-like 1					AACTTT_UNKNOWN					TGGAAA_V$NFAT_Q4_01																							WTGAAAT_UNKNOWN													CTTTAAR_UNKNOWN
4857	NOVA1	neuro-oncological ventral antigen 1					AACTTT_UNKNOWN						MODULE_11	MODULE_100	MODULE_137	MODULE_66		V$CDC5_01	BOQUEST_STEM_CELL_UP	DURAND_STROMA_S_UP			TTGTTT_V$FOXO4_01																TAATTA_V$CHX10_01
8534	CHST1	carbohydrate (keratan sulfate Gal-6) sulfotransferase 1					AACTTT_UNKNOWN						MODULE_11	MODULE_100	MODULE_137	MODULE_66				DURAND_STROMA_S_UP											PEREZ_TP53_TARGETS			MIYAGAWA_TARGETS_OF_EWSR1_ETS_FUSIONS_UP				MODULE_6
11013	TMSB15A	thymosin beta 15a					AACTTT_UNKNOWN						MODULE_11	MODULE_100	MODULE_137	MODULE_66																				SMID_BREAST_CANCER_LUMINAL_B_DN
5087	PBX1	pre-B-cell leukemia homeobox 1					AACTTT_UNKNOWN										ANATOMICAL_STRUCTURE_DEVELOPMENT	V$CDC5_01			GSE21670_UNTREATED_VS_TGFB_TREATED_CD4_TCELL_DN		TTGTTT_V$FOXO4_01					V$STAT4_01				SYSTEM_DEVELOPMENT	MULTICELLULAR_ORGANISMAL_DEVELOPMENT											RNGTGGGC_UNKNOWN				CTTTAAR_UNKNOWN
4060	LUM	lumican					AACTTT_UNKNOWN												BOQUEST_STEM_CELL_UP					CAGGTG_V$E12_Q6		CUI_TCF21_TARGETS_2_UP											NABA_CORE_MATRISOME	MODULE_6				CHEN_METABOLIC_SYNDROM_NETWORK
377677	CA13	carbonic anhydrase XIII					AACTTT_UNKNOWN													DURAND_STROMA_S_UP																						CHEN_METABOLIC_SYNDROM_NETWORK
285513	GPRIN3	GPRIN family member 3					AACTTT_UNKNOWN																TTGTTT_V$FOXO4_01	CAGGTG_V$E12_Q6	TGTTTGY_V$HNF3_Q6					CTTTGA_V$LEF1_Q2					WTGAAAT_UNKNOWN									RNGTGGGC_UNKNOWN
81831	NETO2	neuropilin (NRP) and tolloid (TLL)-like 2					AACTTT_UNKNOWN																	CAGGTG_V$E12_Q6
4216	MAP3K4	mitogen-activated protein kinase kinase kinase 4					AACTTT_UNKNOWN																	CAGGTG_V$E12_Q6
57584	ARHGAP21	Rho GTPase activating protein 21					AACTTT_UNKNOWN																												WTGAAAT_UNKNOWN
55117	SLC6A15	solute carrier family 6 (neutral amino acid transporter), member 15					AACTTT_UNKNOWN																													SMID_BREAST_CANCER_LUMINAL_B_DN							V$S8_01
60481	ELOVL5	ELOVL fatty acid elongase 5					AACTTT_UNKNOWN																																					RNGTGGGC_UNKNOWN
11142	PKIG	protein kinase (cAMP-dependent, catalytic) inhibitor gamma					AACTTT_UNKNOWN
2297	FOXD1	forkhead box D1						WANG_MLL_TARGETS	MEISSNER_BRAIN_HCP_WITH_H3K4ME3_AND_H3K27ME3
2242	FES	feline sarcoma oncogene						WANG_MLL_TARGETS		CTTTGT_V$LEF1_Q2	GGGAGGRR_V$MAZ_Q6							V$CDC5_01						CAGGTG_V$E12_Q6									MULTICELLULAR_ORGANISMAL_DEVELOPMENT									CHEN_METABOLIC_SYNDROM_NETWORK						CTTTAAR_UNKNOWN
55605	KIF21A	kinesin family member 21A						WANG_MLL_TARGETS		CTTTGT_V$LEF1_Q2		TGGAAA_V$NFAT_Q4_01
121601	ANO4	anoctamin 4						WANG_MLL_TARGETS		CTTTGT_V$LEF1_Q2																					PEREZ_TP53_TARGETS
1292	COL6A2	collagen, type VI, alpha 2						WANG_MLL_TARGETS						MODULE_100	MODULE_137	MODULE_66			BOQUEST_STEM_CELL_UP	DURAND_STROMA_S_UP						CUI_TCF21_TARGETS_2_UP											NABA_CORE_MATRISOME	MODULE_6								MODULE_88	MODULE_84
55384	MEG3	maternally expressed 3 (non-protein coding)						WANG_MLL_TARGETS											BOQUEST_STEM_CELL_UP							CUI_TCF21_TARGETS_2_UP			GOZGIT_ESR1_TARGETS_DN		PEREZ_TP53_TARGETS
2882	GPX7	glutathione peroxidase 7						WANG_MLL_TARGETS													GSE21670_UNTREATED_VS_TGFB_TREATED_CD4_TCELL_DN																					CHEN_METABOLIC_SYNDROM_NETWORK
1535	CYBA	cytochrome b-245, alpha polypeptide						WANG_MLL_TARGETS																		CUI_TCF21_TARGETS_2_UP										SMID_BREAST_CANCER_LUMINAL_B_DN						CHEN_METABOLIC_SYNDROM_NETWORK					MODULE_84
10003	NAALAD2	N-acetylated alpha-linked acidic dipeptidase 2						WANG_MLL_TARGETS																																								CTTTAAR_UNKNOWN
217	ALDH2	aldehyde dehydrogenase 2 family (mitochondrial)						WANG_MLL_TARGETS
56956	LHX9	LIM homeobox 9							MEISSNER_BRAIN_HCP_WITH_H3K4ME3_AND_H3K27ME3	CTTTGT_V$LEF1_Q2	GGGAGGRR_V$MAZ_Q6									DURAND_STROMA_S_UP			TTGTTT_V$FOXO4_01		TGTTTGY_V$HNF3_Q6		V$LEF1_Q6
3400	ID4	inhibitor of DNA binding 4, dominant negative helix-loop-helix protein							MEISSNER_BRAIN_HCP_WITH_H3K4ME3_AND_H3K27ME3		GGGAGGRR_V$MAZ_Q6	TGGAAA_V$NFAT_Q4_01											TTGTTT_V$FOXO4_01								PEREZ_TP53_TARGETS					SMID_BREAST_CANCER_LUMINAL_B_DN					TTTNNANAGCYR_UNKNOWN								DAWSON_METHYLATED_IN_LYMPHOMA_TCL1
80781	COL18A1	collagen, type XVIII, alpha 1							MEISSNER_BRAIN_HCP_WITH_H3K4ME3_AND_H3K27ME3		GGGAGGRR_V$MAZ_Q6						ANATOMICAL_STRUCTURE_DEVELOPMENT							CAGGTG_V$E12_Q6			V$LEF1_Q6		GOZGIT_ESR1_TARGETS_DN	CTTTGA_V$LEF1_Q2	PEREZ_TP53_TARGETS	SYSTEM_DEVELOPMENT	MULTICELLULAR_ORGANISMAL_DEVELOPMENT				NABA_CORE_MATRISOME			V$TCF4_Q5						MODULE_88
4067	LYN	v-yes-1 Yamaguchi sarcoma viral related oncogene homolog							MEISSNER_BRAIN_HCP_WITH_H3K4ME3_AND_H3K27ME3								ANATOMICAL_STRUCTURE_DEVELOPMENT	V$CDC5_01														SYSTEM_DEVELOPMENT	MULTICELLULAR_ORGANISMAL_DEVELOPMENT			SMID_BREAST_CANCER_LUMINAL_B_DN		MODULE_6				CHEN_METABOLIC_SYNDROM_NETWORK					MODULE_84
8825	LIN7A	lin-7 homolog A (C. elegans)							MEISSNER_BRAIN_HCP_WITH_H3K4ME3_AND_H3K27ME3									V$CDC5_01											GOZGIT_ESR1_TARGETS_DN
2619	GAS1	growth arrest-specific 1							MEISSNER_BRAIN_HCP_WITH_H3K4ME3_AND_H3K27ME3										BOQUEST_STEM_CELL_UP																			MODULE_6								MODULE_88	MODULE_84		DAWSON_METHYLATED_IN_LYMPHOMA_TCL1
51435	SCARA3	scavenger receptor class A, member 3							MEISSNER_BRAIN_HCP_WITH_H3K4ME3_AND_H3K27ME3										BOQUEST_STEM_CELL_UP
2591	GALNT3	UDP-N-acetyl-alpha-D-galactosamine:polypeptide N-acetylgalactosaminyltransferase 3 (GalNAc-T3)							MEISSNER_BRAIN_HCP_WITH_H3K4ME3_AND_H3K27ME3													TATAAA_V$TATA_01												MIYAGAWA_TARGETS_OF_EWSR1_ETS_FUSIONS_UP		SMID_BREAST_CANCER_LUMINAL_B_DN						CHEN_METABOLIC_SYNDROM_NETWORK
121551	BTBD11	BTB (POZ) domain containing 11							MEISSNER_BRAIN_HCP_WITH_H3K4ME3_AND_H3K27ME3															CAGGTG_V$E12_Q6							PEREZ_TP53_TARGETS
59307	SIGIRR	single immunoglobulin and toll-interleukin 1 receptor (TIR) domain							MEISSNER_BRAIN_HCP_WITH_H3K4ME3_AND_H3K27ME3															CAGGTG_V$E12_Q6
55796	MBNL3	muscleblind-like 3 (Drosophila)							MEISSNER_BRAIN_HCP_WITH_H3K4ME3_AND_H3K27ME3																				GOZGIT_ESR1_TARGETS_DN
6608	SMO	smoothened, frizzled family receptor							MEISSNER_BRAIN_HCP_WITH_H3K4ME3_AND_H3K27ME3																					CTTTGA_V$LEF1_Q2										V$TCF4_Q5	TTTNNANAGCYR_UNKNOWN
115004	MB21D1	Mab-21 domain containing 1							MEISSNER_BRAIN_HCP_WITH_H3K4ME3_AND_H3K27ME3																						PEREZ_TP53_TARGETS
2199	FBLN2	fibulin 2							MEISSNER_BRAIN_HCP_WITH_H3K4ME3_AND_H3K27ME3																											SMID_BREAST_CANCER_LUMINAL_B_DN	NABA_CORE_MATRISOME	MODULE_6				CHEN_METABOLIC_SYNDROM_NETWORK	V$S8_01			MODULE_88
9955	HS3ST3A1	heparan sulfate (glucosamine) 3-O-sulfotransferase 3A1							MEISSNER_BRAIN_HCP_WITH_H3K4ME3_AND_H3K27ME3																																			RNGTGGGC_UNKNOWN
79705	LRRK1	leucine-rich repeat kinase 1							MEISSNER_BRAIN_HCP_WITH_H3K4ME3_AND_H3K27ME3																																				SCHAEFFER_PROSTATE_DEVELOPMENT_48HR_UP
9096	TBX18	T-box 18							MEISSNER_BRAIN_HCP_WITH_H3K4ME3_AND_H3K27ME3																																								DAWSON_METHYLATED_IN_LYMPHOMA_TCL1
5774	PTPN3	protein tyrosine phosphatase, non-receptor type 3							MEISSNER_BRAIN_HCP_WITH_H3K4ME3_AND_H3K27ME3
5141	PDE4A	phosphodiesterase 4A, cAMP-specific							MEISSNER_BRAIN_HCP_WITH_H3K4ME3_AND_H3K27ME3
202243	CCDC125	coiled-coil domain containing 125							MEISSNER_BRAIN_HCP_WITH_H3K4ME3_AND_H3K27ME3
57713	SFMBT2	Scm-like with four mbt domains 2							MEISSNER_BRAIN_HCP_WITH_H3K4ME3_AND_H3K27ME3
29763	PACSIN3	protein kinase C and casein kinase substrate in neurons 3								CTTTGT_V$LEF1_Q2	GGGAGGRR_V$MAZ_Q6	TGGAAA_V$NFAT_Q4_01										TATAAA_V$TATA_01		CAGGTG_V$E12_Q6	TGTTTGY_V$HNF3_Q6		V$LEF1_Q6								WTGAAAT_UNKNOWN				TAATTA_V$CHX10_01			CHEN_METABOLIC_SYNDROM_NETWORK						CTTTAAR_UNKNOWN
56952	PRTFDC1	phosphoribosyl transferase domain containing 1								CTTTGT_V$LEF1_Q2	GGGAGGRR_V$MAZ_Q6																		GOZGIT_ESR1_TARGETS_DN
26470	SEZ6L2	seizure related 6 homolog (mouse)-like 2								CTTTGT_V$LEF1_Q2	GGGAGGRR_V$MAZ_Q6																												TAATTA_V$CHX10_01					RNGTGGGC_UNKNOWN
7345	UCHL1	ubiquitin carboxyl-terminal esterase L1 (ubiquitin thiolesterase)								CTTTGT_V$LEF1_Q2		TGGAAA_V$NFAT_Q4_01		MODULE_100	MODULE_137	MODULE_66		V$CDC5_01				TATAAA_V$TATA_01
2331	FMOD	fibromodulin								CTTTGT_V$LEF1_Q2		TGGAAA_V$NFAT_Q4_01							BOQUEST_STEM_CELL_UP							CUI_TCF21_TARGETS_2_UP											NABA_CORE_MATRISOME	MODULE_6				CHEN_METABOLIC_SYNDROM_NETWORK
115908	CTHRC1	collagen triple helix repeat containing 1								CTTTGT_V$LEF1_Q2		TGGAAA_V$NFAT_Q4_01										TATAAA_V$TATA_01		CAGGTG_V$E12_Q6		CUI_TCF21_TARGETS_2_UP			GOZGIT_ESR1_TARGETS_DN	CTTTGA_V$LEF1_Q2	PEREZ_TP53_TARGETS						NABA_CORE_MATRISOME			V$TCF4_Q5
23641	LDOC1	leucine zipper, down-regulated in cancer 1								CTTTGT_V$LEF1_Q2			MODULE_11	MODULE_100	MODULE_137	MODULE_66													GOZGIT_ESR1_TARGETS_DN	CTTTGA_V$LEF1_Q2								MODULE_6								MODULE_88
6480	ST6GAL1	ST6 beta-galactosamide alpha-2,6-sialyltranferase 1								CTTTGT_V$LEF1_Q2			MODULE_11							DURAND_STROMA_S_UP			TTGTTT_V$FOXO4_01															MODULE_6								MODULE_88	MODULE_84
3751	KCND2	potassium voltage-gated channel, Shal-related subfamily, member 2								CTTTGT_V$LEF1_Q2									BOQUEST_STEM_CELL_UP					CAGGTG_V$E12_Q6			V$LEF1_Q6																		SCHAEFFER_PROSTATE_DEVELOPMENT_48HR_UP
91404	SESTD1	SEC14 and spectrin domains 1								CTTTGT_V$LEF1_Q2												TATAAA_V$TATA_01						V$STAT4_01		CTTTGA_V$LEF1_Q2												CHEN_METABOLIC_SYNDROM_NETWORK
6175	RPLP0	ribosomal protein, large, P0								CTTTGT_V$LEF1_Q2												TATAAA_V$TATA_01																										CTTTAAR_UNKNOWN
8906	AP1G2	adaptor-related protein complex 1, gamma 2 subunit								CTTTGT_V$LEF1_Q2													TTGTTT_V$FOXO4_01					V$STAT4_01		CTTTGA_V$LEF1_Q2					WTGAAAT_UNKNOWN					V$TCF4_Q5
169044	COL22A1	collagen, type XXII, alpha 1								CTTTGT_V$LEF1_Q2														CAGGTG_V$E12_Q6							PEREZ_TP53_TARGETS						NABA_CORE_MATRISOME
5880	RAC2	ras-related C3 botulinum toxin substrate 2 (rho family, small GTP binding protein Rac2)								CTTTGT_V$LEF1_Q2														CAGGTG_V$E12_Q6												SMID_BREAST_CANCER_LUMINAL_B_DN		MODULE_6				CHEN_METABOLIC_SYNDROM_NETWORK				MODULE_88	MODULE_84
3798	KIF5A	kinesin family member 5A								CTTTGT_V$LEF1_Q2																	V$LEF1_Q6
8805	TRIM24	tripartite motif containing 24								CTTTGT_V$LEF1_Q2																													TAATTA_V$CHX10_01				V$S8_01
4037	LRP3	low density lipoprotein receptor-related protein 3								CTTTGT_V$LEF1_Q2																																				MODULE_88
7681	MKRN3	makorin ring finger protein 3								CTTTGT_V$LEF1_Q2
3708	ITPR1	inositol 1,4,5-trisphosphate receptor, type 1									GGGAGGRR_V$MAZ_Q6	TGGAAA_V$NFAT_Q4_01	MODULE_11	MODULE_100	MODULE_137	MODULE_66							TTGTTT_V$FOXO4_01																								MODULE_84
64411	ARAP3	ArfGAP with RhoGAP domain, ankyrin repeat and PH domain 3									GGGAGGRR_V$MAZ_Q6	TGGAAA_V$NFAT_Q4_01					ANATOMICAL_STRUCTURE_DEVELOPMENT
2564	GABRE	gamma-aminobutyric acid (GABA) A receptor, epsilon									GGGAGGRR_V$MAZ_Q6	TGGAAA_V$NFAT_Q4_01											TTGTTT_V$FOXO4_01	CAGGTG_V$E12_Q6	TGTTTGY_V$HNF3_Q6						PEREZ_TP53_TARGETS					SMID_BREAST_CANCER_LUMINAL_B_DN
253559	CADM2	cell adhesion molecule 2									GGGAGGRR_V$MAZ_Q6	TGGAAA_V$NFAT_Q4_01											TTGTTT_V$FOXO4_01	CAGGTG_V$E12_Q6	TGTTTGY_V$HNF3_Q6										WTGAAAT_UNKNOWN				TAATTA_V$CHX10_01					RNGTGGGC_UNKNOWN
10278	EFS	embryonal Fyn-associated substrate									GGGAGGRR_V$MAZ_Q6		MODULE_11	MODULE_100	MODULE_137	MODULE_66			BOQUEST_STEM_CELL_UP							CUI_TCF21_TARGETS_2_UP																				MODULE_88
131408	FAM131A	family with sequence similarity 131, member A									GGGAGGRR_V$MAZ_Q6		MODULE_11	MODULE_100	MODULE_137	MODULE_66																										CHEN_METABOLIC_SYNDROM_NETWORK
6275	S100A4	S100 calcium binding protein A4									GGGAGGRR_V$MAZ_Q6								BOQUEST_STEM_CELL_UP			TATAAA_V$TATA_01																MODULE_6								MODULE_88	MODULE_84
79884	MAP9	microtubule-associated protein 9									GGGAGGRR_V$MAZ_Q6									DURAND_STROMA_S_UP		TATAAA_V$TATA_01	TTGTTT_V$FOXO4_01
5468	PPARG	peroxisome proliferator-activated receptor gamma									GGGAGGRR_V$MAZ_Q6											TATAAA_V$TATA_01								CTTTGA_V$LEF1_Q2												CHEN_METABOLIC_SYNDROM_NETWORK
51050	PI15	peptidase inhibitor 15									GGGAGGRR_V$MAZ_Q6											TATAAA_V$TATA_01
50944	SHANK1	SH3 and multiple ankyrin repeat domains 1									GGGAGGRR_V$MAZ_Q6													CAGGTG_V$E12_Q6																		CHEN_METABOLIC_SYNDROM_NETWORK		RNGTGGGC_UNKNOWN
246330	PELI3	pellino homolog 3 (Drosophila)									GGGAGGRR_V$MAZ_Q6													CAGGTG_V$E12_Q6
864	RUNX3	runt-related transcription factor 3									GGGAGGRR_V$MAZ_Q6																	V$STAT4_01		CTTTGA_V$LEF1_Q2					WTGAAAT_UNKNOWN	SMID_BREAST_CANCER_LUMINAL_B_DN											MODULE_84
10243	GPHN	gephyrin									GGGAGGRR_V$MAZ_Q6																	V$STAT4_01
6262	RYR2	ryanodine receptor 2 (cardiac)									GGGAGGRR_V$MAZ_Q6
898	CCNE1	cyclin E1									GGGAGGRR_V$MAZ_Q6
3065	HDAC1	histone deacetylase 1									GGGAGGRR_V$MAZ_Q6
6854	SYN2	synapsin II									GGGAGGRR_V$MAZ_Q6
1363	CPE	carboxypeptidase E										TGGAAA_V$NFAT_Q4_01	MODULE_11	MODULE_100	MODULE_137	MODULE_66													GOZGIT_ESR1_TARGETS_DN		PEREZ_TP53_TARGETS							MODULE_6								MODULE_88
55879	GABRQ	gamma-aminobutyric acid (GABA) receptor, theta										TGGAAA_V$NFAT_Q4_01												CAGGTG_V$E12_Q6
53942	CNTN5	contactin 5										TGGAAA_V$NFAT_Q4_01												CAGGTG_V$E12_Q6
6320	CLEC11A	C-type lectin domain family 11, member A										TGGAAA_V$NFAT_Q4_01														CUI_TCF21_TARGETS_2_UP								MIYAGAWA_TARGETS_OF_EWSR1_ETS_FUSIONS_UP
642	BLMH	bleomycin hydrolase										TGGAAA_V$NFAT_Q4_01																			PEREZ_TP53_TARGETS								TAATTA_V$CHX10_01
203228	C9orf72	chromosome 9 open reading frame 72										TGGAAA_V$NFAT_Q4_01																																RNGTGGGC_UNKNOWN
387758	FIBIN	fin bud initiation factor homolog (zebrafish)										TGGAAA_V$NFAT_Q4_01
2091	FBL	fibrillarin										TGGAAA_V$NFAT_Q4_01
333	APLP1	amyloid beta (A4) precursor-like protein 1											MODULE_11	MODULE_100	MODULE_137	MODULE_66	ANATOMICAL_STRUCTURE_DEVELOPMENT															SYSTEM_DEVELOPMENT	MULTICELLULAR_ORGANISMAL_DEVELOPMENT													MODULE_88		CTTTAAR_UNKNOWN
9452	ITM2A	integral membrane protein 2A											MODULE_11	MODULE_100	MODULE_137	MODULE_66				DURAND_STROMA_S_UP	GSE21670_UNTREATED_VS_TGFB_TREATED_CD4_TCELL_DN										PEREZ_TP53_TARGETS					SMID_BREAST_CANCER_LUMINAL_B_DN										MODULE_88	MODULE_84
11156	PTP4A3	protein tyrosine phosphatase type IVA, member 3											MODULE_11	MODULE_100	MODULE_137	MODULE_66								CAGGTG_V$E12_Q6												SMID_BREAST_CANCER_LUMINAL_B_DN		MODULE_6								MODULE_88	MODULE_84
1910	EDNRB	endothelin receptor type B											MODULE_11	MODULE_100	MODULE_137	MODULE_66															PEREZ_TP53_TARGETS
5798	PTPRN	protein tyrosine phosphatase, receptor type, N											MODULE_11	MODULE_100	MODULE_137	MODULE_66																														MODULE_88
1114	CHGB	chromogranin B (secretogranin 1)											MODULE_11	MODULE_100	MODULE_137	MODULE_66
873	CBR1	carbonyl reductase 1											MODULE_11	MODULE_100	MODULE_137	MODULE_66
22854	NTNG1	netrin G1											MODULE_11				ANATOMICAL_STRUCTURE_DEVELOPMENT															SYSTEM_DEVELOPMENT	MULTICELLULAR_ORGANISMAL_DEVELOPMENT	MIYAGAWA_TARGETS_OF_EWSR1_ETS_FUSIONS_UP			NABA_CORE_MATRISOME									MODULE_88
9256	BZRAP1	benzodiazapine receptor (peripheral) associated protein 1											MODULE_11
220	ALDH1A3	aldehyde dehydrogenase 1 family, member A3												MODULE_100	MODULE_137	MODULE_66																				SMID_BREAST_CANCER_LUMINAL_B_DN		MODULE_6							SCHAEFFER_PROSTATE_DEVELOPMENT_48HR_UP	MODULE_88
3875	KRT18	keratin 18															ANATOMICAL_STRUCTURE_DEVELOPMENT				GSE21670_UNTREATED_VS_TGFB_TREATED_CD4_TCELL_DN					CUI_TCF21_TARGETS_2_UP								MIYAGAWA_TARGETS_OF_EWSR1_ETS_FUSIONS_UP				MODULE_6				CHEN_METABOLIC_SYNDROM_NETWORK				MODULE_88	MODULE_84
9463	PICK1	protein interacting with PRKCA 1															ANATOMICAL_STRUCTURE_DEVELOPMENT							CAGGTG_V$E12_Q6								SYSTEM_DEVELOPMENT	MULTICELLULAR_ORGANISMAL_DEVELOPMENT
57717	PCDHB16	protocadherin beta 16															ANATOMICAL_STRUCTURE_DEVELOPMENT												GOZGIT_ESR1_TARGETS_DN			SYSTEM_DEVELOPMENT	MULTICELLULAR_ORGANISMAL_DEVELOPMENT									CHEN_METABOLIC_SYNDROM_NETWORK
2171	FABP5	fatty acid binding protein 5 (psoriasis-associated)															ANATOMICAL_STRUCTURE_DEVELOPMENT															SYSTEM_DEVELOPMENT	MULTICELLULAR_ORGANISMAL_DEVELOPMENT			SMID_BREAST_CANCER_LUMINAL_B_DN
57477	SHROOM4	shroom family member 4															ANATOMICAL_STRUCTURE_DEVELOPMENT															SYSTEM_DEVELOPMENT	MULTICELLULAR_ORGANISMAL_DEVELOPMENT
56133	PCDHB2	protocadherin beta 2															ANATOMICAL_STRUCTURE_DEVELOPMENT															SYSTEM_DEVELOPMENT	MULTICELLULAR_ORGANISMAL_DEVELOPMENT
2700	GJA3	gap junction protein, alpha 3, 46kDa																V$CDC5_01													PEREZ_TP53_TARGETS				WTGAAAT_UNKNOWN
5783	PTPN13	protein tyrosine phosphatase, non-receptor type 13 (APO-1/CD95 (Fas)-associated phosphatase)																	BOQUEST_STEM_CELL_UP										GOZGIT_ESR1_TARGETS_DN					MIYAGAWA_TARGETS_OF_EWSR1_ETS_FUSIONS_UP				MODULE_6				CHEN_METABOLIC_SYNDROM_NETWORK			SCHAEFFER_PROSTATE_DEVELOPMENT_48HR_UP
57523	NYNRIN	NYN domain and retroviral integrase containing																		DURAND_STROMA_S_UP	GSE21670_UNTREATED_VS_TGFB_TREATED_CD4_TCELL_DN
200844	C3orf67	chromosome 3 open reading frame 67																		DURAND_STROMA_S_UP									GOZGIT_ESR1_TARGETS_DN																SCHAEFFER_PROSTATE_DEVELOPMENT_48HR_UP
119559	SFXN4	sideroflexin 4																			GSE21670_UNTREATED_VS_TGFB_TREATED_CD4_TCELL_DN		TTGTTT_V$FOXO4_01
90060	CCDC120	coiled-coil domain containing 120																			GSE21670_UNTREATED_VS_TGFB_TREATED_CD4_TCELL_DN																					CHEN_METABOLIC_SYNDROM_NETWORK
114876	OSBPL1A	oxysterol binding protein-like 1A																			GSE21670_UNTREATED_VS_TGFB_TREATED_CD4_TCELL_DN
57761	TRIB3	tribbles homolog 3 (Drosophila)																			GSE21670_UNTREATED_VS_TGFB_TREATED_CD4_TCELL_DN
7185	TRAF1	TNF receptor-associated factor 1																			GSE21670_UNTREATED_VS_TGFB_TREATED_CD4_TCELL_DN
132430	PABPC4L	poly(A) binding protein, cytoplasmic 4-like																			GSE21670_UNTREATED_VS_TGFB_TREATED_CD4_TCELL_DN
3856	KRT8	keratin 8																				TATAAA_V$TATA_01		CAGGTG_V$E12_Q6		CUI_TCF21_TARGETS_2_UP					PEREZ_TP53_TARGETS											CHEN_METABOLIC_SYNDROM_NETWORK
3008	HIST1H1E	histone cluster 1, H1e																				TATAAA_V$TATA_01			TGTTTGY_V$HNF3_Q6																TTTNNANAGCYR_UNKNOWN
3017	HIST1H2BD	histone cluster 1, H2bd																				TATAAA_V$TATA_01			TGTTTGY_V$HNF3_Q6																TTTNNANAGCYR_UNKNOWN
3024	HIST1H1A	histone cluster 1, H1a																				TATAAA_V$TATA_01																			TTTNNANAGCYR_UNKNOWN
1373	CPS1	carbamoyl-phosphate synthase 1, mitochondrial																					TTGTTT_V$FOXO4_01							CTTTGA_V$LEF1_Q2					WTGAAAT_UNKNOWN											MODULE_88
7010	TEK	TEK tyrosine kinase, endothelial																					TTGTTT_V$FOXO4_01																									CTTTAAR_UNKNOWN
55859	BEX1	brain expressed, X-linked 1																					TTGTTT_V$FOXO4_01
23155	CLCC1	chloride channel CLIC-like 1																					TTGTTT_V$FOXO4_01
2035	EPB41	erythrocyte membrane protein band 4.1 (elliptocytosis 1, RH-linked)																						CAGGTG_V$E12_Q6							PEREZ_TP53_TARGETS			MIYAGAWA_TARGETS_OF_EWSR1_ETS_FUSIONS_UP								CHEN_METABOLIC_SYNDROM_NETWORK						CTTTAAR_UNKNOWN
55614	KIF16B	kinesin family member 16B																						CAGGTG_V$E12_Q6							PEREZ_TP53_TARGETS													RNGTGGGC_UNKNOWN
124961	ZFP3	zinc finger protein 3 homolog (mouse)																						CAGGTG_V$E12_Q6
80835	TAS1R1	taste receptor, type 1, member 1																						CAGGTG_V$E12_Q6
149175	MANEAL	mannosidase, endo-alpha-like																						CAGGTG_V$E12_Q6
140733	MACROD2	MACRO domain containing 2																							TGTTTGY_V$HNF3_Q6				GOZGIT_ESR1_TARGETS_DN																			CTTTAAR_UNKNOWN	DAWSON_METHYLATED_IN_LYMPHOMA_TCL1
94059	LENG9	leukocyte receptor cluster (LRC) member 9																							TGTTTGY_V$HNF3_Q6
1191	CLU	clusterin																								CUI_TCF21_TARGETS_2_UP			GOZGIT_ESR1_TARGETS_DN																SCHAEFFER_PROSTATE_DEVELOPMENT_48HR_UP
80312	TET1	tet methylcytosine dioxygenase 1																								CUI_TCF21_TARGETS_2_UP
201161	CENPV	centromere protein V																								CUI_TCF21_TARGETS_2_UP
7001	PRDX2	peroxiredoxin 2																								CUI_TCF21_TARGETS_2_UP
256227	STEAP1B	STEAP family member 1B																									V$LEF1_Q6			CTTTGA_V$LEF1_Q2						SMID_BREAST_CANCER_LUMINAL_B_DN				V$TCF4_Q5
1475	CSTA	cystatin A (stefin A)																											GOZGIT_ESR1_TARGETS_DN									MODULE_6									MODULE_84	CTTTAAR_UNKNOWN
23461	ABCA5	ATP-binding cassette, sub-family A (ABC1), member 5																											GOZGIT_ESR1_TARGETS_DN													CHEN_METABOLIC_SYNDROM_NETWORK
130026	ICA1L	islet cell autoantigen 1,69kDa-like																											GOZGIT_ESR1_TARGETS_DN
79611	ACSS3	acyl-CoA synthetase short-chain family member 3																												CTTTGA_V$LEF1_Q2
81578	COL21A1	collagen, type XXI, alpha 1																													PEREZ_TP53_TARGETS			MIYAGAWA_TARGETS_OF_EWSR1_ETS_FUSIONS_UP			NABA_CORE_MATRISOME
25854	FAM149A	family with sequence similarity 149, member A																													PEREZ_TP53_TARGETS														SCHAEFFER_PROSTATE_DEVELOPMENT_48HR_UP
286319	TUSC1	tumor suppressor candidate 1																													PEREZ_TP53_TARGETS
7762	ZNF215	zinc finger protein 215																													PEREZ_TP53_TARGETS
150726	FBXO41	F-box protein 41																													PEREZ_TP53_TARGETS
4811	NID1	nidogen 1																																MIYAGAWA_TARGETS_OF_EWSR1_ETS_FUSIONS_UP			NABA_CORE_MATRISOME					CHEN_METABOLIC_SYNDROM_NETWORK
1244	ABCC2	ATP-binding cassette, sub-family C (CFTR/MRP), member 2																																		SMID_BREAST_CANCER_LUMINAL_B_DN
92815	HIST3H2A	histone cluster 3, H2a																																							TTTNNANAGCYR_UNKNOWN
128312	HIST3H2BB	histone cluster 3, H2bb																																							TTTNNANAGCYR_UNKNOWN
79956	ERMP1	endoplasmic reticulum metallopeptidase 1																																								CHEN_METABOLIC_SYNDROM_NETWORK			SCHAEFFER_PROSTATE_DEVELOPMENT_48HR_UP
2990	GUSB	glucuronidase, beta																																								CHEN_METABOLIC_SYNDROM_NETWORK
130132	RFTN2	raftlin family member 2																																								CHEN_METABOLIC_SYNDROM_NETWORK
79792	GSDMD	gasdermin D																																								CHEN_METABOLIC_SYNDROM_NETWORK
141	ADPRH	ADP-ribosylarginine hydrolase																																								CHEN_METABOLIC_SYNDROM_NETWORK
10420	TESK2	testis-specific kinase 2																																									V$S8_01
157753	TMEM74	transmembrane protein 74																																										RNGTGGGC_UNKNOWN
114793	FMNL2	formin-like 2																																										RNGTGGGC_UNKNOWN
254295	PHYHD1	phytanoyl-CoA dioxygenase domain containing 1																																											SCHAEFFER_PROSTATE_DEVELOPMENT_48HR_UP
283927	NUDT7	nudix (nucleoside diphosphate linked moiety X)-type motif 7																																											SCHAEFFER_PROSTATE_DEVELOPMENT_48HR_UP
5867	RAB4A	RAB4A, member RAS oncogene family																																											SCHAEFFER_PROSTATE_DEVELOPMENT_48HR_UP
1593	CYP27A1	cytochrome P450, family 27, subfamily A, polypeptide 1																																												MODULE_88	MODULE_84
7364	UGT2B7	UDP glucuronosyltransferase 2 family, polypeptide B7																																												MODULE_88
6470	SHMT1	serine hydroxymethyltransferase 1 (soluble)																																												MODULE_88
9976	CLEC2B	C-type lectin domain family 2, member B																																													MODULE_84
285671	RNF180	ring finger protein 180																																															DAWSON_METHYLATED_IN_LYMPHOMA_TCL1
25791	NGEF	neuronal guanine nucleotide exchange factor
10060	ABCC9	ATP-binding cassette, sub-family C (CFTR/MRP), member 9
114804	RNF157	ring finger protein 157
6134	RPL10	ribosomal protein L10
143689	PIWIL4	piwi-like 4 (Drosophila)
10157	AASS	aminoadipate-semialdehyde synthase
80063	ATF7IP2	activating transcription factor 7 interacting protein 2
55086	CXorf57	chromosome X open reading frame 57
5889	RAD51C	RAD51 homolog C (S. cerevisiae)
84968	PNMA6A	paraneoplastic antigen like 6A
55225	RAVER2	ribonucleoprotein, PTB-binding 2
55328	RNLS	renalase, FAD-dependent amine oxidase
400916	CHCHD10	coiled-coil-helix-coiled-coil-helix domain containing 10
54145	H2BFS	H2B histone family, member S
9121	SLC16A5	solute carrier family 16, member 5 (monocarboxylic acid transporter 6)
115273	RAB42	RAB42, member RAS oncogene family
51816	CECR1	cat eye syndrome chromosome region, candidate 1
11107	PRDM5	PR domain containing 5
5794	PTPRH	protein tyrosine phosphatase, receptor type, H
3178	HNRNPA1	heterogeneous nuclear ribonucleoprotein A1
9149	DYRK1B	dual-specificity tyrosine-(Y)-phosphorylation regulated kinase 1B
158160	HSD17B7P2	hydroxysteroid (17-beta) dehydrogenase 7 pseudogene 2
26147	PHF19	PHD finger protein 19
23229	ARHGEF9	Cdc42 guanine nucleotide exchange factor (GEF) 9
84125	LRRIQ1	leucine-rich repeats and IQ motif containing 1
7222	TRPC3	transient receptor potential cation channel, subfamily C, member 3
116832	RPL39L	ribosomal protein L39-like
4648	MYO7B	myosin VIIB
25759	SHC2	SHC (Src homology 2 domain containing) transforming protein 2
136895	C7orf31	chromosome 7 open reading frame 31
79918	SETD6	SET domain containing 6
23366	KIAA0895	KIAA0895
494470	RNF165	ring finger protein 165
64418	TMEM168	transmembrane protein 168
222223	KIAA1324L	KIAA1324-like
25787	DGCR9	DiGeorge syndrome critical region gene 9
8526	DGKE	diacylglycerol kinase, epsilon 64kDa
2996	GYPE	glycophorin E (MNS blood group)
55526	DHTKD1	dehydrogenase E1 and transketolase domain containing 1
120892	LRRK2	leucine-rich repeat kinase 2
51301	GCNT4	glucosaminyl (N-acetyl) transferase 4, core 2
55766	H2AFJ	H2A histone family, member J
55258	THNSL2	threonine synthase-like 2 (S. cerevisiae)
56099	PCDHGB7	protocadherin gamma subfamily B, 7
440362	HERC2P4	hect domain and RLD 2 pseudogene 4
57710	KIAA1614	KIAA1614
222183	SRRM3	serine/arginine repetitive matrix 3
116441	TM4SF18	transmembrane 4 L six family member 18
26220	DGCR5	DiGeorge syndrome critical region gene 5 (non-protein coding)
151254	ALS2CR11	amyotrophic lateral sclerosis 2 (juvenile) chromosome region, candidate 11
79925	SPEF2	sperm flagellar 2
388284	C16orf86	chromosome 16 open reading frame 86
100093630	SNHG8	small nucleolar RNA host gene 8 (non-protein coding)
127602	DNAH14	dynein, axonemal, heavy chain 14
91433	RCCD1	RCC1 domain containing 1
140883	ZNF280B	zinc finger protein 280B
90956	ADCK2	aarF domain containing kinase 2
55124	PIWIL2	piwi-like 2 (Drosophila)
339834	CCDC36	coiled-coil domain containing 36
100131997	FAM27E3	family with sequence similarity 27, member E3
727851	RGPD8	RANBP2-like and GRIP domain containing 8
51076	CUTC	cutC copper transporter homolog (E. coli)
55370	PPP4R1L	protein phosphatase 4, regulatory subunit 1-like
3138	HLA-K	major histocompatibility complex, class I, K (pseudogene)
339768	ESPNL	espin-like
767564	SNORD113-4	small nucleolar RNA, C/D box 113-4
165631	PARP15	poly (ADP-ribose) polymerase family, member 15
767579	SNORD114-3	small nucleolar RNA, C/D box 114-3
80350	LPAL2	lipoprotein, Lp(a)-like 2, pseudogene
91975	ZNF300	zinc finger protein 300
282890	ZNF311	zinc finger protein 311
56104	PCDHGB1	protocadherin gamma subfamily B, 1
767578	SNORD114-2	small nucleolar RNA, C/D box 114-2
100132948	FAM27C	family with sequence similarity 27, member C
388254	HERC2P5	hect domain and RLD 2 pseudogene 5
767561	SNORD113-1	small nucleolar RNA, C/D box 113-1
767562	SNORD113-2	small nucleolar RNA, C/D box 113-2
767563	SNORD113-3	small nucleolar RNA, C/D box 113-3
767565	SNORD113-5	small nucleolar RNA, C/D box 113-5
767566	SNORD113-6	small nucleolar RNA, C/D box 113-6
767568	SNORD113-8	small nucleolar RNA, C/D box 113-8
767569	SNORD113-9	small nucleolar RNA, C/D box 113-9
767577	SNORD114-1	small nucleolar RNA, C/D box 114-1
767580	SNORD114-4	small nucleolar RNA, C/D box 114-4
767583	SNORD114-7	small nucleolar RNA, C/D box 114-7
767585	SNORD114-9	small nucleolar RNA, C/D box 114-9
767588	SNORD114-10	small nucleolar RNA, C/D box 114-10
767589	SNORD114-11	small nucleolar RNA, C/D box 114-11
767590	SNORD114-12	small nucleolar RNA, C/D box 114-12
767591	SNORD114-13	small nucleolar RNA, C/D box 114-13
767592	SNORD114-14	small nucleolar RNA, C/D box 114-14
767593	SNORD114-15	small nucleolar RNA, C/D box 114-15
767594	SNORD114-16	small nucleolar RNA, C/D box 114-16
767595	SNORD114-17	small nucleolar RNA, C/D box 114-17
767596	SNORD114-18	small nucleolar RNA, C/D box 114-18
767597	SNORD114-19	small nucleolar RNA, C/D box 114-19
767598	SNORD114-20	small nucleolar RNA, C/D box 114-20
767599	SNORD114-21	small nucleolar RNA, C/D box 114-21
767603	SNORD114-23	small nucleolar RNA, C/D box 114-23
767604	SNORD114-24	small nucleolar RNA, C/D box 114-24
767605	SNORD114-25	small nucleolar RNA, C/D box 114-25
767608	SNORD114-27	small nucleolar RNA, C/D box 114-27
767609	SNORD114-28	small nucleolar RNA, C/D box 114-28
767610	SNORD114-29	small nucleolar RNA, C/D box 114-29
767612	SNORD114-31	small nucleolar RNA, C/D box 114-31
79104	MEG8	maternally expressed 8 (non-protein coding)
[truncated: 3 more columns]
