# Supplementary material for: Dynamic transcriptomic analysis reveals suppression of PGC1α/ERRα drives perturbed myogenesis in facioscapulohumeral muscular dystrophy
Source: Hum Mol Genet. 2018 Dec 6;28(8):1244–59. doi: 10.1093/hmg/ddy405 (PMC6452176; doi:10.1093/hmg/ddy405)
Supplement: Supplementary Data [file suppl_ddy405.zip › Banerji et al HMG-2018 - Table S4 - GSEA results for genes up-regulated during myogenesis.xlsx]

## Sheet: gsea_pos_up_with_diff
Table S4 - GSEA results for genes up-regulated during myogenesis
Overlap Results
Collection(s):	C2, C3, C4, C5, C6, C7, H
# overlaps shown:	50
# genesets in collections:	12985
# genes in comparison (n):	405
# genes in universe (N):	45956
Gene Set Name	# Genes in Gene Set (K)	Description	# Genes in Overlap (k)	k/K	p-value	FDR q-value
HALLMARK_MYOGENESIS	200	Genes involved in development of skeletal muscle (myogenesis).	46	0.23	3.04e-51	3.95e-47
CAGCTG_V$AP4_Q5	1524	Genes with promoter regions [-2kb,2kb] around transcription start site containing the motif CAGCTG which matches annotation for REPIN1: replication initiator 1	87	0.0571	1.2e-44	7.8e-41
EBAUER_TARGETS_OF_PAX3_FOXO1_FUSION_UP	207	Genes up-regulated in Rh4 cells (alveolar rhabdomyosarcoma, ARMS) after knockdown of the PAX3-FOXO1 [GeneiD=5077;2308] fusion protein by RNAi for 72 hr.	39	0.1884	6.72e-40	2.91e-36
GNF2_TTN	26	Neighborhood of TTN	18	0.6923	1.03e-31	3.34e-28
KUNINGER_IGF1_VS_PDGFB_TARGETS_UP	82	Genes up-regulated in C2AS12 cells (myoblast) by IGF1 [GeneID=3479] vs PDGFB [GeneID=5155].	24	0.2927	4.96e-30	1.29e-26
REACTOME_STRIATED_MUSCLE_CONTRACTION	27	Genes involved in Striated Muscle Contraction	17	0.6296	6.48e-29	1.4e-25
MODULE_201	50	Genes in the cancer module 201.	20	0.4	1.84e-28	3.42e-25
CTAWWWATA_V$RSRFC4_Q2	361	Genes with promoter regions [-2kb,2kb] around transcription start site containing the motif CTAWWWATA which matches annotation for MEF2A: MADS box transcription enhancer factor 2, polypeptide A (myocyte enhancer factor 2A)	37	0.1025	6.21e-28	1.01e-24
GSE32533_WT_VS_MIR17_OVEREXPRESS_ACT_CD4_TCELL_DN	200	Genes down-regulated in activated CD4 [GeneID=920] T cells: wildtype versus over-expressing MIR17 [GeneID=406952].	30	0.15	8.04e-28	1.16e-24
REACTOME_MUSCLE_CONTRACTION	48	Genes involved in Muscle contraction	19	0.3958	5.42e-27	7.04e-24
RICKMAN_HEAD_AND_NECK_CANCER_F	54	Cluster f: genes identifying an intrinsic group in head and neck squamous cell carcinoma (HNSCC).	19	0.3519	8.22e-26	9.7e-23
CAGGTG_V$E12_Q6	2485	Genes with promoter regions [-2kb,2kb] around transcription start site containing the motif CAGGTG which matches annotation for TCF3: transcription factor 3 (E2A immunoglobulin enhancer binding factors E12/E47)	82	0.033	2.44e-25	2.64e-22
STRUCTURAL_CONSTITUENT_OF_MUSCLE	33	Genes annotated by the GO term GO:0008307. The action of a molecule that contributes to the structural integrity of a muscle fiber.	16	0.4848	1e-24	1e-21
MODULE_329	51	Genes in the cancer module 329.	18	0.3529	1.51e-24	1.4e-21
TGACCTY_V$ERR1_Q2	1043	Genes with promoter regions [-2kb,2kb] around transcription start site containing the motif TGACCTY which matches annotation for ESRRA: estrogen-related receptor alpha	52	0.0499	7.33e-24	6.35e-21
YTATTTTNR_V$MEF2_02	697	Genes with promoter regions [-2kb,2kb] around transcription start site containing the motif YTATTTTNR which matches annotation for MEF2A: MADS box transcription enhancer factor 2, polypeptide A (myocyte enhancer factor 2A)	43	0.0617	2.18e-23	1.77e-20
EBAUER_MYOGENIC_TARGETS_OF_PAX3_FOXO1_FUSION	50	Muscle development genes up-regulated in Rh4 cells (alveolar rhabdomyosarcoma, ARMS) but not in the RD cells (embryonal rhabdomyosarcoma, ERMS) after knockdown of PAX3-FOXO1 [GeneID=5077;2308] fusion by RNAi for 72 hr.	17	0.34	6.29e-23	4.81e-20
GSE18804_SPLEEN_MACROPHAGE_VS_COLON_TUMORAL_MACROPHAGE_DN	199	Genes down-regulated in macrophages: control versus colorectal adenocarcinoma conditioned.	26	0.1307	1.1e-22	7.96e-20
V$MEF2_02	228	Genes with promoter regions [-2kb,2kb] around transcription start site containing motif NNNNNNKCTAWAAATAGMNNNN. Motif does not match any known transcription factor	27	0.1184	2.35e-22	1.61e-19
CHEMELLO_SOLEUS_VS_EDL_MYOFIBERS_UP	35	Genes up-regulated in type 1 (soleus) vs type 2B (EDL) myofibers.	15	0.4286	3.21e-22	2.08e-19
V$MEF2_03	238	Genes with promoter regions [-2kb,2kb] around transcription start site containing motif NNNNNWKCTAWAAATAGMNNNN. Motif does not match any known transcription factor	27	0.1134	7.42e-22	4.59e-19
MODULE_512	37	Muscle genes.	15	0.4054	9.1e-22	5.37e-19
V$MEF2_Q6_01	244	Genes with promoter regions [-2kb,2kb] around transcription start site containing motif RGCTATWTTTAR. Motif does not match any known transcription factor	27	0.1107	1.44e-21	8.13e-19
MODULE_387	49	Genes in the cancer module 387.	16	0.3265	2.53e-21	1.37e-18
GNF2_MYL2	32	Neighborhood of MYL2	14	0.4375	5.56e-21	2.89e-18
CYTOPLASMIC_PART	1383	Genes annotated by the GO term GO:0044444. Any constituent part of the cytoplasm, all of the contents of a cell excluding the plasma membrane and nucleus, but including other subcellular structures.	55	0.0398	1.27e-20	6.36e-18
CYTOPLASM	2131	Genes annotated by the GO term GO:0005737. All of the contents of a cell excluding the plasma membrane and nucleus, but including other subcellular structures.	68	0.0319	3.42e-20	1.65e-17
GCANCTGNY_V$MYOD_Q6	924	Genes with promoter regions [-2kb,2kb] around transcription start site containing the motif GCANCTGNY which matches annotation for MYOD1: myogenic differentiation 1	44	0.0476	1.52e-19	7.06e-17
YAUCH_HEDGEHOG_SIGNALING_PARACRINE_DN	264	Genes down-regulated in mouse stroma of pancreatic adenocarcinoma zenografts after treatment with HhAntag, a hedgehog (Hh) pathway inhibitor.	26	0.0985	1.58e-19	7.06e-17
V$RSRFC4_Q2	214	Genes with promoter regions [-2kb,2kb] around transcription start site containing the motif ANKCTAWAAATAGMHNN which matches annotation for MEF2A: MADS box transcription enhancer factor 2, polypeptide A (myocyte enhancer factor 2A)	24	0.1121	1.9e-19	8.22e-17
CONTRACTILE_FIBER	25	Genes annotated by the GO term GO:0043292. Fibers, composed of actin, myosin, and associated proteins, found in cells of smooth or striated muscle.	12	0.48	8.75e-19	3.66e-16
KEGG_HYPERTROPHIC_CARDIOMYOPATHY_HCM	85	Hypertrophic cardiomyopathy (HCM)	17	0.2	1.54e-18	6.26e-16
MODULE_60	425	Heart genes.	30	0.0706	3.08e-18	1.21e-15
MODULE_202	28	Genes in the cancer module 202.	12	0.4286	5e-18	1.91e-15
KEGG_DILATED_CARDIOMYOPATHY	92	Dilated cardiomyopathy	17	0.1848	6.44e-18	2.39e-15
SYSTEM_PROCESS	563	Genes annotated by the GO term GO:0003008. A biological process, occurring at the level of an organ system pertinent to the function of the organism. An organ system is a regularly interacting or interdependent group of organs or tissues that work together to carry out a given biological process.	33	0.0586	1.59e-17	5.73e-15
CONTRACTILE_FIBER_PART	23	Genes annotated by the GO term GO:0044449. Any constituent part of a contractile fiber, a fiber composed of actin, myosin, and associated proteins, found in cells of smooth or striated muscle.	11	0.4783	2.67e-17	9.38e-15
PEREZ_TP53_TARGETS	1174	Genes up-regulated in the HMEC cells (primary mammary epithelium) upon expression of TP53 [GeneID=7157] off adenoviral vector.	46	0.0392	4.04e-17	1.38e-14
V$RSRFC4_01	245	Genes with promoter regions [-2kb,2kb] around transcription start site containing the motif RNKCTATTTWTAGMWN which matches annotation for MEF2A: MADS box transcription enhancer factor 2, polypeptide A (myocyte enhancer factor 2A)	23	0.0939	5.85e-17	1.95e-14
MYOFIBRIL	19	Genes annotated by the GO term GO:0030016. The contractile element of skeletal and cardiac muscle; a long, highly organized bundle of actin, myosin, and other proteins that contracts by a sliding filament mechanism.	10	0.5263	2.18e-16	7.07e-14
GGGAGGRR_V$MAZ_Q6	2274	Genes with promoter regions [-2kb,2kb] around transcription start site containing the motif GGGAGGRR which matches annotation for MAZ: MYC-associated zinc finger protein (purine-binding transcription factor)	64	0.0281	2.3e-16	7.28e-14
GNF2_MYL3	31	Neighborhood of MYL3	11	0.3548	1.57e-15	4.86e-13
MEMBRANE	1994	Genes annotated by the GO term GO:0016020. Double layer of lipid molecules that encloses all cells, and, in eukaryotes, many organelles; may be a single or double lipid bilayer; also includes associated proteins.	57	0.0286	6.41e-15	1.93e-12
KEGG_CARDIAC_MUSCLE_CONTRACTION	80	Cardiac muscle contraction	14	0.175	1.21e-14	3.58e-12
MEMBRANE_PART	1670	Genes annotated by the GO term GO:0044425. Any constituent part of a membrane, a double layer of lipid molecules that encloses all cells, and, in eukaryotes, many organelles; may be a single or double lipid bilayer; also includes associated proteins.	51	0.0305	1.59e-14	4.58e-12
GSE22935_WT_VS_MYD88_KO_MACROPHAGE_48H_MBOVIS_BCG_STIM_UP	199	Genes up-regulated in macrophages 48h after M. bovis BCG infection: wildtype versus MYD88 [GeneID=4615] knockout.	19	0.0955	2.26e-14	6.38e-12
TATAAA_V$TATA_01	1296	Genes with promoter regions [-2kb,2kb] around transcription start site containing the motif TATAAA which matches annotation for TAF<br> TATA	44	0.034	3.23e-14	8.92e-12
ACTIN_CYTOSKELETON	129	Genes annotated by the GO term GO:0015629. The part of the cytoskeleton (the internal framework of a cell) composed of actin and associated proteins. Includes actin cytoskeleton-associated complexes.	16	0.124	4.24e-14	1.15e-11
STRUCTURAL_MOLECULE_ACTIVITY	244	Genes annotated by the GO term GO:0005198. The action of a molecule that contributes to the structural integrity of a complex or assembly within or outside a cell.	20	0.082	8.54e-14	2.26e-11
V$TBP_01	245	Genes with promoter regions [-2kb,2kb] around transcription start site containing the motif TATAAATW which matches annotation for TBP: TATA box binding protein	20	0.0816	9.22e-14	2.39e-11
Gene/Gene Set Overlap Matrix
Entrez Gene Id	Gene Symbol	Gene Description	HALLMARK_MYOGENESIS	CAGCTG_V$AP4_Q5	EBAUER_TARGETS_OF_PAX3_FOXO1_FUSION_UP	GNF2_TTN	KUNINGER_IGF1_VS_PDGFB_TARGETS_UP	REACTOME_STRIATED_MUSCLE_CONTRACTION	MODULE_201	CTAWWWATA_V$RSRFC4_Q2	GSE32533_WT_VS_MIR17_OVEREXPRESS_ACT_CD4_TCELL_DN	REACTOME_MUSCLE_CONTRACTION	RICKMAN_HEAD_AND_NECK_CANCER_F	CAGGTG_V$E12_Q6	STRUCTURAL_CONSTITUENT_OF_MUSCLE	MODULE_329	TGACCTY_V$ERR1_Q2	YTATTTTNR_V$MEF2_02	EBAUER_MYOGENIC_TARGETS_OF_PAX3_FOXO1_FUSION	GSE18804_SPLEEN_MACROPHAGE_VS_COLON_TUMORAL_MACROPHAGE_DN	V$MEF2_02	CHEMELLO_SOLEUS_VS_EDL_MYOFIBERS_UP	V$MEF2_03	MODULE_512	V$MEF2_Q6_01	MODULE_387	GNF2_MYL2	CYTOPLASMIC_PART	CYTOPLASM	GCANCTGNY_V$MYOD_Q6	YAUCH_HEDGEHOG_SIGNALING_PARACRINE_DN	V$RSRFC4_Q2	CONTRACTILE_FIBER	KEGG_HYPERTROPHIC_CARDIOMYOPATHY_HCM	MODULE_60	MODULE_202	KEGG_DILATED_CARDIOMYOPATHY	SYSTEM_PROCESS	CONTRACTILE_FIBER_PART	PEREZ_TP53_TARGETS	V$RSRFC4_01	MYOFIBRIL	GGGAGGRR_V$MAZ_Q6	GNF2_MYL3	MEMBRANE	KEGG_CARDIAC_MUSCLE_CONTRACTION	MEMBRANE_PART	GSE22935_WT_VS_MYD88_KO_MACROPHAGE_48H_MBOVIS_BCG_STIM_UP	TATAAA_V$TATA_01
7125	TNNC2	troponin C type 2 (fast)	HALLMARK_MYOGENESIS	CAGCTG_V$AP4_Q5	EBAUER_TARGETS_OF_PAX3_FOXO1_FUSION_UP	GNF2_TTN	KUNINGER_IGF1_VS_PDGFB_TARGETS_UP	REACTOME_STRIATED_MUSCLE_CONTRACTION		CTAWWWATA_V$RSRFC4_Q2		REACTOME_MUSCLE_CONTRACTION	RICKMAN_HEAD_AND_NECK_CANCER_F	CAGGTG_V$E12_Q6				YTATTTTNR_V$MEF2_02	EBAUER_MYOGENIC_TARGETS_OF_PAX3_FOXO1_FUSION		V$MEF2_02		V$MEF2_03		V$MEF2_Q6_01					GCANCTGNY_V$MYOD_Q6	YAUCH_HEDGEHOG_SIGNALING_PARACRINE_DN	V$RSRFC4_Q2						SYSTEM_PROCESS			V$RSRFC4_01		GGGAGGRR_V$MAZ_Q6
7140	TNNT3	troponin T type 3 (skeletal, fast)	HALLMARK_MYOGENESIS	CAGCTG_V$AP4_Q5	EBAUER_TARGETS_OF_PAX3_FOXO1_FUSION_UP	GNF2_TTN	KUNINGER_IGF1_VS_PDGFB_TARGETS_UP		MODULE_201					CAGGTG_V$E12_Q6		MODULE_329			EBAUER_MYOGENIC_TARGETS_OF_PAX3_FOXO1_FUSION					MODULE_512		MODULE_387					YAUCH_HEDGEHOG_SIGNALING_PARACRINE_DN				MODULE_60	MODULE_202							GGGAGGRR_V$MAZ_Q6
11155	LDB3	LIM domain binding 3	HALLMARK_MYOGENESIS	CAGCTG_V$AP4_Q5	EBAUER_TARGETS_OF_PAX3_FOXO1_FUSION_UP	GNF2_TTN	KUNINGER_IGF1_VS_PDGFB_TARGETS_UP				GSE32533_WT_VS_MIR17_OVEREXPRESS_ACT_CD4_TCELL_DN			CAGGTG_V$E12_Q6			TGACCTY_V$ERR1_Q2		EBAUER_MYOGENIC_TARGETS_OF_PAX3_FOXO1_FUSION											GCANCTGNY_V$MYOD_Q6													GGGAGGRR_V$MAZ_Q6
5837	PYGM	phosphorylase, glycogen, muscle	HALLMARK_MYOGENESIS	CAGCTG_V$AP4_Q5	EBAUER_TARGETS_OF_PAX3_FOXO1_FUSION_UP	GNF2_TTN	KUNINGER_IGF1_VS_PDGFB_TARGETS_UP				GSE32533_WT_VS_MIR17_OVEREXPRESS_ACT_CD4_TCELL_DN						TGACCTY_V$ERR1_Q2			GSE18804_SPLEEN_MACROPHAGE_VS_COLON_TUMORAL_MACROPHAGE_DN											YAUCH_HEDGEHOG_SIGNALING_PARACRINE_DN
7136	TNNI2	troponin I type 2 (skeletal, fast)	HALLMARK_MYOGENESIS	CAGCTG_V$AP4_Q5	EBAUER_TARGETS_OF_PAX3_FOXO1_FUSION_UP	GNF2_TTN		REACTOME_STRIATED_MUSCLE_CONTRACTION	MODULE_201			REACTOME_MUSCLE_CONTRACTION	RICKMAN_HEAD_AND_NECK_CANCER_F	CAGGTG_V$E12_Q6		MODULE_329		YTATTTTNR_V$MEF2_02	EBAUER_MYOGENIC_TARGETS_OF_PAX3_FOXO1_FUSION		V$MEF2_02			MODULE_512		MODULE_387				GCANCTGNY_V$MYOD_Q6	YAUCH_HEDGEHOG_SIGNALING_PARACRINE_DN										V$RSRFC4_01		GGGAGGRR_V$MAZ_Q6						TATAAA_V$TATA_01
4621	MYH3	myosin, heavy chain 3, skeletal muscle, embryonic	HALLMARK_MYOGENESIS	CAGCTG_V$AP4_Q5	EBAUER_TARGETS_OF_PAX3_FOXO1_FUSION_UP		KUNINGER_IGF1_VS_PDGFB_TARGETS_UP	REACTOME_STRIATED_MUSCLE_CONTRACTION	MODULE_201	CTAWWWATA_V$RSRFC4_Q2		REACTOME_MUSCLE_CONTRACTION				MODULE_329			EBAUER_MYOGENIC_TARGETS_OF_PAX3_FOXO1_FUSION			CHEMELLO_SOLEUS_VS_EDL_MYOFIBERS_UP		MODULE_512		MODULE_387				GCANCTGNY_V$MYOD_Q6						MODULE_202					V$RSRFC4_01								TATAAA_V$TATA_01
7134	TNNC1	troponin C type 1 (slow)	HALLMARK_MYOGENESIS	CAGCTG_V$AP4_Q5	EBAUER_TARGETS_OF_PAX3_FOXO1_FUSION_UP		KUNINGER_IGF1_VS_PDGFB_TARGETS_UP	REACTOME_STRIATED_MUSCLE_CONTRACTION				REACTOME_MUSCLE_CONTRACTION	RICKMAN_HEAD_AND_NECK_CANCER_F					YTATTTTNR_V$MEF2_02	EBAUER_MYOGENIC_TARGETS_OF_PAX3_FOXO1_FUSION		V$MEF2_02	CHEMELLO_SOLEUS_VS_EDL_MYOFIBERS_UP			V$MEF2_Q6_01		GNF2_MYL2	CYTOPLASMIC_PART	CYTOPLASM			V$RSRFC4_Q2	CONTRACTILE_FIBER	KEGG_HYPERTROPHIC_CARDIOMYOPATHY_HCM	MODULE_60		KEGG_DILATED_CARDIOMYOPATHY	SYSTEM_PROCESS	CONTRACTILE_FIBER_PART		V$RSRFC4_01	MYOFIBRIL		GNF2_MYL3		KEGG_CARDIAC_MUSCLE_CONTRACTION
6445	SGCG	sarcoglycan, gamma (35kDa dystrophin-associated glycoprotein)	HALLMARK_MYOGENESIS	CAGCTG_V$AP4_Q5	EBAUER_TARGETS_OF_PAX3_FOXO1_FUSION_UP		KUNINGER_IGF1_VS_PDGFB_TARGETS_UP				GSE32533_WT_VS_MIR17_OVEREXPRESS_ACT_CD4_TCELL_DN					MODULE_329		YTATTTTNR_V$MEF2_02	EBAUER_MYOGENIC_TARGETS_OF_PAX3_FOXO1_FUSION					MODULE_512		MODULE_387		CYTOPLASMIC_PART	CYTOPLASM	GCANCTGNY_V$MYOD_Q6				KEGG_HYPERTROPHIC_CARDIOMYOPATHY_HCM			KEGG_DILATED_CARDIOMYOPATHY								MEMBRANE		MEMBRANE_PART
1410	CRYAB	crystallin, alpha B	HALLMARK_MYOGENESIS	CAGCTG_V$AP4_Q5	EBAUER_TARGETS_OF_PAX3_FOXO1_FUSION_UP				MODULE_201							MODULE_329		YTATTTTNR_V$MEF2_02	EBAUER_MYOGENIC_TARGETS_OF_PAX3_FOXO1_FUSION			CHEMELLO_SOLEUS_VS_EDL_MYOFIBERS_UP		MODULE_512		MODULE_387			CYTOPLASM						MODULE_60			SYSTEM_PROCESS		PEREZ_TP53_TARGETS
65055	REEP1	receptor accessory protein 1	HALLMARK_MYOGENESIS	CAGCTG_V$AP4_Q5	EBAUER_TARGETS_OF_PAX3_FOXO1_FUSION_UP					CTAWWWATA_V$RSRFC4_Q2										GSE18804_SPLEEN_MACROPHAGE_VS_COLON_TUMORAL_MACROPHAGE_DN									CYTOPLASM											PEREZ_TP53_TARGETS
140465	MYL6B	myosin, light chain 6B, alkali, smooth muscle and non-muscle	HALLMARK_MYOGENESIS	CAGCTG_V$AP4_Q5	EBAUER_TARGETS_OF_PAX3_FOXO1_FUSION_UP							REACTOME_MUSCLE_CONTRACTION		CAGGTG_V$E12_Q6	STRUCTURAL_CONSTITUENT_OF_MUSCLE				EBAUER_MYOGENIC_TARGETS_OF_PAX3_FOXO1_FUSION									CYTOPLASMIC_PART	CYTOPLASM				CONTRACTILE_FIBER					SYSTEM_PROCESS	CONTRACTILE_FIBER_PART
22924	MAPRE3	microtubule-associated protein, RP/EB family, member 3	HALLMARK_MYOGENESIS	CAGCTG_V$AP4_Q5	EBAUER_TARGETS_OF_PAX3_FOXO1_FUSION_UP																																						GGGAGGRR_V$MAZ_Q6
7138	TNNT1	troponin T type 1 (skeletal, slow)	HALLMARK_MYOGENESIS	CAGCTG_V$AP4_Q5		GNF2_TTN	KUNINGER_IGF1_VS_PDGFB_TARGETS_UP	REACTOME_STRIATED_MUSCLE_CONTRACTION			GSE32533_WT_VS_MIR17_OVEREXPRESS_ACT_CD4_TCELL_DN	REACTOME_MUSCLE_CONTRACTION						YTATTTTNR_V$MEF2_02				CHEMELLO_SOLEUS_VS_EDL_MYOFIBERS_UP																SYSTEM_PROCESS											TATAAA_V$TATA_01
89	ACTN3	actinin, alpha 3	HALLMARK_MYOGENESIS	CAGCTG_V$AP4_Q5		GNF2_TTN	KUNINGER_IGF1_VS_PDGFB_TARGETS_UP		MODULE_201	CTAWWWATA_V$RSRFC4_Q2				CAGGTG_V$E12_Q6	STRUCTURAL_CONSTITUENT_OF_MUSCLE															GCANCTGNY_V$MYOD_Q6															MEMBRANE		MEMBRANE_PART
7170	TPM3	tropomyosin 3	HALLMARK_MYOGENESIS	CAGCTG_V$AP4_Q5		GNF2_TTN		REACTOME_STRIATED_MUSCLE_CONTRACTION		CTAWWWATA_V$RSRFC4_Q2		REACTOME_MUSCLE_CONTRACTION	RICKMAN_HEAD_AND_NECK_CANCER_F	CAGGTG_V$E12_Q6			TGACCTY_V$ERR1_Q2											CYTOPLASMIC_PART	CYTOPLASM				CONTRACTILE_FIBER	KEGG_HYPERTROPHIC_CARDIOMYOPATHY_HCM			KEGG_DILATED_CARDIOMYOPATHY		CONTRACTILE_FIBER_PART			MYOFIBRIL	GGGAGGRR_V$MAZ_Q6			KEGG_CARDIAC_MUSCLE_CONTRACTION			TATAAA_V$TATA_01
2027	ENO3	enolase 3 (beta, muscle)	HALLMARK_MYOGENESIS	CAGCTG_V$AP4_Q5		GNF2_TTN				CTAWWWATA_V$RSRFC4_Q2			RICKMAN_HEAD_AND_NECK_CANCER_F	CAGGTG_V$E12_Q6			TGACCTY_V$ERR1_Q2			GSE18804_SPLEEN_MACROPHAGE_VS_COLON_TUMORAL_MACROPHAGE_DN			V$MEF2_03							GCANCTGNY_V$MYOD_Q6											V$RSRFC4_01
58529	MYOZ1	myozenin 1	HALLMARK_MYOGENESIS	CAGCTG_V$AP4_Q5		GNF2_TTN				CTAWWWATA_V$RSRFC4_Q2																																	GGGAGGRR_V$MAZ_Q6
7169	TPM2	tropomyosin 2 (beta)	HALLMARK_MYOGENESIS	CAGCTG_V$AP4_Q5			KUNINGER_IGF1_VS_PDGFB_TARGETS_UP	REACTOME_STRIATED_MUSCLE_CONTRACTION		CTAWWWATA_V$RSRFC4_Q2		REACTOME_MUSCLE_CONTRACTION	RICKMAN_HEAD_AND_NECK_CANCER_F		STRUCTURAL_CONSTITUENT_OF_MUSCLE		TGACCTY_V$ERR1_Q2				V$MEF2_02	CHEMELLO_SOLEUS_VS_EDL_MYOFIBERS_UP	V$MEF2_03		V$MEF2_Q6_01			CYTOPLASMIC_PART	CYTOPLASM	GCANCTGNY_V$MYOD_Q6		V$RSRFC4_Q2	CONTRACTILE_FIBER	KEGG_HYPERTROPHIC_CARDIOMYOPATHY_HCM	MODULE_60		KEGG_DILATED_CARDIOMYOPATHY		CONTRACTILE_FIBER_PART			MYOFIBRIL	GGGAGGRR_V$MAZ_Q6			KEGG_CARDIAC_MUSCLE_CONTRACTION		GSE22935_WT_VS_MYD88_KO_MACROPHAGE_48H_MBOVIS_BCG_STIM_UP	TATAAA_V$TATA_01
70	ACTC1	actin, alpha, cardiac muscle 1	HALLMARK_MYOGENESIS	CAGCTG_V$AP4_Q5			KUNINGER_IGF1_VS_PDGFB_TARGETS_UP		MODULE_201		GSE32533_WT_VS_MIR17_OVEREXPRESS_ACT_CD4_TCELL_DN		RICKMAN_HEAD_AND_NECK_CANCER_F		STRUCTURAL_CONSTITUENT_OF_MUSCLE	MODULE_329		YTATTTTNR_V$MEF2_02			V$MEF2_02		V$MEF2_03	MODULE_512	V$MEF2_Q6_01	MODULE_387	GNF2_MYL2					V$RSRFC4_Q2		KEGG_HYPERTROPHIC_CARDIOMYOPATHY_HCM	MODULE_60		KEGG_DILATED_CARDIOMYOPATHY	SYSTEM_PROCESS			V$RSRFC4_01		GGGAGGRR_V$MAZ_Q6	GNF2_MYL3		KEGG_CARDIAC_MUSCLE_CONTRACTION			TATAAA_V$TATA_01
4634	MYL3	myosin, light chain 3, alkali; ventricular, skeletal, slow	HALLMARK_MYOGENESIS	CAGCTG_V$AP4_Q5				REACTOME_STRIATED_MUSCLE_CONTRACTION	MODULE_201			REACTOME_MUSCLE_CONTRACTION		CAGGTG_V$E12_Q6	STRUCTURAL_CONSTITUENT_OF_MUSCLE		TGACCTY_V$ERR1_Q2	YTATTTTNR_V$MEF2_02				CHEMELLO_SOLEUS_VS_EDL_MYOFIBERS_UP					GNF2_MYL2	CYTOPLASMIC_PART	CYTOPLASM			V$RSRFC4_Q2	CONTRACTILE_FIBER	KEGG_HYPERTROPHIC_CARDIOMYOPATHY_HCM		MODULE_202	KEGG_DILATED_CARDIOMYOPATHY		CONTRACTILE_FIBER_PART		V$RSRFC4_01		GGGAGGRR_V$MAZ_Q6	GNF2_MYL3		KEGG_CARDIAC_MUSCLE_CONTRACTION
1756	DMD	dystrophin	HALLMARK_MYOGENESIS	CAGCTG_V$AP4_Q5				REACTOME_STRIATED_MUSCLE_CONTRACTION		CTAWWWATA_V$RSRFC4_Q2		REACTOME_MUSCLE_CONTRACTION		CAGGTG_V$E12_Q6	STRUCTURAL_CONSTITUENT_OF_MUSCLE		TGACCTY_V$ERR1_Q2	YTATTTTNR_V$MEF2_02		GSE18804_SPLEEN_MACROPHAGE_VS_COLON_TUMORAL_MACROPHAGE_DN	V$MEF2_02		V$MEF2_03		V$MEF2_Q6_01			CYTOPLASMIC_PART	CYTOPLASM	GCANCTGNY_V$MYOD_Q6		V$RSRFC4_Q2	CONTRACTILE_FIBER	KEGG_HYPERTROPHIC_CARDIOMYOPATHY_HCM			KEGG_DILATED_CARDIOMYOPATHY		CONTRACTILE_FIBER_PART		V$RSRFC4_01	MYOFIBRIL	GGGAGGRR_V$MAZ_Q6		MEMBRANE		MEMBRANE_PART		TATAAA_V$TATA_01
10580	SORBS1	sorbin and SH3 domain containing 1	HALLMARK_MYOGENESIS	CAGCTG_V$AP4_Q5								REACTOME_MUSCLE_CONTRACTION		CAGGTG_V$E12_Q6																													GGGAGGRR_V$MAZ_Q6		MEMBRANE		MEMBRANE_PART
11156	PTP4A3	protein tyrosine phosphatase type IVA, member 3	HALLMARK_MYOGENESIS	CAGCTG_V$AP4_Q5										CAGGTG_V$E12_Q6													GNF2_MYL2								MODULE_60									GNF2_MYL3
8912	CACNA1H	calcium channel, voltage-dependent, T type, alpha 1H subunit	HALLMARK_MYOGENESIS	CAGCTG_V$AP4_Q5										CAGGTG_V$E12_Q6																								SYSTEM_PROCESS							MEMBRANE		MEMBRANE_PART
6840	SVIL	supervillin	HALLMARK_MYOGENESIS	CAGCTG_V$AP4_Q5																GSE18804_SPLEEN_MACROPHAGE_VS_COLON_TUMORAL_MACROPHAGE_DN								CYTOPLASMIC_PART	CYTOPLASM	GCANCTGNY_V$MYOD_Q6			CONTRACTILE_FIBER		MODULE_60	MODULE_202			CONTRACTILE_FIBER_PART			MYOFIBRIL			MEMBRANE
4632	MYL1	myosin, light chain 1, alkali; skeletal, fast	HALLMARK_MYOGENESIS		EBAUER_TARGETS_OF_PAX3_FOXO1_FUSION_UP	GNF2_TTN	KUNINGER_IGF1_VS_PDGFB_TARGETS_UP	REACTOME_STRIATED_MUSCLE_CONTRACTION	MODULE_201	CTAWWWATA_V$RSRFC4_Q2	GSE32533_WT_VS_MIR17_OVEREXPRESS_ACT_CD4_TCELL_DN	REACTOME_MUSCLE_CONTRACTION	RICKMAN_HEAD_AND_NECK_CANCER_F			MODULE_329	TGACCTY_V$ERR1_Q2	YTATTTTNR_V$MEF2_02	EBAUER_MYOGENIC_TARGETS_OF_PAX3_FOXO1_FUSION		V$MEF2_02		V$MEF2_03	MODULE_512	V$MEF2_Q6_01	MODULE_387					YAUCH_HEDGEHOG_SIGNALING_PARACRINE_DN	V$RSRFC4_Q2				MODULE_202							GGGAGGRR_V$MAZ_Q6						TATAAA_V$TATA_01
6588	SLN	sarcolipin	HALLMARK_MYOGENESIS		EBAUER_TARGETS_OF_PAX3_FOXO1_FUSION_UP	GNF2_TTN					GSE32533_WT_VS_MIR17_OVEREXPRESS_ACT_CD4_TCELL_DN		RICKMAN_HEAD_AND_NECK_CANCER_F					YTATTTTNR_V$MEF2_02													YAUCH_HEDGEHOG_SIGNALING_PARACRINE_DN														MEMBRANE		MEMBRANE_PART
4635	MYL4	myosin, light chain 4, alkali; atrial, embryonic	HALLMARK_MYOGENESIS		EBAUER_TARGETS_OF_PAX3_FOXO1_FUSION_UP		KUNINGER_IGF1_VS_PDGFB_TARGETS_UP	REACTOME_STRIATED_MUSCLE_CONTRACTION			GSE32533_WT_VS_MIR17_OVEREXPRESS_ACT_CD4_TCELL_DN	REACTOME_MUSCLE_CONTRACTION				MODULE_329			EBAUER_MYOGENIC_TARGETS_OF_PAX3_FOXO1_FUSION
845	CASQ2	calsequestrin 2 (cardiac muscle)	HALLMARK_MYOGENESIS		EBAUER_TARGETS_OF_PAX3_FOXO1_FUSION_UP				MODULE_201	CTAWWWATA_V$RSRFC4_Q2	GSE32533_WT_VS_MIR17_OVEREXPRESS_ACT_CD4_TCELL_DN		RICKMAN_HEAD_AND_NECK_CANCER_F			MODULE_329	TGACCTY_V$ERR1_Q2	YTATTTTNR_V$MEF2_02	EBAUER_MYOGENIC_TARGETS_OF_PAX3_FOXO1_FUSION		V$MEF2_02	CHEMELLO_SOLEUS_VS_EDL_MYOFIBERS_UP	V$MEF2_03	MODULE_512	V$MEF2_Q6_01	MODULE_387	GNF2_MYL2				YAUCH_HEDGEHOG_SIGNALING_PARACRINE_DN	V$RSRFC4_Q2						SYSTEM_PROCESS			V$RSRFC4_01			GNF2_MYL3
8736	MYOM1	myomesin 1, 185kDa	HALLMARK_MYOGENESIS		EBAUER_TARGETS_OF_PAX3_FOXO1_FUSION_UP				MODULE_201						STRUCTURAL_CONSTITUENT_OF_MUSCLE	MODULE_329			EBAUER_MYOGENIC_TARGETS_OF_PAX3_FOXO1_FUSION					MODULE_512		MODULE_387		CYTOPLASMIC_PART	CYTOPLASM				CONTRACTILE_FIBER		MODULE_60	MODULE_202		SYSTEM_PROCESS	CONTRACTILE_FIBER_PART			MYOFIBRIL
1839	HBEGF	heparin-binding EGF-like growth factor	HALLMARK_MYOGENESIS		EBAUER_TARGETS_OF_PAX3_FOXO1_FUSION_UP					CTAWWWATA_V$RSRFC4_Q2				CAGGTG_V$E12_Q6					EBAUER_MYOGENIC_TARGETS_OF_PAX3_FOXO1_FUSION																MODULE_60					PEREZ_TP53_TARGETS					MEMBRANE		MEMBRANE_PART		TATAAA_V$TATA_01
816	CAMK2B	calcium/calmodulin-dependent protein kinase II beta	HALLMARK_MYOGENESIS		EBAUER_TARGETS_OF_PAX3_FOXO1_FUSION_UP									CAGGTG_V$E12_Q6						GSE18804_SPLEEN_MACROPHAGE_VS_COLON_TUMORAL_MACROPHAGE_DN																				PEREZ_TP53_TARGETS
178	AGL	amylo-alpha-1, 6-glucosidase, 4-alpha-glucanotransferase	HALLMARK_MYOGENESIS		EBAUER_TARGETS_OF_PAX3_FOXO1_FUSION_UP									CAGGTG_V$E12_Q6
203	AK1	adenylate kinase 1	HALLMARK_MYOGENESIS		EBAUER_TARGETS_OF_PAX3_FOXO1_FUSION_UP															GSE18804_SPLEEN_MACROPHAGE_VS_COLON_TUMORAL_MACROPHAGE_DN																				PEREZ_TP53_TARGETS				GNF2_MYL3
6319	SCD	stearoyl-CoA desaturase (delta-9-desaturase)	HALLMARK_MYOGENESIS		EBAUER_TARGETS_OF_PAX3_FOXO1_FUSION_UP																																						GGGAGGRR_V$MAZ_Q6
25937	WWTR1	WW domain containing transcription regulator 1	HALLMARK_MYOGENESIS		EBAUER_TARGETS_OF_PAX3_FOXO1_FUSION_UP
487	ATP2A1	ATPase, Ca++ transporting, cardiac muscle, fast twitch 1	HALLMARK_MYOGENESIS			GNF2_TTN	KUNINGER_IGF1_VS_PDGFB_TARGETS_UP															CHEMELLO_SOLEUS_VS_EDL_MYOFIBERS_UP									YAUCH_HEDGEHOG_SIGNALING_PARACRINE_DN							SYSTEM_PROCESS
9172	MYOM2	myomesin (M-protein) 2, 165kDa	HALLMARK_MYOGENESIS				KUNINGER_IGF1_VS_PDGFB_TARGETS_UP		MODULE_201	CTAWWWATA_V$RSRFC4_Q2					STRUCTURAL_CONSTITUENT_OF_MUSCLE	MODULE_329					V$MEF2_02			MODULE_512		MODULE_387					YAUCH_HEDGEHOG_SIGNALING_PARACRINE_DN					MODULE_202												GSE22935_WT_VS_MYD88_KO_MACROPHAGE_48H_MBOVIS_BCG_STIM_UP
5224	PGAM2	phosphoglycerate mutase 2 (muscle)	HALLMARK_MYOGENESIS				KUNINGER_IGF1_VS_PDGFB_TARGETS_UP											YTATTTTNR_V$MEF2_02									GNF2_MYL2								MODULE_60			SYSTEM_PROCESS						GNF2_MYL3
8557	TCAP	titin-cap (telethonin)	HALLMARK_MYOGENESIS					REACTOME_STRIATED_MUSCLE_CONTRACTION				REACTOME_MUSCLE_CONTRACTION			STRUCTURAL_CONSTITUENT_OF_MUSCLE												GNF2_MYL2
5348	FXYD1	FXYD domain containing ion transport regulator 1	HALLMARK_MYOGENESIS						MODULE_201					CAGGTG_V$E12_Q6		MODULE_329	TGACCTY_V$ERR1_Q2	YTATTTTNR_V$MEF2_02						MODULE_512		MODULE_387									MODULE_60			SYSTEM_PROCESS					GGGAGGRR_V$MAZ_Q6		MEMBRANE		MEMBRANE_PART	GSE22935_WT_VS_MYD88_KO_MACROPHAGE_48H_MBOVIS_BCG_STIM_UP	TATAAA_V$TATA_01
4625	MYH7	myosin, heavy chain 7, cardiac muscle, beta	HALLMARK_MYOGENESIS						MODULE_201						STRUCTURAL_CONSTITUENT_OF_MUSCLE	MODULE_329						CHEMELLO_SOLEUS_VS_EDL_MYOFIBERS_UP		MODULE_512		MODULE_387	GNF2_MYL2							KEGG_HYPERTROPHIC_CARDIOMYOPATHY_HCM		MODULE_202	KEGG_DILATED_CARDIOMYOPATHY	SYSTEM_PROCESS						GNF2_MYL3		KEGG_CARDIAC_MUSCLE_CONTRACTION
8082	SSPN	sarcospan (Kras oncogene-associated gene)	HALLMARK_MYOGENESIS						MODULE_201							MODULE_329		YTATTTTNR_V$MEF2_02					V$MEF2_03	MODULE_512	V$MEF2_Q6_01	MODULE_387		CYTOPLASMIC_PART	CYTOPLASM			V$RSRFC4_Q2						SYSTEM_PROCESS							MEMBRANE		MEMBRANE_PART
786	CACNG1	calcium channel, voltage-dependent, gamma subunit 1	HALLMARK_MYOGENESIS						MODULE_201							MODULE_329																		KEGG_HYPERTROPHIC_CARDIOMYOPATHY_HCM			KEGG_DILATED_CARDIOMYOPATHY	SYSTEM_PROCESS							MEMBRANE	KEGG_CARDIAC_MUSCLE_CONTRACTION	MEMBRANE_PART
4151	MB	myoglobin	HALLMARK_MYOGENESIS							CTAWWWATA_V$RSRFC4_Q2	GSE32533_WT_VS_MIR17_OVEREXPRESS_ACT_CD4_TCELL_DN		RICKMAN_HEAD_AND_NECK_CANCER_F	CAGGTG_V$E12_Q6				YTATTTTNR_V$MEF2_02									GNF2_MYL2				YAUCH_HEDGEHOG_SIGNALING_PARACRINE_DN				MODULE_60
1306	COL15A1	collagen, type XV, alpha 1	HALLMARK_MYOGENESIS																																MODULE_60					PEREZ_TP53_TARGETS
4604	MYBPC1	myosin binding protein C, slow type		CAGCTG_V$AP4_Q5	EBAUER_TARGETS_OF_PAX3_FOXO1_FUSION_UP	GNF2_TTN		REACTOME_STRIATED_MUSCLE_CONTRACTION	MODULE_201			REACTOME_MUSCLE_CONTRACTION	RICKMAN_HEAD_AND_NECK_CANCER_F		STRUCTURAL_CONSTITUENT_OF_MUSCLE	MODULE_329			EBAUER_MYOGENIC_TARGETS_OF_PAX3_FOXO1_FUSION							MODULE_387		CYTOPLASMIC_PART	CYTOPLASM		YAUCH_HEDGEHOG_SIGNALING_PARACRINE_DN		CONTRACTILE_FIBER			MODULE_202						MYOFIBRIL
26548	ITGB1BP2	integrin beta 1 binding protein (melusin) 2		CAGCTG_V$AP4_Q5	EBAUER_TARGETS_OF_PAX3_FOXO1_FUSION_UP		KUNINGER_IGF1_VS_PDGFB_TARGETS_UP				GSE32533_WT_VS_MIR17_OVEREXPRESS_ACT_CD4_TCELL_DN						TGACCTY_V$ERR1_Q2		EBAUER_MYOGENIC_TARGETS_OF_PAX3_FOXO1_FUSION			CHEMELLO_SOLEUS_VS_EDL_MYOFIBERS_UP	V$MEF2_03							GCANCTGNY_V$MYOD_Q6													GGGAGGRR_V$MAZ_Q6
8988	HSPB3	heat shock 27kDa protein 3		CAGCTG_V$AP4_Q5	EBAUER_TARGETS_OF_PAX3_FOXO1_FUSION_UP					CTAWWWATA_V$RSRFC4_Q2			RICKMAN_HEAD_AND_NECK_CANCER_F										V$MEF2_03		V$MEF2_Q6_01																								TATAAA_V$TATA_01
782	CACNB1	calcium channel, voltage-dependent, beta 1 subunit		CAGCTG_V$AP4_Q5	EBAUER_TARGETS_OF_PAX3_FOXO1_FUSION_UP					CTAWWWATA_V$RSRFC4_Q2																				GCANCTGNY_V$MYOD_Q6				KEGG_HYPERTROPHIC_CARDIOMYOPATHY_HCM	MODULE_60		KEGG_DILATED_CARDIOMYOPATHY								MEMBRANE	KEGG_CARDIAC_MUSCLE_CONTRACTION	MEMBRANE_PART
7145	TNS1	tensin 1		CAGCTG_V$AP4_Q5	EBAUER_TARGETS_OF_PAX3_FOXO1_FUSION_UP									CAGGTG_V$E12_Q6																										PEREZ_TP53_TARGETS			GGGAGGRR_V$MAZ_Q6
5588	PRKCQ	protein kinase C, theta		CAGCTG_V$AP4_Q5	EBAUER_TARGETS_OF_PAX3_FOXO1_FUSION_UP									CAGGTG_V$E12_Q6
56245	C21orf62	chromosome 21 open reading frame 62		CAGCTG_V$AP4_Q5	EBAUER_TARGETS_OF_PAX3_FOXO1_FUSION_UP
4703	NEB	nebulin		CAGCTG_V$AP4_Q5		GNF2_TTN		REACTOME_STRIATED_MUSCLE_CONTRACTION	MODULE_201			REACTOME_MUSCLE_CONTRACTION	RICKMAN_HEAD_AND_NECK_CANCER_F	CAGGTG_V$E12_Q6	STRUCTURAL_CONSTITUENT_OF_MUSCLE	MODULE_329								MODULE_512		MODULE_387		CYTOPLASMIC_PART	CYTOPLASM		YAUCH_HEDGEHOG_SIGNALING_PARACRINE_DN		CONTRACTILE_FIBER			MODULE_202			CONTRACTILE_FIBER_PART			MYOFIBRIL
9499	MYOT	myotilin		CAGCTG_V$AP4_Q5		GNF2_TTN							RICKMAN_HEAD_AND_NECK_CANCER_F		STRUCTURAL_CONSTITUENT_OF_MUSCLE							CHEMELLO_SOLEUS_VS_EDL_MYOFIBERS_UP								GCANCTGNY_V$MYOD_Q6	YAUCH_HEDGEHOG_SIGNALING_PARACRINE_DN							SYSTEM_PROCESS
150572	SMYD1	SET and MYND domain containing 1		CAGCTG_V$AP4_Q5			KUNINGER_IGF1_VS_PDGFB_TARGETS_UP			CTAWWWATA_V$RSRFC4_Q2										GSE18804_SPLEEN_MACROPHAGE_VS_COLON_TUMORAL_MACROPHAGE_DN												V$RSRFC4_Q2									V$RSRFC4_01								TATAAA_V$TATA_01
130827	TMEM182	transmembrane protein 182		CAGCTG_V$AP4_Q5			KUNINGER_IGF1_VS_PDGFB_TARGETS_UP				GSE32533_WT_VS_MIR17_OVEREXPRESS_ACT_CD4_TCELL_DN						TGACCTY_V$ERR1_Q2	YTATTTTNR_V$MEF2_02		GSE18804_SPLEEN_MACROPHAGE_VS_COLON_TUMORAL_MACROPHAGE_DN	V$MEF2_02				V$MEF2_Q6_01																								TATAAA_V$TATA_01
51778	MYOZ2	myozenin 2		CAGCTG_V$AP4_Q5						CTAWWWATA_V$RSRFC4_Q2	GSE32533_WT_VS_MIR17_OVEREXPRESS_ACT_CD4_TCELL_DN							YTATTTTNR_V$MEF2_02			V$MEF2_02	CHEMELLO_SOLEUS_VS_EDL_MYOFIBERS_UP	V$MEF2_03		V$MEF2_Q6_01		GNF2_MYL2	CYTOPLASMIC_PART	CYTOPLASM			V$RSRFC4_Q2	CONTRACTILE_FIBER						CONTRACTILE_FIBER_PART		V$RSRFC4_01	MYOFIBRIL	GGGAGGRR_V$MAZ_Q6	GNF2_MYL3
6547	SLC8A3	solute carrier family 8 (sodium/calcium exchanger), member 3		CAGCTG_V$AP4_Q5						CTAWWWATA_V$RSRFC4_Q2								YTATTTTNR_V$MEF2_02			V$MEF2_02		V$MEF2_03		V$MEF2_Q6_01					GCANCTGNY_V$MYOD_Q6		V$RSRFC4_Q2									V$RSRFC4_01
80315	CPEB4	cytoplasmic polyadenylation element binding protein 4		CAGCTG_V$AP4_Q5						CTAWWWATA_V$RSRFC4_Q2											V$MEF2_02		V$MEF2_03									V$RSRFC4_Q2									V$RSRFC4_01								TATAAA_V$TATA_01
92591	ASB16	ankyrin repeat and SOCS box containing 16		CAGCTG_V$AP4_Q5						CTAWWWATA_V$RSRFC4_Q2											V$MEF2_02		V$MEF2_03									V$RSRFC4_Q2									V$RSRFC4_01								TATAAA_V$TATA_01
57467	HHATL	hedgehog acyltransferase-like		CAGCTG_V$AP4_Q5							GSE32533_WT_VS_MIR17_OVEREXPRESS_ACT_CD4_TCELL_DN						TGACCTY_V$ERR1_Q2													GCANCTGNY_V$MYOD_Q6										PEREZ_TP53_TARGETS								GSE22935_WT_VS_MYD88_KO_MACROPHAGE_48H_MBOVIS_BCG_STIM_UP
28992	MACROD1	MACRO domain containing 1		CAGCTG_V$AP4_Q5							GSE32533_WT_VS_MIR17_OVEREXPRESS_ACT_CD4_TCELL_DN									GSE18804_SPLEEN_MACROPHAGE_VS_COLON_TUMORAL_MACROPHAGE_DN																				PEREZ_TP53_TARGETS
58528	RRAGD	Ras-related GTP binding D		CAGCTG_V$AP4_Q5										CAGGTG_V$E12_Q6			TGACCTY_V$ERR1_Q2			GSE18804_SPLEEN_MACROPHAGE_VS_COLON_TUMORAL_MACROPHAGE_DN									CYTOPLASM
818	CAMK2G	calcium/calmodulin-dependent protein kinase II gamma		CAGCTG_V$AP4_Q5										CAGGTG_V$E12_Q6			TGACCTY_V$ERR1_Q2			GSE18804_SPLEEN_MACROPHAGE_VS_COLON_TUMORAL_MACROPHAGE_DN																				PEREZ_TP53_TARGETS			GGGAGGRR_V$MAZ_Q6
116986	AGAP2	ArfGAP with GTPase domain, ankyrin repeat and PH domain 2		CAGCTG_V$AP4_Q5										CAGGTG_V$E12_Q6			TGACCTY_V$ERR1_Q2																										GGGAGGRR_V$MAZ_Q6
26960	NBEA	neurobeachin		CAGCTG_V$AP4_Q5										CAGGTG_V$E12_Q6				YTATTTTNR_V$MEF2_02			V$MEF2_02		V$MEF2_03					CYTOPLASMIC_PART	CYTOPLASM	GCANCTGNY_V$MYOD_Q6															MEMBRANE
2258	FGF13	fibroblast growth factor 13		CAGCTG_V$AP4_Q5										CAGGTG_V$E12_Q6				YTATTTTNR_V$MEF2_02							V$MEF2_Q6_01				CYTOPLASM	GCANCTGNY_V$MYOD_Q6										PEREZ_TP53_TARGETS			GGGAGGRR_V$MAZ_Q6
142686	ASB14	ankyrin repeat and SOCS box containing 14		CAGCTG_V$AP4_Q5										CAGGTG_V$E12_Q6						GSE18804_SPLEEN_MACROPHAGE_VS_COLON_TUMORAL_MACROPHAGE_DN										GCANCTGNY_V$MYOD_Q6
5026	P2RX5	purinergic receptor P2X, ligand-gated ion channel, 5		CAGCTG_V$AP4_Q5										CAGGTG_V$E12_Q6											V$MEF2_Q6_01																				MEMBRANE		MEMBRANE_PART		TATAAA_V$TATA_01
4878	NPPA	natriuretic peptide A		CAGCTG_V$AP4_Q5										CAGGTG_V$E12_Q6													GNF2_MYL2											SYSTEM_PROCESS						GNF2_MYL3					TATAAA_V$TATA_01
3985	LIMK2	LIM domain kinase 2		CAGCTG_V$AP4_Q5										CAGGTG_V$E12_Q6															CYTOPLASM											PEREZ_TP53_TARGETS			GGGAGGRR_V$MAZ_Q6
253559	CADM2	cell adhesion molecule 2		CAGCTG_V$AP4_Q5										CAGGTG_V$E12_Q6																GCANCTGNY_V$MYOD_Q6	YAUCH_HEDGEHOG_SIGNALING_PARACRINE_DN												GGGAGGRR_V$MAZ_Q6
863	CBFA2T3	core-binding factor, runt domain, alpha subunit 2; translocated to, 3		CAGCTG_V$AP4_Q5										CAGGTG_V$E12_Q6																GCANCTGNY_V$MYOD_Q6										PEREZ_TP53_TARGETS			GGGAGGRR_V$MAZ_Q6
169044	COL22A1	collagen, type XXII, alpha 1		CAGCTG_V$AP4_Q5										CAGGTG_V$E12_Q6																GCANCTGNY_V$MYOD_Q6										PEREZ_TP53_TARGETS
9719	ADAMTSL2	ADAMTS-like 2		CAGCTG_V$AP4_Q5										CAGGTG_V$E12_Q6																GCANCTGNY_V$MYOD_Q6													GGGAGGRR_V$MAZ_Q6						TATAAA_V$TATA_01
27190	IL17B	interleukin 17B		CAGCTG_V$AP4_Q5										CAGGTG_V$E12_Q6																GCANCTGNY_V$MYOD_Q6
2819	GPD1	glycerol-3-phosphate dehydrogenase 1 (soluble)		CAGCTG_V$AP4_Q5										CAGGTG_V$E12_Q6																GCANCTGNY_V$MYOD_Q6
57419	SLC24A3	solute carrier family 24 (sodium/potassium/calcium exchanger), member 3		CAGCTG_V$AP4_Q5										CAGGTG_V$E12_Q6																GCANCTGNY_V$MYOD_Q6
3696	ITGB8	integrin, beta 8		CAGCTG_V$AP4_Q5										CAGGTG_V$E12_Q6																				KEGG_HYPERTROPHIC_CARDIOMYOPATHY_HCM			KEGG_DILATED_CARDIOMYOPATHY						GGGAGGRR_V$MAZ_Q6		MEMBRANE		MEMBRANE_PART
54536	EXOC6	exocyst complex component 6		CAGCTG_V$AP4_Q5										CAGGTG_V$E12_Q6
22849	CPEB3	cytoplasmic polyadenylation element binding protein 3		CAGCTG_V$AP4_Q5										CAGGTG_V$E12_Q6
84879	MFSD2A	major facilitator superfamily domain containing 2A		CAGCTG_V$AP4_Q5										CAGGTG_V$E12_Q6
51339	DACT1	dapper, antagonist of beta-catenin, homolog 1 (Xenopus laevis)		CAGCTG_V$AP4_Q5													TGACCTY_V$ERR1_Q2	YTATTTTNR_V$MEF2_02												GCANCTGNY_V$MYOD_Q6										PEREZ_TP53_TARGETS								GSE22935_WT_VS_MYD88_KO_MACROPHAGE_48H_MBOVIS_BCG_STIM_UP
84033	OBSCN	obscurin, cytoskeletal calmodulin and titin-interacting RhoGEF		CAGCTG_V$AP4_Q5													TGACCTY_V$ERR1_Q2	YTATTTTNR_V$MEF2_02																						PEREZ_TP53_TARGETS
22843	PPM1E	protein phosphatase, Mg2+/Mn2+ dependent, 1E		CAGCTG_V$AP4_Q5													TGACCTY_V$ERR1_Q2	YTATTTTNR_V$MEF2_02																									GGGAGGRR_V$MAZ_Q6
55298	RNF121	ring finger protein 121		CAGCTG_V$AP4_Q5													TGACCTY_V$ERR1_Q2													GCANCTGNY_V$MYOD_Q6
8975	USP13	ubiquitin specific peptidase 13 (isopeptidase T-3)		CAGCTG_V$AP4_Q5														YTATTTTNR_V$MEF2_02		GSE18804_SPLEEN_MACROPHAGE_VS_COLON_TUMORAL_MACROPHAGE_DN					V$MEF2_Q6_01
9759	HDAC4	histone deacetylase 4		CAGCTG_V$AP4_Q5														YTATTTTNR_V$MEF2_02							V$MEF2_Q6_01				CYTOPLASM														GGGAGGRR_V$MAZ_Q6
23095	KIF1B	kinesin family member 1B		CAGCTG_V$AP4_Q5																GSE18804_SPLEEN_MACROPHAGE_VS_COLON_TUMORAL_MACROPHAGE_DN								CYTOPLASMIC_PART	CYTOPLASM	GCANCTGNY_V$MYOD_Q6								SYSTEM_PROCESS		PEREZ_TP53_TARGETS			GGGAGGRR_V$MAZ_Q6		MEMBRANE		MEMBRANE_PART
779	CACNA1S	calcium channel, voltage-dependent, L type, alpha 1S subunit		CAGCTG_V$AP4_Q5																GSE18804_SPLEEN_MACROPHAGE_VS_COLON_TUMORAL_MACROPHAGE_DN														KEGG_HYPERTROPHIC_CARDIOMYOPATHY_HCM			KEGG_DILATED_CARDIOMYOPATHY	SYSTEM_PROCESS							MEMBRANE	KEGG_CARDIAC_MUSCLE_CONTRACTION	MEMBRANE_PART
57529	RGAG1	retrotransposon gag domain containing 1		CAGCTG_V$AP4_Q5																			V$MEF2_03									V$RSRFC4_Q2									V$RSRFC4_01								TATAAA_V$TATA_01
3418	IDH2	isocitrate dehydrogenase 2 (NADP+), mitochondrial		CAGCTG_V$AP4_Q5																								CYTOPLASMIC_PART	CYTOPLASM	GCANCTGNY_V$MYOD_Q6
5532	PPP3CB	protein phosphatase 3, catalytic subunit, beta isozyme		CAGCTG_V$AP4_Q5																										GCANCTGNY_V$MYOD_Q6
64798	DEPTOR	DEP domain containing MTOR-interacting protein		CAGCTG_V$AP4_Q5																										GCANCTGNY_V$MYOD_Q6
115811	IQCD	IQ motif containing D		CAGCTG_V$AP4_Q5																										GCANCTGNY_V$MYOD_Q6
26576	SRPK3	SRSF protein kinase 3		CAGCTG_V$AP4_Q5																															MODULE_60														TATAAA_V$TATA_01
56704	JPH1	junctophilin 1		CAGCTG_V$AP4_Q5																																				PEREZ_TP53_TARGETS			GGGAGGRR_V$MAZ_Q6						TATAAA_V$TATA_01
64129	TINAGL1	tubulointerstitial nephritis antigen-like 1		CAGCTG_V$AP4_Q5																																				PEREZ_TP53_TARGETS			GGGAGGRR_V$MAZ_Q6
2307	FOXS1	forkhead box S1		CAGCTG_V$AP4_Q5																																				PEREZ_TP53_TARGETS
7320	UBE2B	ubiquitin-conjugating enzyme E2B		CAGCTG_V$AP4_Q5																																							GGGAGGRR_V$MAZ_Q6						TATAAA_V$TATA_01
50509	COL5A3	collagen, type V, alpha 3		CAGCTG_V$AP4_Q5																																							GGGAGGRR_V$MAZ_Q6
78986	DUSP26	dual specificity phosphatase 26 (putative)		CAGCTG_V$AP4_Q5																																							GGGAGGRR_V$MAZ_Q6
23439	ATP1B4	ATPase, Na+/K+ transporting, beta 4 polypeptide		CAGCTG_V$AP4_Q5																																									MEMBRANE	KEGG_CARDIAC_MUSCLE_CONTRACTION	MEMBRANE_PART		TATAAA_V$TATA_01
11240	PADI2	peptidyl arginine deiminase, type II		CAGCTG_V$AP4_Q5																																												GSE22935_WT_VS_MYD88_KO_MACROPHAGE_48H_MBOVIS_BCG_STIM_UP
58476	TP53INP2	tumor protein p53 inducible nuclear protein 2		CAGCTG_V$AP4_Q5
118426	LOH12CR1	loss of heterozygosity, 12, chromosomal region 1		CAGCTG_V$AP4_Q5
23143	LRCH1	leucine-rich repeats and calponin homology (CH) domain containing 1		CAGCTG_V$AP4_Q5
4606	MYBPC2	myosin binding protein C, fast type			EBAUER_TARGETS_OF_PAX3_FOXO1_FUSION_UP	GNF2_TTN		REACTOME_STRIATED_MUSCLE_CONTRACTION	MODULE_201	CTAWWWATA_V$RSRFC4_Q2		REACTOME_MUSCLE_CONTRACTION	RICKMAN_HEAD_AND_NECK_CANCER_F		STRUCTURAL_CONSTITUENT_OF_MUSCLE		TGACCTY_V$ERR1_Q2		EBAUER_MYOGENIC_TARGETS_OF_PAX3_FOXO1_FUSION												YAUCH_HEDGEHOG_SIGNALING_PARACRINE_DN					MODULE_202
8165	AKAP1	A kinase (PRKA) anchor protein 1			EBAUER_TARGETS_OF_PAX3_FOXO1_FUSION_UP					CTAWWWATA_V$RSRFC4_Q2				CAGGTG_V$E12_Q6			TGACCTY_V$ERR1_Q2
270	AMPD1	adenosine monophosphate deaminase 1			EBAUER_TARGETS_OF_PAX3_FOXO1_FUSION_UP					CTAWWWATA_V$RSRFC4_Q2				CAGGTG_V$E12_Q6							V$MEF2_02		V$MEF2_03									V$RSRFC4_Q2									V$RSRFC4_01								TATAAA_V$TATA_01
8626	TP63	tumor protein p63			EBAUER_TARGETS_OF_PAX3_FOXO1_FUSION_UP									CAGGTG_V$E12_Q6				YTATTTTNR_V$MEF2_02			V$MEF2_02		V$MEF2_03		V$MEF2_Q6_01							V$RSRFC4_Q2									V$RSRFC4_01
54937	SOHLH2	spermatogenesis and oogenesis specific basic helix-loop-helix 2			EBAUER_TARGETS_OF_PAX3_FOXO1_FUSION_UP																									GCANCTGNY_V$MYOD_Q6
636	BICD1	bicaudal D homolog 1 (Drosophila)			EBAUER_TARGETS_OF_PAX3_FOXO1_FUSION_UP																																						GGGAGGRR_V$MAZ_Q6						TATAAA_V$TATA_01
6793	STK10	serine/threonine kinase 10			EBAUER_TARGETS_OF_PAX3_FOXO1_FUSION_UP
254102	EHBP1L1	EH domain binding protein 1-like 1			EBAUER_TARGETS_OF_PAX3_FOXO1_FUSION_UP
57408	LRTM1	leucine-rich repeats and transmembrane domains 1			EBAUER_TARGETS_OF_PAX3_FOXO1_FUSION_UP
7273	TTN	titin				GNF2_TTN	KUNINGER_IGF1_VS_PDGFB_TARGETS_UP						RICKMAN_HEAD_AND_NECK_CANCER_F	CAGGTG_V$E12_Q6	STRUCTURAL_CONSTITUENT_OF_MUSCLE			YTATTTTNR_V$MEF2_02										CYTOPLASMIC_PART	CYTOPLASM		YAUCH_HEDGEHOG_SIGNALING_PARACRINE_DN		CONTRACTILE_FIBER	KEGG_HYPERTROPHIC_CARDIOMYOPATHY_HCM			KEGG_DILATED_CARDIOMYOPATHY	SYSTEM_PROCESS	CONTRACTILE_FIBER_PART			MYOFIBRIL
442721	LMOD2	leiomodin 2 (cardiac)					KUNINGER_IGF1_VS_PDGFB_TARGETS_UP				GSE32533_WT_VS_MIR17_OVEREXPRESS_ACT_CD4_TCELL_DN
340156	MYLK4	myosin light chain kinase family, member 4					KUNINGER_IGF1_VS_PDGFB_TARGETS_UP				GSE32533_WT_VS_MIR17_OVEREXPRESS_ACT_CD4_TCELL_DN
2628	GATM	glycine amidinotransferase (L-arginine:glycine amidinotransferase)					KUNINGER_IGF1_VS_PDGFB_TARGETS_UP							CAGGTG_V$E12_Q6														CYTOPLASMIC_PART	CYTOPLASM											PEREZ_TP53_TARGETS
6345	SRL	sarcalumenin					KUNINGER_IGF1_VS_PDGFB_TARGETS_UP
4624	MYH6	myosin, heavy chain 6, cardiac muscle, alpha						REACTOME_STRIATED_MUSCLE_CONTRACTION				REACTOME_MUSCLE_CONTRACTION		CAGGTG_V$E12_Q6	STRUCTURAL_CONSTITUENT_OF_MUSCLE			YTATTTTNR_V$MEF2_02				CHEMELLO_SOLEUS_VS_EDL_MYOFIBERS_UP			V$MEF2_Q6_01		GNF2_MYL2							KEGG_HYPERTROPHIC_CARDIOMYOPATHY_HCM			KEGG_DILATED_CARDIOMYOPATHY	SYSTEM_PROCESS					GGGAGGRR_V$MAZ_Q6	GNF2_MYL3		KEGG_CARDIAC_MUSCLE_CONTRACTION			TATAAA_V$TATA_01
7111	TMOD1	tropomodulin 1						REACTOME_STRIATED_MUSCLE_CONTRACTION				REACTOME_MUSCLE_CONTRACTION		CAGGTG_V$E12_Q6
5592	PRKG1	protein kinase, cGMP-dependent, type I							MODULE_201		GSE32533_WT_VS_MIR17_OVEREXPRESS_ACT_CD4_TCELL_DN
4660	PPP1R12B	protein phosphatase 1, regulatory subunit 12B							MODULE_201							MODULE_329				GSE18804_SPLEEN_MACROPHAGE_VS_COLON_TUMORAL_MACROPHAGE_DN				MODULE_512		MODULE_387									MODULE_60			SYSTEM_PROCESS					GGGAGGRR_V$MAZ_Q6
10891	PPARGC1A	peroxisome proliferator-activated receptor gamma, coactivator 1 alpha								CTAWWWATA_V$RSRFC4_Q2	GSE32533_WT_VS_MIR17_OVEREXPRESS_ACT_CD4_TCELL_DN			CAGGTG_V$E12_Q6			TGACCTY_V$ERR1_Q2	YTATTTTNR_V$MEF2_02			V$MEF2_02	CHEMELLO_SOLEUS_VS_EDL_MYOFIBERS_UP	V$MEF2_03		V$MEF2_Q6_01					GCANCTGNY_V$MYOD_Q6																			TATAAA_V$TATA_01
291	SLC25A4	solute carrier family 25 (mitochondrial carrier; adenine nucleotide translocator), member 4								CTAWWWATA_V$RSRFC4_Q2	GSE32533_WT_VS_MIR17_OVEREXPRESS_ACT_CD4_TCELL_DN						TGACCTY_V$ERR1_Q2				V$MEF2_02						GNF2_MYL2	CYTOPLASMIC_PART	CYTOPLASM																MEMBRANE		MEMBRANE_PART		TATAAA_V$TATA_01
2239	GPC4	glypican 4								CTAWWWATA_V$RSRFC4_Q2	GSE32533_WT_VS_MIR17_OVEREXPRESS_ACT_CD4_TCELL_DN										V$MEF2_02		V$MEF2_03									V$RSRFC4_Q2								PEREZ_TP53_TARGETS	V$RSRFC4_01		GGGAGGRR_V$MAZ_Q6		MEMBRANE		MEMBRANE_PART
1917	EEF1A2	eukaryotic translation elongation factor 1 alpha 2								CTAWWWATA_V$RSRFC4_Q2			RICKMAN_HEAD_AND_NECK_CANCER_F				TGACCTY_V$ERR1_Q2	YTATTTTNR_V$MEF2_02							V$MEF2_Q6_01							V$RSRFC4_Q2			MODULE_60						V$RSRFC4_01							GSE22935_WT_VS_MYD88_KO_MACROPHAGE_48H_MBOVIS_BCG_STIM_UP
56937	PMEPA1	prostate transmembrane protein, androgen induced 1								CTAWWWATA_V$RSRFC4_Q2				CAGGTG_V$E12_Q6			TGACCTY_V$ERR1_Q2				V$MEF2_02		V$MEF2_03		V$MEF2_Q6_01							V$RSRFC4_Q2									V$RSRFC4_01								TATAAA_V$TATA_01
10235	RASGRP2	RAS guanyl releasing protein 2 (calcium and DAG-regulated)								CTAWWWATA_V$RSRFC4_Q2				CAGGTG_V$E12_Q6			TGACCTY_V$ERR1_Q2																										GGGAGGRR_V$MAZ_Q6
5520	PPP2R2A	protein phosphatase 2, regulatory subunit B, alpha								CTAWWWATA_V$RSRFC4_Q2				CAGGTG_V$E12_Q6				YTATTTTNR_V$MEF2_02			V$MEF2_02				V$MEF2_Q6_01																								TATAAA_V$TATA_01
6710	SPTB	spectrin, beta, erythrocytic								CTAWWWATA_V$RSRFC4_Q2				CAGGTG_V$E12_Q6				YTATTTTNR_V$MEF2_02			V$MEF2_02							CYTOPLASMIC_PART	CYTOPLASM	GCANCTGNY_V$MYOD_Q6					MODULE_60													GSE22935_WT_VS_MYD88_KO_MACROPHAGE_48H_MBOVIS_BCG_STIM_UP	TATAAA_V$TATA_01
27075	TSPAN13	tetraspanin 13								CTAWWWATA_V$RSRFC4_Q2				CAGGTG_V$E12_Q6																GCANCTGNY_V$MYOD_Q6		V$RSRFC4_Q2									V$RSRFC4_01				MEMBRANE		MEMBRANE_PART		TATAAA_V$TATA_01
6517	SLC2A4	solute carrier family 2 (facilitated glucose transporter), member 4								CTAWWWATA_V$RSRFC4_Q2							TGACCTY_V$ERR1_Q2	YTATTTTNR_V$MEF2_02			V$MEF2_02		V$MEF2_03		V$MEF2_Q6_01			CYTOPLASMIC_PART	CYTOPLASM			V$RSRFC4_Q2													MEMBRANE		MEMBRANE_PART		TATAAA_V$TATA_01
10345	TRDN	triadin								CTAWWWATA_V$RSRFC4_Q2								YTATTTTNR_V$MEF2_02			V$MEF2_02		V$MEF2_03		V$MEF2_Q6_01						YAUCH_HEDGEHOG_SIGNALING_PARACRINE_DN	V$RSRFC4_Q2						SYSTEM_PROCESS			V$RSRFC4_01				MEMBRANE		MEMBRANE_PART		TATAAA_V$TATA_01
5506	PPP1R3A	protein phosphatase 1, regulatory subunit 3A								CTAWWWATA_V$RSRFC4_Q2								YTATTTTNR_V$MEF2_02			V$MEF2_02		V$MEF2_03																										TATAAA_V$TATA_01
63916	ELMO2	engulfment and cell motility 2								CTAWWWATA_V$RSRFC4_Q2																														PEREZ_TP53_TARGETS
5239	PGM5	phosphoglucomutase 5									GSE32533_WT_VS_MIR17_OVEREXPRESS_ACT_CD4_TCELL_DN			CAGGTG_V$E12_Q6																GCANCTGNY_V$MYOD_Q6															MEMBRANE		MEMBRANE_PART	GSE22935_WT_VS_MYD88_KO_MACROPHAGE_48H_MBOVIS_BCG_STIM_UP
84665	MYPN	myopalladin									GSE32533_WT_VS_MIR17_OVEREXPRESS_ACT_CD4_TCELL_DN									GSE18804_SPLEEN_MACROPHAGE_VS_COLON_TUMORAL_MACROPHAGE_DN											YAUCH_HEDGEHOG_SIGNALING_PARACRINE_DN
51085	MLXIPL	MLX interacting protein-like									GSE32533_WT_VS_MIR17_OVEREXPRESS_ACT_CD4_TCELL_DN									GSE18804_SPLEEN_MACROPHAGE_VS_COLON_TUMORAL_MACROPHAGE_DN																												GSE22935_WT_VS_MYD88_KO_MACROPHAGE_48H_MBOVIS_BCG_STIM_UP
513	ATP5D	ATP synthase, H+ transporting, mitochondrial F1 complex, delta subunit									GSE32533_WT_VS_MIR17_OVEREXPRESS_ACT_CD4_TCELL_DN																	CYTOPLASMIC_PART	CYTOPLASM																MEMBRANE		MEMBRANE_PART
5160	PDHA1	pyruvate dehydrogenase (lipoamide) alpha 1									GSE32533_WT_VS_MIR17_OVEREXPRESS_ACT_CD4_TCELL_DN																	CYTOPLASMIC_PART	CYTOPLASM
34	ACADM	acyl-CoA dehydrogenase, C-4 to C-12 straight chain									GSE32533_WT_VS_MIR17_OVEREXPRESS_ACT_CD4_TCELL_DN																	CYTOPLASMIC_PART	CYTOPLASM
167838	TXLNB	taxilin beta									GSE32533_WT_VS_MIR17_OVEREXPRESS_ACT_CD4_TCELL_DN																		CYTOPLASM
59352	LGR6	leucine-rich repeat containing G protein-coupled receptor 6									GSE32533_WT_VS_MIR17_OVEREXPRESS_ACT_CD4_TCELL_DN
91807	MYLK3	myosin light chain kinase 3									GSE32533_WT_VS_MIR17_OVEREXPRESS_ACT_CD4_TCELL_DN
129446	XIRP2	xin actin-binding repeat containing 2											RICKMAN_HEAD_AND_NECK_CANCER_F
84679	SLC9A7	solute carrier family 9 (sodium/hydrogen exchanger), member 7												CAGGTG_V$E12_Q6			TGACCTY_V$ERR1_Q2											CYTOPLASMIC_PART	CYTOPLASM	GCANCTGNY_V$MYOD_Q6															MEMBRANE		MEMBRANE_PART
3177	SLC29A2	solute carrier family 29 (nucleoside transporters), member 2												CAGGTG_V$E12_Q6			TGACCTY_V$ERR1_Q2															V$RSRFC4_Q2													MEMBRANE		MEMBRANE_PART
2254	FGF9	fibroblast growth factor 9 (glia-activating factor)												CAGGTG_V$E12_Q6			TGACCTY_V$ERR1_Q2																										GGGAGGRR_V$MAZ_Q6
78999	LRFN4	leucine rich repeat and fibronectin type III domain containing 4												CAGGTG_V$E12_Q6			TGACCTY_V$ERR1_Q2
1642	DDB1	damage-specific DNA binding protein 1, 127kDa												CAGGTG_V$E12_Q6			TGACCTY_V$ERR1_Q2
142685	ASB15	ankyrin repeat and SOCS box containing 15												CAGGTG_V$E12_Q6				YTATTTTNR_V$MEF2_02												GCANCTGNY_V$MYOD_Q6	YAUCH_HEDGEHOG_SIGNALING_PARACRINE_DN
92558	CCDC64	coiled-coil domain containing 64												CAGGTG_V$E12_Q6				YTATTTTNR_V$MEF2_02												GCANCTGNY_V$MYOD_Q6										PEREZ_TP53_TARGETS
79618	HMBOX1	homeobox containing 1												CAGGTG_V$E12_Q6				YTATTTTNR_V$MEF2_02																									GGGAGGRR_V$MAZ_Q6
132	ADK	adenosine kinase												CAGGTG_V$E12_Q6									V$MEF2_03							GCANCTGNY_V$MYOD_Q6																			TATAAA_V$TATA_01
23033	DOPEY1	dopey family member 1												CAGGTG_V$E12_Q6														CYTOPLASMIC_PART	CYTOPLASM											PEREZ_TP53_TARGETS					MEMBRANE		MEMBRANE_PART
22906	TRAK1	trafficking protein, kinesin binding 1												CAGGTG_V$E12_Q6														CYTOPLASMIC_PART	CYTOPLASM											PEREZ_TP53_TARGETS
81786	TRIM7	tripartite motif containing 7												CAGGTG_V$E12_Q6																	YAUCH_HEDGEHOG_SIGNALING_PARACRINE_DN									PEREZ_TP53_TARGETS
4524	MTHFR	methylenetetrahydrofolate reductase (NAD(P)H)												CAGGTG_V$E12_Q6																					MODULE_60			SYSTEM_PROCESS
2034	EPAS1	endothelial PAS domain protein 1												CAGGTG_V$E12_Q6																					MODULE_60								GGGAGGRR_V$MAZ_Q6
5138	PDE2A	phosphodiesterase 2A, cGMP-stimulated												CAGGTG_V$E12_Q6																					MODULE_60								GGGAGGRR_V$MAZ_Q6
11034	DSTN	destrin (actin depolymerizing factor)												CAGGTG_V$E12_Q6																						MODULE_202													TATAAA_V$TATA_01
130507	UBR3	ubiquitin protein ligase E3 component n-recognin 3 (putative)												CAGGTG_V$E12_Q6																								SYSTEM_PROCESS
91833	WDR20	WD repeat domain 20												CAGGTG_V$E12_Q6																										PEREZ_TP53_TARGETS
23416	KCNH3	potassium voltage-gated channel, subfamily H (eag-related), member 3												CAGGTG_V$E12_Q6																													GGGAGGRR_V$MAZ_Q6
1025	CDK9	cyclin-dependent kinase 9												CAGGTG_V$E12_Q6																													GGGAGGRR_V$MAZ_Q6
26027	ACOT11	acyl-CoA thioesterase 11												CAGGTG_V$E12_Q6																													GGGAGGRR_V$MAZ_Q6
1950	EGF	epidermal growth factor												CAGGTG_V$E12_Q6																															MEMBRANE				TATAAA_V$TATA_01
2875	GPT	glutamic-pyruvate transaminase (alanine aminotransferase)												CAGGTG_V$E12_Q6
114049	WBSCR22	Williams Beuren syndrome chromosome region 22												CAGGTG_V$E12_Q6
286077	FAM83H	family with sequence similarity 83, member H												CAGGTG_V$E12_Q6
53947	A4GALT	alpha 1,4-galactosyltransferase												CAGGTG_V$E12_Q6
93145	OLFM2	olfactomedin 2												CAGGTG_V$E12_Q6
90161	HS6ST2	heparan sulfate 6-O-sulfotransferase 2															TGACCTY_V$ERR1_Q2	YTATTTTNR_V$MEF2_02							V$MEF2_Q6_01																								TATAAA_V$TATA_01
364	AQP7	aquaporin 7															TGACCTY_V$ERR1_Q2	YTATTTTNR_V$MEF2_02																	MODULE_60			SYSTEM_PROCESS							MEMBRANE		MEMBRANE_PART
4892	NRAP	nebulin-related anchoring protein															TGACCTY_V$ERR1_Q2			GSE18804_SPLEEN_MACROPHAGE_VS_COLON_TUMORAL_MACROPHAGE_DN																									MEMBRANE		MEMBRANE_PART
5126	PCSK2	proprotein convertase subtilisin/kexin type 2															TGACCTY_V$ERR1_Q2											CYTOPLASMIC_PART	CYTOPLASM	GCANCTGNY_V$MYOD_Q6													GGGAGGRR_V$MAZ_Q6
3313	HSPA9	heat shock 70kDa protein 9 (mortalin)															TGACCTY_V$ERR1_Q2											CYTOPLASMIC_PART	CYTOPLASM	GCANCTGNY_V$MYOD_Q6
1537	CYC1	cytochrome c-1															TGACCTY_V$ERR1_Q2											CYTOPLASMIC_PART	CYTOPLASM																	KEGG_CARDIAC_MUSCLE_CONTRACTION
50	ACO2	aconitase 2, mitochondrial															TGACCTY_V$ERR1_Q2											CYTOPLASMIC_PART	CYTOPLASM
2805	GOT1	glutamic-oxaloacetic transaminase 1, soluble (aspartate aminotransferase 1)															TGACCTY_V$ERR1_Q2																		MODULE_60								GGGAGGRR_V$MAZ_Q6					GSE22935_WT_VS_MYD88_KO_MACROPHAGE_48H_MBOVIS_BCG_STIM_UP
10890	RAB10	RAB10, member RAS oncogene family															TGACCTY_V$ERR1_Q2																										GGGAGGRR_V$MAZ_Q6
29119	CTNNA3	catenin (cadherin-associated protein), alpha 3															TGACCTY_V$ERR1_Q2																												MEMBRANE		MEMBRANE_PART		TATAAA_V$TATA_01
3419	IDH3A	isocitrate dehydrogenase 3 (NAD+) alpha															TGACCTY_V$ERR1_Q2																															GSE22935_WT_VS_MYD88_KO_MACROPHAGE_48H_MBOVIS_BCG_STIM_UP
84085	FBXO30	F-box protein 30															TGACCTY_V$ERR1_Q2
85465	EPT1	ethanolaminephosphotransferase 1 (CDP-ethanolamine-specific)															TGACCTY_V$ERR1_Q2
4698	NDUFA5	NADH dehydrogenase (ubiquinone) 1 alpha subcomplex, 5, 13kDa															TGACCTY_V$ERR1_Q2
1737	DLAT	dihydrolipoamide S-acetyltransferase															TGACCTY_V$ERR1_Q2
10131	TRAP1	TNF receptor-associated protein 1															TGACCTY_V$ERR1_Q2
54928	IMPAD1	inositol monophosphatase domain containing 1															TGACCTY_V$ERR1_Q2
65059	RAPH1	Ras association (RalGDS/AF-6) and pleckstrin homology domains 1															TGACCTY_V$ERR1_Q2
80018	NAA25	N(alpha)-acetyltransferase 25, NatB auxiliary subunit															TGACCTY_V$ERR1_Q2
6443	SGCB	sarcoglycan, beta (43kDa dystrophin-associated glycoprotein)																YTATTTTNR_V$MEF2_02										CYTOPLASMIC_PART	CYTOPLASM					KEGG_HYPERTROPHIC_CARDIOMYOPATHY_HCM			KEGG_DILATED_CARDIOMYOPATHY								MEMBRANE		MEMBRANE_PART
7150	TOP1	topoisomerase (DNA) I																YTATTTTNR_V$MEF2_02
56243	KIAA1217	KIAA1217																		GSE18804_SPLEEN_MACROPHAGE_VS_COLON_TUMORAL_MACROPHAGE_DN									CYTOPLASM		YAUCH_HEDGEHOG_SIGNALING_PARACRINE_DN									PEREZ_TP53_TARGETS
10060	ABCC9	ATP-binding cassette, sub-family C (CFTR/MRP), member 9																		GSE18804_SPLEEN_MACROPHAGE_VS_COLON_TUMORAL_MACROPHAGE_DN
400916	CHCHD10	coiled-coil-helix-coiled-coil-helix domain containing 10																		GSE18804_SPLEEN_MACROPHAGE_VS_COLON_TUMORAL_MACROPHAGE_DN
55544	RBM38	RNA binding motif protein 38																		GSE18804_SPLEEN_MACROPHAGE_VS_COLON_TUMORAL_MACROPHAGE_DN
84524	ZC3H8	zinc finger CCCH-type containing 8																		GSE18804_SPLEEN_MACROPHAGE_VS_COLON_TUMORAL_MACROPHAGE_DN
123722	FSD2	fibronectin type III and SPRY domain containing 2																		GSE18804_SPLEEN_MACROPHAGE_VS_COLON_TUMORAL_MACROPHAGE_DN
127495	LRRC39	leucine rich repeat containing 39																			V$MEF2_02		V$MEF2_03								YAUCH_HEDGEHOG_SIGNALING_PARACRINE_DN										V$RSRFC4_01
488	ATP2A2	ATPase, Ca++ transporting, cardiac muscle, slow twitch 2																				CHEMELLO_SOLEUS_VS_EDL_MYOFIBERS_UP								GCANCTGNY_V$MYOD_Q6				KEGG_HYPERTROPHIC_CARDIOMYOPATHY_HCM			KEGG_DILATED_CARDIOMYOPATHY						GGGAGGRR_V$MAZ_Q6		MEMBRANE	KEGG_CARDIAC_MUSCLE_CONTRACTION	MEMBRANE_PART
6540	SLC6A13	solute carrier family 6 (neurotransmitter transporter, GABA), member 13																					V$MEF2_03		V$MEF2_Q6_01
79442	LRRC2	leucine rich repeat containing 2																							V$MEF2_Q6_01
6123	RPL3L	ribosomal protein L3-like																									GNF2_MYL2	CYTOPLASMIC_PART	CYTOPLASM
63941	NECAB3	N-terminal EF-hand calcium binding protein 3																										CYTOPLASMIC_PART	CYTOPLASM						MODULE_60								GGGAGGRR_V$MAZ_Q6		MEMBRANE		MEMBRANE_PART
1892	ECHS1	enoyl CoA hydratase, short chain, 1, mitochondrial																										CYTOPLASMIC_PART	CYTOPLASM						MODULE_60
341	APOC1	apolipoprotein C-I																										CYTOPLASMIC_PART	CYTOPLASM						MODULE_60
2914	GRM4	glutamate receptor, metabotropic 4																										CYTOPLASMIC_PART	CYTOPLASM									SYSTEM_PROCESS							MEMBRANE		MEMBRANE_PART
84883	AIFM2	apoptosis-inducing factor, mitochondrion-associated, 2																										CYTOPLASMIC_PART	CYTOPLASM											PEREZ_TP53_TARGETS					MEMBRANE		MEMBRANE_PART
9619	ABCG1	ATP-binding cassette, sub-family G (WHITE), member 1																										CYTOPLASMIC_PART	CYTOPLASM											PEREZ_TP53_TARGETS					MEMBRANE
6389	SDHA	succinate dehydrogenase complex, subunit A, flavoprotein (Fp)																										CYTOPLASMIC_PART	CYTOPLASM																MEMBRANE		MEMBRANE_PART	GSE22935_WT_VS_MYD88_KO_MACROPHAGE_48H_MBOVIS_BCG_STIM_UP
5314	PKHD1	polycystic kidney and hepatic disease 1 (autosomal recessive)																										CYTOPLASMIC_PART	CYTOPLASM																MEMBRANE		MEMBRANE_PART
3482	IGF2R	insulin-like growth factor 2 receptor																										CYTOPLASMIC_PART	CYTOPLASM																MEMBRANE		MEMBRANE_PART
4033	LRMP	lymphoid-restricted membrane protein																										CYTOPLASMIC_PART	CYTOPLASM																MEMBRANE		MEMBRANE_PART
9217	VAPB	VAMP (vesicle-associated membrane protein)-associated protein B and C																										CYTOPLASMIC_PART	CYTOPLASM																MEMBRANE		MEMBRANE_PART
6720	SREBF1	sterol regulatory element binding transcription factor 1																										CYTOPLASMIC_PART	CYTOPLASM																MEMBRANE		MEMBRANE_PART
4967	OGDH	oxoglutarate (alpha-ketoglutarate) dehydrogenase (lipoamide)																										CYTOPLASMIC_PART	CYTOPLASM																MEMBRANE
6397	SEC14L1	SEC14-like 1 (S. cerevisiae)																										CYTOPLASMIC_PART	CYTOPLASM																MEMBRANE
189	AGXT	alanine-glyoxylate aminotransferase																										CYTOPLASMIC_PART	CYTOPLASM
2356	FPGS	folylpolyglutamate synthase																										CYTOPLASMIC_PART	CYTOPLASM
6730	SRP68	signal recognition particle 68kDa																										CYTOPLASMIC_PART	CYTOPLASM
55755	CDK5RAP2	CDK5 regulatory subunit associated protein 2																										CYTOPLASMIC_PART	CYTOPLASM
339829	CCDC39	coiled-coil domain containing 39																										CYTOPLASMIC_PART	CYTOPLASM
5366	PMAIP1	phorbol-12-myristate-13-acetate-induced protein 1																										CYTOPLASMIC_PART	CYTOPLASM
55160	ARHGEF10L	Rho guanine nucleotide exchange factor (GEF) 10-like																										CYTOPLASMIC_PART	CYTOPLASM
9685	CLINT1	clathrin interactor 1																										CYTOPLASMIC_PART	CYTOPLASM
348	APOE	apolipoprotein E																											CYTOPLASM						MODULE_60			SYSTEM_PROCESS
64112	MOAP1	modulator of apoptosis 1																											CYTOPLASM											PEREZ_TP53_TARGETS
10063	COX17	COX17 cytochrome c oxidase assembly homolog (S. cerevisiae)																											CYTOPLASM
56475	RPRM	reprimo, TP53 dependent G2 arrest mediator candidate																											CYTOPLASM
4677	NARS	asparaginyl-tRNA synthetase																											CYTOPLASM
5116	PCNT	pericentrin																													YAUCH_HEDGEHOG_SIGNALING_PARACRINE_DN												GGGAGGRR_V$MAZ_Q6					GSE22935_WT_VS_MYD88_KO_MACROPHAGE_48H_MBOVIS_BCG_STIM_UP
5055	SERPINB2	serpin peptidase inhibitor, clade B (ovalbumin), member 2																													YAUCH_HEDGEHOG_SIGNALING_PARACRINE_DN												GGGAGGRR_V$MAZ_Q6						TATAAA_V$TATA_01
112609	MRAP2	melanocortin 2 receptor accessory protein 2																													YAUCH_HEDGEHOG_SIGNALING_PARACRINE_DN
135293	PM20D2	peptidase M20 domain containing 2																													YAUCH_HEDGEHOG_SIGNALING_PARACRINE_DN
781	CACNA2D1	calcium channel, voltage-dependent, alpha 2/delta subunit 1																																KEGG_HYPERTROPHIC_CARDIOMYOPATHY_HCM			KEGG_DILATED_CARDIOMYOPATHY								MEMBRANE	KEGG_CARDIAC_MUSCLE_CONTRACTION	MEMBRANE_PART
9537	TP53I11	tumor protein p53 inducible protein 11																																	MODULE_60					PEREZ_TP53_TARGETS			GGGAGGRR_V$MAZ_Q6
3029	HAGH	hydroxyacylglutathione hydrolase																																	MODULE_60					PEREZ_TP53_TARGETS
9413	FAM189A2	family with sequence similarity 189, member A2																																	MODULE_60
610	HCN2	hyperpolarization activated cyclic nucleotide-gated potassium channel 2																																				SYSTEM_PROCESS					GGGAGGRR_V$MAZ_Q6		MEMBRANE		MEMBRANE_PART
6854	SYN2	synapsin II																																				SYSTEM_PROCESS					GGGAGGRR_V$MAZ_Q6
2569	GABRR1	gamma-aminobutyric acid (GABA) receptor, rho 1																																				SYSTEM_PROCESS							MEMBRANE		MEMBRANE_PART
4715	NDUFB9	NADH dehydrogenase (ubiquinone) 1 beta subcomplex, 9, 22kDa																																				SYSTEM_PROCESS
6529	SLC6A1	solute carrier family 6 (neurotransmitter transporter, GABA), member 1																																				SYSTEM_PROCESS
84876	ORAI1	ORAI calcium release-activated calcium modulator 1																																						PEREZ_TP53_TARGETS			GGGAGGRR_V$MAZ_Q6		MEMBRANE		MEMBRANE_PART
22982	DIP2C	DIP2 disco-interacting protein 2 homolog C (Drosophila)																																						PEREZ_TP53_TARGETS			GGGAGGRR_V$MAZ_Q6
128486	FITM2	fat storage-inducing transmembrane protein 2																																						PEREZ_TP53_TARGETS								GSE22935_WT_VS_MYD88_KO_MACROPHAGE_48H_MBOVIS_BCG_STIM_UP
56940	DUSP22	dual specificity phosphatase 22																																						PEREZ_TP53_TARGETS
4057	LTF	lactotransferrin																																						PEREZ_TP53_TARGETS
56997	ADCK3	aarF domain containing kinase 3																																						PEREZ_TP53_TARGETS
79929	MAP6D1	MAP6 domain containing 1																																						PEREZ_TP53_TARGETS
79652	TMEM204	transmembrane protein 204																																						PEREZ_TP53_TARGETS
23151	GRAMD4	GRAM domain containing 4																																						PEREZ_TP53_TARGETS
26504	CNNM4	cyclin M4																																						PEREZ_TP53_TARGETS
140876	FAM65C	family with sequence similarity 65, member C																																						PEREZ_TP53_TARGETS
644150	WIPF3	WAS/WASL interacting protein family, member 3																																						PEREZ_TP53_TARGETS
4134	MAP4	microtubule-associated protein 4																																									GGGAGGRR_V$MAZ_Q6					GSE22935_WT_VS_MYD88_KO_MACROPHAGE_48H_MBOVIS_BCG_STIM_UP
84312	BRMS1L	breast cancer metastasis-suppressor 1-like																																									GGGAGGRR_V$MAZ_Q6						TATAAA_V$TATA_01
259236	TMIE	transmembrane inner ear																																									GGGAGGRR_V$MAZ_Q6
2328	FMO3	flavin containing monooxygenase 3																																									GGGAGGRR_V$MAZ_Q6
83694	RPS6KL1	ribosomal protein S6 kinase-like 1																																									GGGAGGRR_V$MAZ_Q6
126526	C19orf47	chromosome 19 open reading frame 47																																									GGGAGGRR_V$MAZ_Q6
2047	EPHB1	EPH receptor B1																																											MEMBRANE		MEMBRANE_PART
9071	CLDN10	claudin 10																																											MEMBRANE		MEMBRANE_PART
6575	SLC20A2	solute carrier family 20 (phosphate transporter), member 2																																											MEMBRANE		MEMBRANE_PART
9057	SLC7A6	solute carrier family 7 (amino acid transporter light chain, y+L system), member 6																																											MEMBRANE		MEMBRANE_PART
7216	TRO	trophinin																																											MEMBRANE		MEMBRANE_PART
4058	LTK	leukocyte receptor tyrosine kinase																																											MEMBRANE		MEMBRANE_PART
3455	IFNAR2	interferon (alpha, beta and omega) receptor 2																																											MEMBRANE		MEMBRANE_PART
145567	TTC7B	tetratricopeptide repeat domain 7B																																														GSE22935_WT_VS_MYD88_KO_MACROPHAGE_48H_MBOVIS_BCG_STIM_UP
23508	TTC9	tetratricopeptide repeat domain 9																																														GSE22935_WT_VS_MYD88_KO_MACROPHAGE_48H_MBOVIS_BCG_STIM_UP
201965	RWDD4	RWD domain containing 4																																														GSE22935_WT_VS_MYD88_KO_MACROPHAGE_48H_MBOVIS_BCG_STIM_UP
1496	CTNNA2	catenin (cadherin-associated protein), alpha 2																																															TATAAA_V$TATA_01
84868	HAVCR2	hepatitis A virus cellular receptor 2																																															TATAAA_V$TATA_01
84448	ABLIM2	actin binding LIM protein family, member 2
51719	CAB39	calcium binding protein 39
5007	OSBP	oxysterol binding protein
84803	AGPAT9	1-acylglycerol-3-phosphate O-acyltransferase 9
23198	PSME4	proteasome (prosome, macropain) activator subunit 4
280	AMY2B	amylase, alpha 2B (pancreatic)
8404	SPARCL1	SPARC-like 1 (hevin)
51477	ISYNA1	inositol-3-phosphate synthase 1
54521	WDR44	WD repeat domain 44
10193	RNF41	ring finger protein 41
387338	NSUN4	NOP2/Sun domain family, member 4
149233	IL23R	interleukin 23 receptor
7697	ZNF138	zinc finger protein 138
123624	AGBL1	ATP/GTP binding protein-like 1
84193	SETD3	SET domain containing 3
7351	UCP2	uncoupling protein 2 (mitochondrial, proton carrier)
1678	TIMM8A	translocase of inner mitochondrial membrane 8 homolog A (yeast)
28227	PPP2R3B	protein phosphatase 2, regulatory subunit B'', beta
7957	EPM2A	epilepsy, progressive myoclonus type 2A, Lafora disease (laforin)
283284	IGSF22	immunoglobulin superfamily, member 22
53828	FXYD4	FXYD domain containing ion transport regulator 4
7069	THRSP	thyroid hormone responsive
85414	SLC45A3	solute carrier family 45, member 3
4141	MARS	methionyl-tRNA synthetase
5573	PRKAR1A	protein kinase, cAMP-dependent, regulatory, type I, alpha (tissue specific extinguisher 1)
9581	PREPL	prolyl endopeptidase-like
427	ASAH1	N-acylsphingosine amidohydrolase (acid ceramidase) 1
9097	USP14	ubiquitin specific peptidase 14 (tRNA-guanine transglycosylase)
3796	KIF2A	kinesin heavy chain member 2A
4038	LRP4	low density lipoprotein receptor-related protein 4
80206	FHOD3	formin homology 2 domain containing 3
58494	JAM2	junctional adhesion molecule 2
23241	PACS2	phosphofurin acidic cluster sorting protein 2
149345	SHISA4	shisa homolog 4 (Xenopus laevis)
8537	BCAS1	breast carcinoma amplified sequence 1
4351	MPI	mannose phosphate isomerase
135114	HINT3	histidine triad nucleotide binding protein 3
284439	SLC25A42	solute carrier family 25, member 42
3083	HGFAC	HGF activator
92745	SLC38A5	solute carrier family 38, member 5
2868	GRK4	G protein-coupled receptor kinase 4
64777	RMND5B	required for meiotic nuclear division 5 homolog B (S. cerevisiae)
51385	ZNF589	zinc finger protein 589
5260	PHKG1	phosphorylase kinase, gamma 1 (muscle)
9588	PRDX6	peroxiredoxin 6
246176	GAS2L2	growth arrest-specific 2 like 2
54494	C11orf71	chromosome 11 open reading frame 71
27134	TJP3	tight junction protein 3 (zona occludens 3)
54854	FAM83E	family with sequence similarity 83, member E
23066	CAND2	cullin-associated and neddylation-dissociated 2 (putative)
25902	MTHFD1L	methylenetetrahydrofolate dehydrogenase (NADP+ dependent) 1-like
90135	BTBD6	BTB (POZ) domain containing 6
27352	SGSM3	small G protein signaling modulator 3
643236	TMEM72	transmembrane protein 72
10811	NOXA1	NADPH oxidase activator 1
5051	PAFAH2	platelet-activating factor acetylhydrolase 2, 40kDa
79823	CAMKMT	calmodulin-lysine N-methyltransferase
58526	MID1IP1	MID1 interacting protein 1 (gastrulation specific G12 homolog (zebrafish))
203054	ADCK5	aarF domain containing kinase 5
161823	ADAL	adenosine deaminase-like
92999	ZBTB47	zinc finger and BTB domain containing 47
80148	PQLC1	PQ loop repeat containing 1
79669	C3orf52	chromosome 3 open reading frame 52
79750	ZNF385D	zinc finger protein 385D
1512	CTSH	cathepsin H
84814	PPAPDC3	phosphatidic acid phosphatase type 2 domain containing 3
23274	CLEC16A	C-type lectin domain family 16, member A
8495	PPFIBP2	PTPRF interacting protein, binding protein 2 (liprin beta 2)
51665	ASB1	ankyrin repeat and SOCS box containing 1
341640	FREM2	FRAS1 related extracellular matrix protein 2
25989	ULK3	unc-51-like kinase 3 (C. elegans)
84301	DDI2	DNA-damage inducible 1 homolog 2 (S. cerevisiae)
79918	SETD6	SET domain containing 6
90525	SHF	Src homology 2 domain containing F
55151	TMEM38B	transmembrane protein 38B
80852	GRIP2	glutamate receptor interacting protein 2
222643	UNC5CL	unc-5 homolog C (C. elegans)-like
145748	LYSMD4	LysM, putative peptidoglycan-binding, domain containing 4
89801	PPP1R3F	protein phosphatase 1, regulatory subunit 3F
91156	IGFN1	immunoglobulin-like and fibronectin type III domain containing 1
57644	MYH7B	myosin, heavy chain 7B, cardiac muscle, beta
56647	BCCIP	BRCA2 and CDKN1A interacting protein
30837	SOCS7	suppressor of cytokine signaling 7
83856	FSD1L	fibronectin type III and SPRY domain containing 1-like
388228	SBK1	SH3-binding domain kinase 1
64180	DPEP3	dipeptidase 3
89777	SERPINB12	serpin peptidase inhibitor, clade B (ovalbumin), member 12
286336	FAM78A	family with sequence similarity 78, member A
119559	SFXN4	sideroflexin 4
2972	BRF1	BRF1 homolog, subunit of RNA polymerase III transcription initiation factor IIIB (S. cerevisiae)
27440	CECR5	cat eye syndrome chromosome region, candidate 5
23363	OBSL1	obscurin-like 1
131405	TRIM71	tripartite motif containing 71
90139	TSPAN18	tetraspanin 18
56165	TDRD1	tudor domain containing 1
92106	OXNAD1	oxidoreductase NAD-binding domain containing 1
285193	DUSP28	dual specificity phosphatase 28
1769	DNAH8	dynein, axonemal, heavy chain 8
80854	SETD7	SET domain containing (lysine methyltransferase) 7
57125	PLXDC1	plexin domain containing 1
388394	RPRML	reprimo-like
284612	SYPL2	synaptophysin-like 2
54726	OTUD4	OTU domain containing 4
414777	HCG18	HLA complex group 18 (non-protein coding)
134265	AFAP1L1	actin filament associated protein 1-like 1
254268	AKNAD1	AKNA domain containing 1
27439	CECR6	cat eye syndrome chromosome region, candidate 6
79839	CCDC102B	coiled-coil domain containing 102B
125988	C19orf70	chromosome 19 open reading frame 70
285525	YIPF7	Yip1 domain family, member 7
374882	TMEM205	transmembrane protein 205
22997	IGSF9B	immunoglobulin superfamily, member 9B
340390	KIAA1875	KIAA1875
138307	LCN8	lipocalin 8
51209	RAB9B	RAB9B, member RAS oncogene family
255275	MYADML2	myeloid-associated differentiation marker-like 2
201514	ZNF584	zinc finger protein 584
92346	C1orf105	chromosome 1 open reading frame 105
408050	NOMO3	NODAL modulator 3
728568	C12orf73	chromosome 12 open reading frame 73
343035	RD3	retinal degeneration 3
388939	C2orf71	chromosome 2 open reading frame 71
118461	C10orf71	chromosome 10 open reading frame 71
83869	TTTY14	testis-specific transcript, Y-linked 14 (non-protein coding)
444882	IGFL4	IGF-like family member 4
392311	OR13C6P	olfactory receptor, family 13, subfamily C, member 6 pseudogene
595135	PGM5P2	phosphoglucomutase 5 pseudogene 2
[truncated: 3 more columns]
