# Supplementary material for: Dynamic transcriptomic analysis reveals suppression of PGC1α/ERRα drives perturbed myogenesis in facioscapulohumeral muscular dystrophy
Source: Hum Mol Genet. 2018 Dec 6;28(8):1244–59. doi: 10.1093/hmg/ddy405 (PMC6452176; doi:10.1093/hmg/ddy405)
Supplement: Supplementary Data [file suppl_ddy405.zip › Banerji et al HMG-2018 - Table S5 - GSEA results for genes down-regulated during myogenesis.xlsx]

## Sheet: overlap (39)
Table S5 - GSEA results for genes down-regulated during myogenesis
Overlap Results
Collection(s):	C2, C3, C4, C5, C6, C7, H
# overlaps shown:	50
# genesets in collections:	12985
# genes in comparison (n):	447
# genes in universe (N):	45956
Gene Set Name	# Genes in Gene Set (K)	Description	# Genes in Overlap (k)	k/K	p-value	FDR q-value
GOBERT_OLIGODENDROCYTE_DIFFERENTIATION_UP	570	Genes up-regulated during later stage of differentiation of Oli-Neu cells (oligodendroglial precursor) in response to PD174265 [PubChemID=4709].	92	0.1614	1.05e-83	1.37e-79
ROSTY_CERVICAL_CANCER_PROLIFERATION_CLUSTER	140	The 'Cervical Cancer Proliferation Cluster' (CCPC): genes whose expression in cervical carcinoma positively correlates with that of the HPV E6 and E7 oncogenes; they are also differentially expressed according to disease outcome.	60	0.4286	3.61e-83	2.35e-79
HORIUCHI_WTAP_TARGETS_DN	310	Genes down-regulated in primary endothelial cells (HUVEC) after knockdown of WTAP [GeneID=9589] by RNAi.	70	0.2258	3.16e-74	1.37e-70
GSE15750_DAY6_VS_DAY10_EFF_CD8_TCELL_UP	200	Genes up-regulated in comparison of wild type CD8 effector T cells at day 6 versus those at day 10.	60	0.3	6.82e-72	2.21e-68
SOTIRIOU_BREAST_CANCER_GRADE_1_VS_3_UP	151	Up-regulated genes whose expression correlated with histologic grade of invasive breast cancer tumors: comparison of grade 1 vs grade 3.	55	0.3642	2.14e-71	5.57e-68
MODULE_54	263	Cell cycle (expression cluster).	64	0.2433	4.12e-70	8.91e-67
SHEDDEN_LUNG_CANCER_POOR_SURVIVAL_A6	456	Cluster 6 of method A: up-regulation of these genes in patients with non-small cell lung cancer (NSCLC) predicts poor survival outcome.	75	0.1645	1.44e-68	2.66e-65
GSE15750_DAY6_VS_DAY10_TRAF6KO_EFF_CD8_TCELL_UP	200	Genes up-regulated in comparison of wild type CD8 effector T cells at day 6 versus those from mice defficient for TRAF6 [GeneID=7189] at day 10.	58	0.29	1.65e-68	2.67e-65
DODD_NASOPHARYNGEAL_CARCINOMA_DN	1375	Genes down-regulated in nasopharyngeal carcinoma (NPC) compared to the normal tissue.	110	0.08	2.29e-67	3.3e-64
MARSON_BOUND_BY_E2F4_UNSTIMULATED	728	Genes with promoters bound by E2F4 [GeneID=1874] in unstimulated hybridoma cells.	85	0.1168	5.17e-65	6.71e-62
KOBAYASHI_EGFR_SIGNALING_24HR_DN	251	Genes down-regulated in H1975 cells (non-small cell lung cancer, NSCLC) resistant to gefitinib [PubChem=123631] after treatment with EGFR inhibitor CL-387785 [PubChem=2776] for 24h.	58	0.2311	4.34e-62	5.13e-59
GNF2_CCNA2	68	Neighborhood of CCNA2	39	0.5735	6.68e-61	6.94e-58
DUTERTRE_ESTRADIOL_RESPONSE_24HR_UP	324	Genes up-regulated in MCF7 cells (breast cancer) at 24 h of estradiol [PubChemID=5757] treatment.	62	0.1914	6.95e-61	6.94e-58
NUYTTEN_EZH2_TARGETS_DN	1024	Genes down-regulated in PC3 cells (prostate cancer) after knockdown of EZH2 [GeneID=2146] by RNAi.	92	0.0898	2.73e-60	2.53e-57
GNF2_CDC20	56	Neighborhood of CDC20	36	0.6429	5.79e-59	5.02e-56
GNF2_CCNB2	57	Neighborhood of CCNB2	36	0.6316	1.56e-58	1.27e-55
BENPORATH_CYCLING_GENES	648	Genes showing cell-cycle stage-specific expression [PMID=12058064].	76	0.1173	3.85e-58	2.94e-55
GSE13547_CTRL_VS_ANTI_IGM_STIM_BCELL_12H_UP	182	Genes up-regulated in B lymphocytes: control versus stimulated by anti-IgM for 12h.	50	0.2747	9.41e-58	6.79e-55
CHIANG_LIVER_CANCER_SUBCLASS_PROLIFERATION_UP	178	Top 200 marker genes up-regulated in the 'proliferation' subclass of hepatocellular carcinoma (HCC); characterized by increased proliferation, high levels of serum AFP [GeneID=174], and chromosomal instability.	48	0.2697	5.05e-55	3.45e-52
LEE_EARLY_T_LYMPHOCYTE_UP	107	Genes up-regulated at early stages of progenitor T lymphocyte maturation compared to the late stages.	41	0.3832	1.87e-54	1.22e-51
GNF2_CDC2	62	Neighborhood of CDC2	35	0.5645	2.16e-54	1.34e-51
CHANG_CYCLING_GENES	148	Fibroblast serum response genes showing periodic expression during the cell cycle; excluded from the core serum response signature.	45	0.3041	2.64e-54	1.56e-51
GSE14415_NATURAL_TREG_VS_TCONV_DN	180	Genes down-regulated in natural T reg versus T conv.	47	0.2611	3.79e-53	2.14e-50
KINSEY_TARGETS_OF_EWSR1_FLII_FUSION_UP	1278	Genes up-regulated in TC71 and EWS502 cells (Ewing's sarcoma) by EWSR1-FLI1 [GeneID=2130;2314] as inferred from RNAi knockdown of this fusion protein.	93	0.0728	6.37e-53	3.44e-50
GSE30962_PRIMARY_VS_SECONDARY_ACUTE_LCMV_INF_CD8_TCELL_UP	199	Genes up-regulated in comparison of splenic primary CD8 effector T cells at day 8 post-acute infection versus splenic secondary CD8 effector T cells at day 8 post-acute infection.	48	0.2412	2e-52	1.04e-49
GNF2_HMMR	47	Neighborhood of HMMR	31	0.6596	1.93e-51	9.62e-49
KONG_E2F3_TARGETS	97	Genes up-regulated in MEF cells (embryonic fibroblasts) at 16 hr after serum stimulation and knockdown of E2F3 [GeneID=1871] by RNAi.	38	0.3918	5.57e-51	2.68e-48
GNF2_CENPF	62	Neighborhood of CENPF	33	0.5323	3.84e-50	1.78e-47
GRAHAM_CML_DIVIDING_VS_NORMAL_QUIESCENT_UP	181	Genes up-regulated in quiescent CD34+ [GeneID=8842] cells isolated from peripheral blood of normal donors compared to the dividing cells from CML (chronic myeloid leukemia) patients.	45	0.2486	7.64e-50	3.42e-47
GSE36476_CTRL_VS_TSST_ACT_72H_MEMORY_CD4_TCELL_YOUNG_DN	200	Genes down-regulated in comparison of untreated CD4 [GeneID=920] memory T cells from young donors versus those treated with TSST at 72 h.	46	0.23	3.21e-49	1.39e-46
CHICAS_RB1_TARGETS_GROWING	243	Genes up-regulated in growing IMR90 cells (fibroblast) after knockdown of RB1 [GeneID=5925] by RNAi.	48	0.1975	6.67e-48	2.79e-45
GSE13547_2H_VS_12_H_ANTI_IGM_STIM_BCELL_UP	172	Genes up-regulated in B lymphocytes stimulated by anti-IgM: 2h versus 12h.	43	0.25	8.94e-48	3.63e-45
GNF2_RRM2	40	Neighborhood of RRM2	28	0.7	9.83e-48	3.87e-45
GSE24634_TEFF_VS_TCONV_DAY7_IN_CULTURE_UP	200	Genes up-regulated in comparison of untreated CD25+ T effector cells at day 7 versus untreated CD25- T cells at day 7.	44	0.22	3.49e-46	1.33e-43
PUJANA_BRCA2_PCC_NETWORK	423	Genes constituting the BRCA2-PCC network of transcripts whose expression positively correlated (Pearson correlation coefficient, PCC >= 0.4) with that of BRCA2 [GeneID=675] across a compendium of normal tissues.	56	0.1324	1e-45	3.73e-43
NAKAYAMA_SOFT_TISSUE_TUMORS_PCA2_UP	87	Top 100 probe sets contrubuting to the positive side of the 2nd principal component; associated with adipocytic differentiation.	34	0.3908	1.14e-45	4.12e-43
ODONNELL_TFRC_TARGETS_DN	139	Genes down-regulated in P493-6 cells (B lymphocyte, Burkitt's lymphoma model) upon knockdown of TFRC [GeneID=7037] by RNAi.	39	0.2806	1.32e-45	4.64e-43
GNF2_ESPL1	35	Neighborhood of ESPL1	26	0.7429	1.52e-45	5.2e-43
ZHOU_CELL_CYCLE_GENES_IN_IR_RESPONSE_24HR	128	Cell cycle genes significantly (p =< 0.05) changed in fibroblast cells at 24 h after exposure to ionizing radiation.	38	0.2969	1.59e-45	5.29e-43
VECCHI_GASTRIC_CANCER_EARLY_UP	430	Up-regulated genes distinguishing between early gastric cancer (EGC) and normal tissue samples.	56	0.1302	2.53e-45	8.23e-43
GNF2_CENPE	41	Neighborhood of CENPE	27	0.6585	6.66e-45	2.11e-42
BLUM_RESPONSE_TO_SALIRASIB_DN	342	Selected genes down-regulated in response to the Ras inhibitor salirasib [PubChem=5469318] in a panel of cancer cell lines with constantly active HRAS [GeneID=3265].	51	0.1491	2.36e-44	7.3e-42
CAIRO_HEPATOBLASTOMA_CLASSES_UP	605	Genes up-regulated in robust Cluster 2 (rC2) of hepatoblastoma samples compared to those in the robust Cluster 1 (rC1).	62	0.1025	8.78e-44	2.65e-41
CROONQUIST_IL6_DEPRIVATION_DN	98	Genes down-regulated in the ANBL-6 cell line (multiple myeloma, MM) after withdrawal of IL6 [GeneID=3569].	34	0.3469	1.56e-43	4.61e-41
GSE45365_HEALTHY_VS_MCMV_INFECTION_CD11B_DC_DN	197	Genes down-regulated in ITGAM+ [GeneID=3684] dendritic cells: control versus primary acute viral infection.	42	0.2132	1.69e-43	4.88e-41
GSE39110_DAY3_VS_DAY6_POST_IMMUNIZATION_CD8_TCELL_DN	200	Genes down-regulated in CD8 T cells after immunization: day 3 versus day 6.	42	0.21	3.36e-43	9.47e-41
MODULE_118	410	cell line expressed genes.	53	0.1293	9.66e-43	2.67e-40
BASAKI_YBX1_TARGETS_UP	290	Genes up-regulated in SKOC-3 cells (ovarian cancer) after YB-1 (YBX1) [GeneID=4904] knockdown by RNAi.	47	0.1621	1.14e-42	3.08e-40
GSE14415_INDUCED_VS_NATURAL_TREG_DN	178	Genes down-regulated in T reg: induced versus natural.	40	0.2247	1.85e-42	4.9e-40
GNF2_PCNA	68	Neighborhood of PCNA	30	0.4412	2.08e-42	5.39e-40
Gene/Gene Set Overlap Matrix
Entrez Gene Id	Gene Symbol	Gene Description	GOBERT_OLIGODENDROCYTE_DIFFERENTIATION_UP	ROSTY_CERVICAL_CANCER_PROLIFERATION_CLUSTER	HORIUCHI_WTAP_TARGETS_DN	GSE15750_DAY6_VS_DAY10_EFF_CD8_TCELL_UP	SOTIRIOU_BREAST_CANCER_GRADE_1_VS_3_UP	MODULE_54	SHEDDEN_LUNG_CANCER_POOR_SURVIVAL_A6	GSE15750_DAY6_VS_DAY10_TRAF6KO_EFF_CD8_TCELL_UP	DODD_NASOPHARYNGEAL_CARCINOMA_DN	MARSON_BOUND_BY_E2F4_UNSTIMULATED	KOBAYASHI_EGFR_SIGNALING_24HR_DN	GNF2_CCNA2	DUTERTRE_ESTRADIOL_RESPONSE_24HR_UP	NUYTTEN_EZH2_TARGETS_DN	GNF2_CDC20	GNF2_CCNB2	BENPORATH_CYCLING_GENES	GSE13547_CTRL_VS_ANTI_IGM_STIM_BCELL_12H_UP	CHIANG_LIVER_CANCER_SUBCLASS_PROLIFERATION_UP	LEE_EARLY_T_LYMPHOCYTE_UP	GNF2_CDC2	CHANG_CYCLING_GENES	GSE14415_NATURAL_TREG_VS_TCONV_DN	KINSEY_TARGETS_OF_EWSR1_FLII_FUSION_UP	GSE30962_PRIMARY_VS_SECONDARY_ACUTE_LCMV_INF_CD8_TCELL_UP	GNF2_HMMR	KONG_E2F3_TARGETS	GNF2_CENPF	GRAHAM_CML_DIVIDING_VS_NORMAL_QUIESCENT_UP	GSE36476_CTRL_VS_TSST_ACT_72H_MEMORY_CD4_TCELL_YOUNG_DN	CHICAS_RB1_TARGETS_GROWING	GSE13547_2H_VS_12_H_ANTI_IGM_STIM_BCELL_UP	GNF2_RRM2	GSE24634_TEFF_VS_TCONV_DAY7_IN_CULTURE_UP	PUJANA_BRCA2_PCC_NETWORK	NAKAYAMA_SOFT_TISSUE_TUMORS_PCA2_UP	ODONNELL_TFRC_TARGETS_DN	GNF2_ESPL1	ZHOU_CELL_CYCLE_GENES_IN_IR_RESPONSE_24HR	VECCHI_GASTRIC_CANCER_EARLY_UP	GNF2_CENPE	BLUM_RESPONSE_TO_SALIRASIB_DN	CAIRO_HEPATOBLASTOMA_CLASSES_UP	CROONQUIST_IL6_DEPRIVATION_DN	GSE45365_HEALTHY_VS_MCMV_INFECTION_CD11B_DC_DN	GSE39110_DAY3_VS_DAY6_POST_IMMUNIZATION_CD8_TCELL_DN	MODULE_118
7153	TOP2A	topoisomerase (DNA) II alpha 170kDa	GOBERT_OLIGODENDROCYTE_DIFFERENTIATION_UP	ROSTY_CERVICAL_CANCER_PROLIFERATION_CLUSTER	HORIUCHI_WTAP_TARGETS_DN	GSE15750_DAY6_VS_DAY10_EFF_CD8_TCELL_UP	SOTIRIOU_BREAST_CANCER_GRADE_1_VS_3_UP	MODULE_54	SHEDDEN_LUNG_CANCER_POOR_SURVIVAL_A6	GSE15750_DAY6_VS_DAY10_TRAF6KO_EFF_CD8_TCELL_UP	DODD_NASOPHARYNGEAL_CARCINOMA_DN	MARSON_BOUND_BY_E2F4_UNSTIMULATED	KOBAYASHI_EGFR_SIGNALING_24HR_DN	GNF2_CCNA2	DUTERTRE_ESTRADIOL_RESPONSE_24HR_UP	NUYTTEN_EZH2_TARGETS_DN	GNF2_CDC20	GNF2_CCNB2	BENPORATH_CYCLING_GENES	GSE13547_CTRL_VS_ANTI_IGM_STIM_BCELL_12H_UP	CHIANG_LIVER_CANCER_SUBCLASS_PROLIFERATION_UP	LEE_EARLY_T_LYMPHOCYTE_UP	GNF2_CDC2	CHANG_CYCLING_GENES	GSE14415_NATURAL_TREG_VS_TCONV_DN	KINSEY_TARGETS_OF_EWSR1_FLII_FUSION_UP	GSE30962_PRIMARY_VS_SECONDARY_ACUTE_LCMV_INF_CD8_TCELL_UP	GNF2_HMMR	KONG_E2F3_TARGETS	GNF2_CENPF	GRAHAM_CML_DIVIDING_VS_NORMAL_QUIESCENT_UP	GSE36476_CTRL_VS_TSST_ACT_72H_MEMORY_CD4_TCELL_YOUNG_DN	CHICAS_RB1_TARGETS_GROWING	GSE13547_2H_VS_12_H_ANTI_IGM_STIM_BCELL_UP	GNF2_RRM2		PUJANA_BRCA2_PCC_NETWORK	NAKAYAMA_SOFT_TISSUE_TUMORS_PCA2_UP	ODONNELL_TFRC_TARGETS_DN	GNF2_ESPL1	ZHOU_CELL_CYCLE_GENES_IN_IR_RESPONSE_24HR	VECCHI_GASTRIC_CANCER_EARLY_UP		BLUM_RESPONSE_TO_SALIRASIB_DN	CAIRO_HEPATOBLASTOMA_CLASSES_UP	CROONQUIST_IL6_DEPRIVATION_DN		GSE39110_DAY3_VS_DAY6_POST_IMMUNIZATION_CD8_TCELL_DN	MODULE_118
332	BIRC5	baculoviral IAP repeat containing 5	GOBERT_OLIGODENDROCYTE_DIFFERENTIATION_UP	ROSTY_CERVICAL_CANCER_PROLIFERATION_CLUSTER	HORIUCHI_WTAP_TARGETS_DN	GSE15750_DAY6_VS_DAY10_EFF_CD8_TCELL_UP	SOTIRIOU_BREAST_CANCER_GRADE_1_VS_3_UP	MODULE_54	SHEDDEN_LUNG_CANCER_POOR_SURVIVAL_A6	GSE15750_DAY6_VS_DAY10_TRAF6KO_EFF_CD8_TCELL_UP	DODD_NASOPHARYNGEAL_CARCINOMA_DN	MARSON_BOUND_BY_E2F4_UNSTIMULATED	KOBAYASHI_EGFR_SIGNALING_24HR_DN	GNF2_CCNA2	DUTERTRE_ESTRADIOL_RESPONSE_24HR_UP	NUYTTEN_EZH2_TARGETS_DN	GNF2_CDC20	GNF2_CCNB2	BENPORATH_CYCLING_GENES	GSE13547_CTRL_VS_ANTI_IGM_STIM_BCELL_12H_UP	CHIANG_LIVER_CANCER_SUBCLASS_PROLIFERATION_UP	LEE_EARLY_T_LYMPHOCYTE_UP	GNF2_CDC2	CHANG_CYCLING_GENES	GSE14415_NATURAL_TREG_VS_TCONV_DN	KINSEY_TARGETS_OF_EWSR1_FLII_FUSION_UP	GSE30962_PRIMARY_VS_SECONDARY_ACUTE_LCMV_INF_CD8_TCELL_UP	GNF2_HMMR		GNF2_CENPF	GRAHAM_CML_DIVIDING_VS_NORMAL_QUIESCENT_UP	GSE36476_CTRL_VS_TSST_ACT_72H_MEMORY_CD4_TCELL_YOUNG_DN		GSE13547_2H_VS_12_H_ANTI_IGM_STIM_BCELL_UP	GNF2_RRM2			NAKAYAMA_SOFT_TISSUE_TUMORS_PCA2_UP	ODONNELL_TFRC_TARGETS_DN	GNF2_ESPL1	ZHOU_CELL_CYCLE_GENES_IN_IR_RESPONSE_24HR	VECCHI_GASTRIC_CANCER_EARLY_UP	GNF2_CENPE		CAIRO_HEPATOBLASTOMA_CLASSES_UP		GSE45365_HEALTHY_VS_MCMV_INFECTION_CD11B_DC_DN	GSE39110_DAY3_VS_DAY6_POST_IMMUNIZATION_CD8_TCELL_DN
7272	TTK	TTK protein kinase	GOBERT_OLIGODENDROCYTE_DIFFERENTIATION_UP	ROSTY_CERVICAL_CANCER_PROLIFERATION_CLUSTER	HORIUCHI_WTAP_TARGETS_DN	GSE15750_DAY6_VS_DAY10_EFF_CD8_TCELL_UP	SOTIRIOU_BREAST_CANCER_GRADE_1_VS_3_UP	MODULE_54	SHEDDEN_LUNG_CANCER_POOR_SURVIVAL_A6	GSE15750_DAY6_VS_DAY10_TRAF6KO_EFF_CD8_TCELL_UP	DODD_NASOPHARYNGEAL_CARCINOMA_DN	MARSON_BOUND_BY_E2F4_UNSTIMULATED	KOBAYASHI_EGFR_SIGNALING_24HR_DN	GNF2_CCNA2	DUTERTRE_ESTRADIOL_RESPONSE_24HR_UP	NUYTTEN_EZH2_TARGETS_DN	GNF2_CDC20	GNF2_CCNB2	BENPORATH_CYCLING_GENES	GSE13547_CTRL_VS_ANTI_IGM_STIM_BCELL_12H_UP	CHIANG_LIVER_CANCER_SUBCLASS_PROLIFERATION_UP	LEE_EARLY_T_LYMPHOCYTE_UP	GNF2_CDC2		GSE14415_NATURAL_TREG_VS_TCONV_DN	KINSEY_TARGETS_OF_EWSR1_FLII_FUSION_UP	GSE30962_PRIMARY_VS_SECONDARY_ACUTE_LCMV_INF_CD8_TCELL_UP	GNF2_HMMR		GNF2_CENPF	GRAHAM_CML_DIVIDING_VS_NORMAL_QUIESCENT_UP	GSE36476_CTRL_VS_TSST_ACT_72H_MEMORY_CD4_TCELL_YOUNG_DN	CHICAS_RB1_TARGETS_GROWING	GSE13547_2H_VS_12_H_ANTI_IGM_STIM_BCELL_UP			PUJANA_BRCA2_PCC_NETWORK		ODONNELL_TFRC_TARGETS_DN		ZHOU_CELL_CYCLE_GENES_IN_IR_RESPONSE_24HR	VECCHI_GASTRIC_CANCER_EARLY_UP		BLUM_RESPONSE_TO_SALIRASIB_DN	CAIRO_HEPATOBLASTOMA_CLASSES_UP	CROONQUIST_IL6_DEPRIVATION_DN		GSE39110_DAY3_VS_DAY6_POST_IMMUNIZATION_CD8_TCELL_DN
11065	UBE2C	ubiquitin-conjugating enzyme E2C	GOBERT_OLIGODENDROCYTE_DIFFERENTIATION_UP	ROSTY_CERVICAL_CANCER_PROLIFERATION_CLUSTER	HORIUCHI_WTAP_TARGETS_DN	GSE15750_DAY6_VS_DAY10_EFF_CD8_TCELL_UP	SOTIRIOU_BREAST_CANCER_GRADE_1_VS_3_UP	MODULE_54	SHEDDEN_LUNG_CANCER_POOR_SURVIVAL_A6	GSE15750_DAY6_VS_DAY10_TRAF6KO_EFF_CD8_TCELL_UP	DODD_NASOPHARYNGEAL_CARCINOMA_DN	MARSON_BOUND_BY_E2F4_UNSTIMULATED	KOBAYASHI_EGFR_SIGNALING_24HR_DN	GNF2_CCNA2	DUTERTRE_ESTRADIOL_RESPONSE_24HR_UP	NUYTTEN_EZH2_TARGETS_DN	GNF2_CDC20	GNF2_CCNB2	BENPORATH_CYCLING_GENES		CHIANG_LIVER_CANCER_SUBCLASS_PROLIFERATION_UP	LEE_EARLY_T_LYMPHOCYTE_UP	GNF2_CDC2	CHANG_CYCLING_GENES				GNF2_HMMR	KONG_E2F3_TARGETS	GNF2_CENPF	GRAHAM_CML_DIVIDING_VS_NORMAL_QUIESCENT_UP	GSE36476_CTRL_VS_TSST_ACT_72H_MEMORY_CD4_TCELL_YOUNG_DN			GNF2_RRM2	GSE24634_TEFF_VS_TCONV_DAY7_IN_CULTURE_UP	PUJANA_BRCA2_PCC_NETWORK	NAKAYAMA_SOFT_TISSUE_TUMORS_PCA2_UP		GNF2_ESPL1	ZHOU_CELL_CYCLE_GENES_IN_IR_RESPONSE_24HR	VECCHI_GASTRIC_CANCER_EARLY_UP	GNF2_CENPE	BLUM_RESPONSE_TO_SALIRASIB_DN	CAIRO_HEPATOBLASTOMA_CLASSES_UP	CROONQUIST_IL6_DEPRIVATION_DN	GSE45365_HEALTHY_VS_MCMV_INFECTION_CD11B_DC_DN	GSE39110_DAY3_VS_DAY6_POST_IMMUNIZATION_CD8_TCELL_DN	MODULE_118
983	CDK1	cyclin-dependent kinase 1	GOBERT_OLIGODENDROCYTE_DIFFERENTIATION_UP	ROSTY_CERVICAL_CANCER_PROLIFERATION_CLUSTER	HORIUCHI_WTAP_TARGETS_DN	GSE15750_DAY6_VS_DAY10_EFF_CD8_TCELL_UP	SOTIRIOU_BREAST_CANCER_GRADE_1_VS_3_UP	MODULE_54	SHEDDEN_LUNG_CANCER_POOR_SURVIVAL_A6	GSE15750_DAY6_VS_DAY10_TRAF6KO_EFF_CD8_TCELL_UP	DODD_NASOPHARYNGEAL_CARCINOMA_DN	MARSON_BOUND_BY_E2F4_UNSTIMULATED	KOBAYASHI_EGFR_SIGNALING_24HR_DN	GNF2_CCNA2	DUTERTRE_ESTRADIOL_RESPONSE_24HR_UP	NUYTTEN_EZH2_TARGETS_DN	GNF2_CDC20	GNF2_CCNB2		GSE13547_CTRL_VS_ANTI_IGM_STIM_BCELL_12H_UP	CHIANG_LIVER_CANCER_SUBCLASS_PROLIFERATION_UP	LEE_EARLY_T_LYMPHOCYTE_UP	GNF2_CDC2	CHANG_CYCLING_GENES	GSE14415_NATURAL_TREG_VS_TCONV_DN	KINSEY_TARGETS_OF_EWSR1_FLII_FUSION_UP		GNF2_HMMR		GNF2_CENPF	GRAHAM_CML_DIVIDING_VS_NORMAL_QUIESCENT_UP			GSE13547_2H_VS_12_H_ANTI_IGM_STIM_BCELL_UP	GNF2_RRM2	GSE24634_TEFF_VS_TCONV_DAY7_IN_CULTURE_UP	PUJANA_BRCA2_PCC_NETWORK	NAKAYAMA_SOFT_TISSUE_TUMORS_PCA2_UP	ODONNELL_TFRC_TARGETS_DN		ZHOU_CELL_CYCLE_GENES_IN_IR_RESPONSE_24HR	VECCHI_GASTRIC_CANCER_EARLY_UP	GNF2_CENPE	BLUM_RESPONSE_TO_SALIRASIB_DN	CAIRO_HEPATOBLASTOMA_CLASSES_UP	CROONQUIST_IL6_DEPRIVATION_DN	GSE45365_HEALTHY_VS_MCMV_INFECTION_CD11B_DC_DN	GSE39110_DAY3_VS_DAY6_POST_IMMUNIZATION_CD8_TCELL_DN	MODULE_118
259266	ASPM	asp (abnormal spindle) homolog, microcephaly associated (Drosophila)	GOBERT_OLIGODENDROCYTE_DIFFERENTIATION_UP	ROSTY_CERVICAL_CANCER_PROLIFERATION_CLUSTER	HORIUCHI_WTAP_TARGETS_DN	GSE15750_DAY6_VS_DAY10_EFF_CD8_TCELL_UP	SOTIRIOU_BREAST_CANCER_GRADE_1_VS_3_UP	MODULE_54	SHEDDEN_LUNG_CANCER_POOR_SURVIVAL_A6	GSE15750_DAY6_VS_DAY10_TRAF6KO_EFF_CD8_TCELL_UP	DODD_NASOPHARYNGEAL_CARCINOMA_DN	MARSON_BOUND_BY_E2F4_UNSTIMULATED	KOBAYASHI_EGFR_SIGNALING_24HR_DN	GNF2_CCNA2	DUTERTRE_ESTRADIOL_RESPONSE_24HR_UP	NUYTTEN_EZH2_TARGETS_DN	GNF2_CDC20	GNF2_CCNB2		GSE13547_CTRL_VS_ANTI_IGM_STIM_BCELL_12H_UP	CHIANG_LIVER_CANCER_SUBCLASS_PROLIFERATION_UP	LEE_EARLY_T_LYMPHOCYTE_UP	GNF2_CDC2		GSE14415_NATURAL_TREG_VS_TCONV_DN	KINSEY_TARGETS_OF_EWSR1_FLII_FUSION_UP	GSE30962_PRIMARY_VS_SECONDARY_ACUTE_LCMV_INF_CD8_TCELL_UP	GNF2_HMMR		GNF2_CENPF	GRAHAM_CML_DIVIDING_VS_NORMAL_QUIESCENT_UP	GSE36476_CTRL_VS_TSST_ACT_72H_MEMORY_CD4_TCELL_YOUNG_DN	CHICAS_RB1_TARGETS_GROWING	GSE13547_2H_VS_12_H_ANTI_IGM_STIM_BCELL_UP	GNF2_RRM2	GSE24634_TEFF_VS_TCONV_DAY7_IN_CULTURE_UP		NAKAYAMA_SOFT_TISSUE_TUMORS_PCA2_UP	ODONNELL_TFRC_TARGETS_DN	GNF2_ESPL1	ZHOU_CELL_CYCLE_GENES_IN_IR_RESPONSE_24HR	VECCHI_GASTRIC_CANCER_EARLY_UP	GNF2_CENPE		CAIRO_HEPATOBLASTOMA_CLASSES_UP		GSE45365_HEALTHY_VS_MCMV_INFECTION_CD11B_DC_DN	GSE39110_DAY3_VS_DAY6_POST_IMMUNIZATION_CD8_TCELL_DN
701	BUB1B	budding uninhibited by benzimidazoles 1 homolog beta (yeast)	GOBERT_OLIGODENDROCYTE_DIFFERENTIATION_UP	ROSTY_CERVICAL_CANCER_PROLIFERATION_CLUSTER	HORIUCHI_WTAP_TARGETS_DN	GSE15750_DAY6_VS_DAY10_EFF_CD8_TCELL_UP	SOTIRIOU_BREAST_CANCER_GRADE_1_VS_3_UP	MODULE_54	SHEDDEN_LUNG_CANCER_POOR_SURVIVAL_A6	GSE15750_DAY6_VS_DAY10_TRAF6KO_EFF_CD8_TCELL_UP	DODD_NASOPHARYNGEAL_CARCINOMA_DN	MARSON_BOUND_BY_E2F4_UNSTIMULATED	KOBAYASHI_EGFR_SIGNALING_24HR_DN	GNF2_CCNA2	DUTERTRE_ESTRADIOL_RESPONSE_24HR_UP		GNF2_CDC20	GNF2_CCNB2	BENPORATH_CYCLING_GENES	GSE13547_CTRL_VS_ANTI_IGM_STIM_BCELL_12H_UP	CHIANG_LIVER_CANCER_SUBCLASS_PROLIFERATION_UP	LEE_EARLY_T_LYMPHOCYTE_UP		CHANG_CYCLING_GENES	GSE14415_NATURAL_TREG_VS_TCONV_DN	KINSEY_TARGETS_OF_EWSR1_FLII_FUSION_UP	GSE30962_PRIMARY_VS_SECONDARY_ACUTE_LCMV_INF_CD8_TCELL_UP	GNF2_HMMR	KONG_E2F3_TARGETS		GRAHAM_CML_DIVIDING_VS_NORMAL_QUIESCENT_UP	GSE36476_CTRL_VS_TSST_ACT_72H_MEMORY_CD4_TCELL_YOUNG_DN	CHICAS_RB1_TARGETS_GROWING	GSE13547_2H_VS_12_H_ANTI_IGM_STIM_BCELL_UP	GNF2_RRM2		PUJANA_BRCA2_PCC_NETWORK		ODONNELL_TFRC_TARGETS_DN	GNF2_ESPL1		VECCHI_GASTRIC_CANCER_EARLY_UP		BLUM_RESPONSE_TO_SALIRASIB_DN	CAIRO_HEPATOBLASTOMA_CLASSES_UP	CROONQUIST_IL6_DEPRIVATION_DN			MODULE_118
9833	MELK	maternal embryonic leucine zipper kinase	GOBERT_OLIGODENDROCYTE_DIFFERENTIATION_UP	ROSTY_CERVICAL_CANCER_PROLIFERATION_CLUSTER	HORIUCHI_WTAP_TARGETS_DN	GSE15750_DAY6_VS_DAY10_EFF_CD8_TCELL_UP	SOTIRIOU_BREAST_CANCER_GRADE_1_VS_3_UP	MODULE_54	SHEDDEN_LUNG_CANCER_POOR_SURVIVAL_A6	GSE15750_DAY6_VS_DAY10_TRAF6KO_EFF_CD8_TCELL_UP	DODD_NASOPHARYNGEAL_CARCINOMA_DN	MARSON_BOUND_BY_E2F4_UNSTIMULATED	KOBAYASHI_EGFR_SIGNALING_24HR_DN	GNF2_CCNA2	DUTERTRE_ESTRADIOL_RESPONSE_24HR_UP		GNF2_CDC20	GNF2_CCNB2	BENPORATH_CYCLING_GENES			LEE_EARLY_T_LYMPHOCYTE_UP	GNF2_CDC2	CHANG_CYCLING_GENES		KINSEY_TARGETS_OF_EWSR1_FLII_FUSION_UP	GSE30962_PRIMARY_VS_SECONDARY_ACUTE_LCMV_INF_CD8_TCELL_UP	GNF2_HMMR	KONG_E2F3_TARGETS		GRAHAM_CML_DIVIDING_VS_NORMAL_QUIESCENT_UP				GNF2_RRM2	GSE24634_TEFF_VS_TCONV_DAY7_IN_CULTURE_UP	PUJANA_BRCA2_PCC_NETWORK	NAKAYAMA_SOFT_TISSUE_TUMORS_PCA2_UP		GNF2_ESPL1	ZHOU_CELL_CYCLE_GENES_IN_IR_RESPONSE_24HR	VECCHI_GASTRIC_CANCER_EARLY_UP					GSE45365_HEALTHY_VS_MCMV_INFECTION_CD11B_DC_DN	GSE39110_DAY3_VS_DAY6_POST_IMMUNIZATION_CD8_TCELL_DN
3161	HMMR	hyaluronan-mediated motility receptor (RHAMM)	GOBERT_OLIGODENDROCYTE_DIFFERENTIATION_UP	ROSTY_CERVICAL_CANCER_PROLIFERATION_CLUSTER	HORIUCHI_WTAP_TARGETS_DN	GSE15750_DAY6_VS_DAY10_EFF_CD8_TCELL_UP	SOTIRIOU_BREAST_CANCER_GRADE_1_VS_3_UP	MODULE_54	SHEDDEN_LUNG_CANCER_POOR_SURVIVAL_A6	GSE15750_DAY6_VS_DAY10_TRAF6KO_EFF_CD8_TCELL_UP	DODD_NASOPHARYNGEAL_CARCINOMA_DN	MARSON_BOUND_BY_E2F4_UNSTIMULATED	KOBAYASHI_EGFR_SIGNALING_24HR_DN	GNF2_CCNA2		NUYTTEN_EZH2_TARGETS_DN	GNF2_CDC20	GNF2_CCNB2	BENPORATH_CYCLING_GENES	GSE13547_CTRL_VS_ANTI_IGM_STIM_BCELL_12H_UP		LEE_EARLY_T_LYMPHOCYTE_UP	GNF2_CDC2	CHANG_CYCLING_GENES	GSE14415_NATURAL_TREG_VS_TCONV_DN	KINSEY_TARGETS_OF_EWSR1_FLII_FUSION_UP		GNF2_HMMR	KONG_E2F3_TARGETS	GNF2_CENPF	GRAHAM_CML_DIVIDING_VS_NORMAL_QUIESCENT_UP	GSE36476_CTRL_VS_TSST_ACT_72H_MEMORY_CD4_TCELL_YOUNG_DN	CHICAS_RB1_TARGETS_GROWING	GSE13547_2H_VS_12_H_ANTI_IGM_STIM_BCELL_UP	GNF2_RRM2	GSE24634_TEFF_VS_TCONV_DAY7_IN_CULTURE_UP	PUJANA_BRCA2_PCC_NETWORK	NAKAYAMA_SOFT_TISSUE_TUMORS_PCA2_UP	ODONNELL_TFRC_TARGETS_DN	GNF2_ESPL1	ZHOU_CELL_CYCLE_GENES_IN_IR_RESPONSE_24HR	VECCHI_GASTRIC_CANCER_EARLY_UP	GNF2_CENPE	BLUM_RESPONSE_TO_SALIRASIB_DN	CAIRO_HEPATOBLASTOMA_CLASSES_UP	CROONQUIST_IL6_DEPRIVATION_DN	GSE45365_HEALTHY_VS_MCMV_INFECTION_CD11B_DC_DN		MODULE_118
1058	CENPA	centromere protein A	GOBERT_OLIGODENDROCYTE_DIFFERENTIATION_UP	ROSTY_CERVICAL_CANCER_PROLIFERATION_CLUSTER	HORIUCHI_WTAP_TARGETS_DN	GSE15750_DAY6_VS_DAY10_EFF_CD8_TCELL_UP	SOTIRIOU_BREAST_CANCER_GRADE_1_VS_3_UP	MODULE_54	SHEDDEN_LUNG_CANCER_POOR_SURVIVAL_A6	GSE15750_DAY6_VS_DAY10_TRAF6KO_EFF_CD8_TCELL_UP	DODD_NASOPHARYNGEAL_CARCINOMA_DN	MARSON_BOUND_BY_E2F4_UNSTIMULATED	KOBAYASHI_EGFR_SIGNALING_24HR_DN	GNF2_CCNA2		NUYTTEN_EZH2_TARGETS_DN			BENPORATH_CYCLING_GENES			LEE_EARLY_T_LYMPHOCYTE_UP		CHANG_CYCLING_GENES		KINSEY_TARGETS_OF_EWSR1_FLII_FUSION_UP	GSE30962_PRIMARY_VS_SECONDARY_ACUTE_LCMV_INF_CD8_TCELL_UP				GRAHAM_CML_DIVIDING_VS_NORMAL_QUIESCENT_UP	GSE36476_CTRL_VS_TSST_ACT_72H_MEMORY_CD4_TCELL_YOUNG_DN	CHICAS_RB1_TARGETS_GROWING			GSE24634_TEFF_VS_TCONV_DAY7_IN_CULTURE_UP	PUJANA_BRCA2_PCC_NETWORK	NAKAYAMA_SOFT_TISSUE_TUMORS_PCA2_UP	ODONNELL_TFRC_TARGETS_DN	GNF2_ESPL1	ZHOU_CELL_CYCLE_GENES_IN_IR_RESPONSE_24HR	VECCHI_GASTRIC_CANCER_EARLY_UP		BLUM_RESPONSE_TO_SALIRASIB_DN	CAIRO_HEPATOBLASTOMA_CLASSES_UP	CROONQUIST_IL6_DEPRIVATION_DN	GSE45365_HEALTHY_VS_MCMV_INFECTION_CD11B_DC_DN		MODULE_118
699	BUB1	budding uninhibited by benzimidazoles 1 homolog (yeast)	GOBERT_OLIGODENDROCYTE_DIFFERENTIATION_UP	ROSTY_CERVICAL_CANCER_PROLIFERATION_CLUSTER	HORIUCHI_WTAP_TARGETS_DN	GSE15750_DAY6_VS_DAY10_EFF_CD8_TCELL_UP	SOTIRIOU_BREAST_CANCER_GRADE_1_VS_3_UP	MODULE_54	SHEDDEN_LUNG_CANCER_POOR_SURVIVAL_A6	GSE15750_DAY6_VS_DAY10_TRAF6KO_EFF_CD8_TCELL_UP	DODD_NASOPHARYNGEAL_CARCINOMA_DN	MARSON_BOUND_BY_E2F4_UNSTIMULATED	KOBAYASHI_EGFR_SIGNALING_24HR_DN		DUTERTRE_ESTRADIOL_RESPONSE_24HR_UP	NUYTTEN_EZH2_TARGETS_DN	GNF2_CDC20	GNF2_CCNB2	BENPORATH_CYCLING_GENES	GSE13547_CTRL_VS_ANTI_IGM_STIM_BCELL_12H_UP		LEE_EARLY_T_LYMPHOCYTE_UP		CHANG_CYCLING_GENES	GSE14415_NATURAL_TREG_VS_TCONV_DN	KINSEY_TARGETS_OF_EWSR1_FLII_FUSION_UP	GSE30962_PRIMARY_VS_SECONDARY_ACUTE_LCMV_INF_CD8_TCELL_UP	GNF2_HMMR	KONG_E2F3_TARGETS		GRAHAM_CML_DIVIDING_VS_NORMAL_QUIESCENT_UP	GSE36476_CTRL_VS_TSST_ACT_72H_MEMORY_CD4_TCELL_YOUNG_DN	CHICAS_RB1_TARGETS_GROWING	GSE13547_2H_VS_12_H_ANTI_IGM_STIM_BCELL_UP	GNF2_RRM2		PUJANA_BRCA2_PCC_NETWORK	NAKAYAMA_SOFT_TISSUE_TUMORS_PCA2_UP	ODONNELL_TFRC_TARGETS_DN	GNF2_ESPL1	ZHOU_CELL_CYCLE_GENES_IN_IR_RESPONSE_24HR	VECCHI_GASTRIC_CANCER_EARLY_UP	GNF2_CENPE	BLUM_RESPONSE_TO_SALIRASIB_DN	CAIRO_HEPATOBLASTOMA_CLASSES_UP	CROONQUIST_IL6_DEPRIVATION_DN		GSE39110_DAY3_VS_DAY6_POST_IMMUNIZATION_CD8_TCELL_DN
10615	SPAG5	sperm associated antigen 5	GOBERT_OLIGODENDROCYTE_DIFFERENTIATION_UP	ROSTY_CERVICAL_CANCER_PROLIFERATION_CLUSTER	HORIUCHI_WTAP_TARGETS_DN	GSE15750_DAY6_VS_DAY10_EFF_CD8_TCELL_UP	SOTIRIOU_BREAST_CANCER_GRADE_1_VS_3_UP	MODULE_54	SHEDDEN_LUNG_CANCER_POOR_SURVIVAL_A6	GSE15750_DAY6_VS_DAY10_TRAF6KO_EFF_CD8_TCELL_UP	DODD_NASOPHARYNGEAL_CARCINOMA_DN	MARSON_BOUND_BY_E2F4_UNSTIMULATED	KOBAYASHI_EGFR_SIGNALING_24HR_DN		DUTERTRE_ESTRADIOL_RESPONSE_24HR_UP	NUYTTEN_EZH2_TARGETS_DN	GNF2_CDC20	GNF2_CCNB2	BENPORATH_CYCLING_GENES	GSE13547_CTRL_VS_ANTI_IGM_STIM_BCELL_12H_UP				CHANG_CYCLING_GENES	GSE14415_NATURAL_TREG_VS_TCONV_DN		GSE30962_PRIMARY_VS_SECONDARY_ACUTE_LCMV_INF_CD8_TCELL_UP				GRAHAM_CML_DIVIDING_VS_NORMAL_QUIESCENT_UP	GSE36476_CTRL_VS_TSST_ACT_72H_MEMORY_CD4_TCELL_YOUNG_DN					PUJANA_BRCA2_PCC_NETWORK			GNF2_ESPL1	ZHOU_CELL_CYCLE_GENES_IN_IR_RESPONSE_24HR			BLUM_RESPONSE_TO_SALIRASIB_DN	CAIRO_HEPATOBLASTOMA_CLASSES_UP	CROONQUIST_IL6_DEPRIVATION_DN	GSE45365_HEALTHY_VS_MCMV_INFECTION_CD11B_DC_DN
55165	CEP55	centrosomal protein 55kDa	GOBERT_OLIGODENDROCYTE_DIFFERENTIATION_UP	ROSTY_CERVICAL_CANCER_PROLIFERATION_CLUSTER	HORIUCHI_WTAP_TARGETS_DN	GSE15750_DAY6_VS_DAY10_EFF_CD8_TCELL_UP	SOTIRIOU_BREAST_CANCER_GRADE_1_VS_3_UP	MODULE_54	SHEDDEN_LUNG_CANCER_POOR_SURVIVAL_A6	GSE15750_DAY6_VS_DAY10_TRAF6KO_EFF_CD8_TCELL_UP	DODD_NASOPHARYNGEAL_CARCINOMA_DN	MARSON_BOUND_BY_E2F4_UNSTIMULATED	KOBAYASHI_EGFR_SIGNALING_24HR_DN		DUTERTRE_ESTRADIOL_RESPONSE_24HR_UP	NUYTTEN_EZH2_TARGETS_DN			BENPORATH_CYCLING_GENES	GSE13547_CTRL_VS_ANTI_IGM_STIM_BCELL_12H_UP	CHIANG_LIVER_CANCER_SUBCLASS_PROLIFERATION_UP	LEE_EARLY_T_LYMPHOCYTE_UP			GSE14415_NATURAL_TREG_VS_TCONV_DN	KINSEY_TARGETS_OF_EWSR1_FLII_FUSION_UP	GSE30962_PRIMARY_VS_SECONDARY_ACUTE_LCMV_INF_CD8_TCELL_UP				GRAHAM_CML_DIVIDING_VS_NORMAL_QUIESCENT_UP	GSE36476_CTRL_VS_TSST_ACT_72H_MEMORY_CD4_TCELL_YOUNG_DN		GSE13547_2H_VS_12_H_ANTI_IGM_STIM_BCELL_UP		GSE24634_TEFF_VS_TCONV_DAY7_IN_CULTURE_UP		NAKAYAMA_SOFT_TISSUE_TUMORS_PCA2_UP	ODONNELL_TFRC_TARGETS_DN		ZHOU_CELL_CYCLE_GENES_IN_IR_RESPONSE_24HR	VECCHI_GASTRIC_CANCER_EARLY_UP					GSE45365_HEALTHY_VS_MCMV_INFECTION_CD11B_DC_DN	GSE39110_DAY3_VS_DAY6_POST_IMMUNIZATION_CD8_TCELL_DN
4751	NEK2	NIMA (never in mitosis gene a)-related kinase 2	GOBERT_OLIGODENDROCYTE_DIFFERENTIATION_UP	ROSTY_CERVICAL_CANCER_PROLIFERATION_CLUSTER	HORIUCHI_WTAP_TARGETS_DN	GSE15750_DAY6_VS_DAY10_EFF_CD8_TCELL_UP	SOTIRIOU_BREAST_CANCER_GRADE_1_VS_3_UP	MODULE_54	SHEDDEN_LUNG_CANCER_POOR_SURVIVAL_A6	GSE15750_DAY6_VS_DAY10_TRAF6KO_EFF_CD8_TCELL_UP	DODD_NASOPHARYNGEAL_CARCINOMA_DN	MARSON_BOUND_BY_E2F4_UNSTIMULATED	KOBAYASHI_EGFR_SIGNALING_24HR_DN			NUYTTEN_EZH2_TARGETS_DN			BENPORATH_CYCLING_GENES		CHIANG_LIVER_CANCER_SUBCLASS_PROLIFERATION_UP	LEE_EARLY_T_LYMPHOCYTE_UP				KINSEY_TARGETS_OF_EWSR1_FLII_FUSION_UP	GSE30962_PRIMARY_VS_SECONDARY_ACUTE_LCMV_INF_CD8_TCELL_UP				GRAHAM_CML_DIVIDING_VS_NORMAL_QUIESCENT_UP		CHICAS_RB1_TARGETS_GROWING					NAKAYAMA_SOFT_TISSUE_TUMORS_PCA2_UP			ZHOU_CELL_CYCLE_GENES_IN_IR_RESPONSE_24HR	VECCHI_GASTRIC_CANCER_EARLY_UP		BLUM_RESPONSE_TO_SALIRASIB_DN	CAIRO_HEPATOBLASTOMA_CLASSES_UP		GSE45365_HEALTHY_VS_MCMV_INFECTION_CD11B_DC_DN	GSE39110_DAY3_VS_DAY6_POST_IMMUNIZATION_CD8_TCELL_DN
4085	MAD2L1	MAD2 mitotic arrest deficient-like 1 (yeast)	GOBERT_OLIGODENDROCYTE_DIFFERENTIATION_UP	ROSTY_CERVICAL_CANCER_PROLIFERATION_CLUSTER	HORIUCHI_WTAP_TARGETS_DN	GSE15750_DAY6_VS_DAY10_EFF_CD8_TCELL_UP	SOTIRIOU_BREAST_CANCER_GRADE_1_VS_3_UP	MODULE_54	SHEDDEN_LUNG_CANCER_POOR_SURVIVAL_A6	GSE15750_DAY6_VS_DAY10_TRAF6KO_EFF_CD8_TCELL_UP	DODD_NASOPHARYNGEAL_CARCINOMA_DN	MARSON_BOUND_BY_E2F4_UNSTIMULATED	KOBAYASHI_EGFR_SIGNALING_24HR_DN						BENPORATH_CYCLING_GENES	GSE13547_CTRL_VS_ANTI_IGM_STIM_BCELL_12H_UP	CHIANG_LIVER_CANCER_SUBCLASS_PROLIFERATION_UP			CHANG_CYCLING_GENES	GSE14415_NATURAL_TREG_VS_TCONV_DN	KINSEY_TARGETS_OF_EWSR1_FLII_FUSION_UP					GRAHAM_CML_DIVIDING_VS_NORMAL_QUIESCENT_UP					GSE24634_TEFF_VS_TCONV_DAY7_IN_CULTURE_UP	PUJANA_BRCA2_PCC_NETWORK			GNF2_ESPL1	ZHOU_CELL_CYCLE_GENES_IN_IR_RESPONSE_24HR	VECCHI_GASTRIC_CANCER_EARLY_UP		BLUM_RESPONSE_TO_SALIRASIB_DN	CAIRO_HEPATOBLASTOMA_CLASSES_UP	CROONQUIST_IL6_DEPRIVATION_DN			MODULE_118
9133	CCNB2	cyclin B2	GOBERT_OLIGODENDROCYTE_DIFFERENTIATION_UP	ROSTY_CERVICAL_CANCER_PROLIFERATION_CLUSTER	HORIUCHI_WTAP_TARGETS_DN	GSE15750_DAY6_VS_DAY10_EFF_CD8_TCELL_UP	SOTIRIOU_BREAST_CANCER_GRADE_1_VS_3_UP	MODULE_54	SHEDDEN_LUNG_CANCER_POOR_SURVIVAL_A6	GSE15750_DAY6_VS_DAY10_TRAF6KO_EFF_CD8_TCELL_UP	DODD_NASOPHARYNGEAL_CARCINOMA_DN	MARSON_BOUND_BY_E2F4_UNSTIMULATED		GNF2_CCNA2	DUTERTRE_ESTRADIOL_RESPONSE_24HR_UP	NUYTTEN_EZH2_TARGETS_DN	GNF2_CDC20	GNF2_CCNB2	BENPORATH_CYCLING_GENES	GSE13547_CTRL_VS_ANTI_IGM_STIM_BCELL_12H_UP	CHIANG_LIVER_CANCER_SUBCLASS_PROLIFERATION_UP	LEE_EARLY_T_LYMPHOCYTE_UP	GNF2_CDC2	CHANG_CYCLING_GENES	GSE14415_NATURAL_TREG_VS_TCONV_DN	KINSEY_TARGETS_OF_EWSR1_FLII_FUSION_UP	GSE30962_PRIMARY_VS_SECONDARY_ACUTE_LCMV_INF_CD8_TCELL_UP	GNF2_HMMR		GNF2_CENPF	GRAHAM_CML_DIVIDING_VS_NORMAL_QUIESCENT_UP	GSE36476_CTRL_VS_TSST_ACT_72H_MEMORY_CD4_TCELL_YOUNG_DN	CHICAS_RB1_TARGETS_GROWING	GSE13547_2H_VS_12_H_ANTI_IGM_STIM_BCELL_UP	GNF2_RRM2	GSE24634_TEFF_VS_TCONV_DAY7_IN_CULTURE_UP	PUJANA_BRCA2_PCC_NETWORK	NAKAYAMA_SOFT_TISSUE_TUMORS_PCA2_UP		GNF2_ESPL1	ZHOU_CELL_CYCLE_GENES_IN_IR_RESPONSE_24HR	VECCHI_GASTRIC_CANCER_EARLY_UP	GNF2_CENPE	BLUM_RESPONSE_TO_SALIRASIB_DN	CAIRO_HEPATOBLASTOMA_CLASSES_UP	CROONQUIST_IL6_DEPRIVATION_DN	GSE45365_HEALTHY_VS_MCMV_INFECTION_CD11B_DC_DN	GSE39110_DAY3_VS_DAY6_POST_IMMUNIZATION_CD8_TCELL_DN	MODULE_118
9212	AURKB	aurora kinase B	GOBERT_OLIGODENDROCYTE_DIFFERENTIATION_UP	ROSTY_CERVICAL_CANCER_PROLIFERATION_CLUSTER	HORIUCHI_WTAP_TARGETS_DN	GSE15750_DAY6_VS_DAY10_EFF_CD8_TCELL_UP	SOTIRIOU_BREAST_CANCER_GRADE_1_VS_3_UP	MODULE_54	SHEDDEN_LUNG_CANCER_POOR_SURVIVAL_A6	GSE15750_DAY6_VS_DAY10_TRAF6KO_EFF_CD8_TCELL_UP		MARSON_BOUND_BY_E2F4_UNSTIMULATED	KOBAYASHI_EGFR_SIGNALING_24HR_DN	GNF2_CCNA2	DUTERTRE_ESTRADIOL_RESPONSE_24HR_UP	NUYTTEN_EZH2_TARGETS_DN	GNF2_CDC20		BENPORATH_CYCLING_GENES	GSE13547_CTRL_VS_ANTI_IGM_STIM_BCELL_12H_UP	CHIANG_LIVER_CANCER_SUBCLASS_PROLIFERATION_UP					KINSEY_TARGETS_OF_EWSR1_FLII_FUSION_UP	GSE30962_PRIMARY_VS_SECONDARY_ACUTE_LCMV_INF_CD8_TCELL_UP	GNF2_HMMR			GRAHAM_CML_DIVIDING_VS_NORMAL_QUIESCENT_UP				GNF2_RRM2		PUJANA_BRCA2_PCC_NETWORK		ODONNELL_TFRC_TARGETS_DN	GNF2_ESPL1			GNF2_CENPE	BLUM_RESPONSE_TO_SALIRASIB_DN	CAIRO_HEPATOBLASTOMA_CLASSES_UP	CROONQUIST_IL6_DEPRIVATION_DN	GSE45365_HEALTHY_VS_MCMV_INFECTION_CD11B_DC_DN
4605	MYBL2	v-myb myeloblastosis viral oncogene homolog (avian)-like 2	GOBERT_OLIGODENDROCYTE_DIFFERENTIATION_UP	ROSTY_CERVICAL_CANCER_PROLIFERATION_CLUSTER	HORIUCHI_WTAP_TARGETS_DN	GSE15750_DAY6_VS_DAY10_EFF_CD8_TCELL_UP	SOTIRIOU_BREAST_CANCER_GRADE_1_VS_3_UP	MODULE_54	SHEDDEN_LUNG_CANCER_POOR_SURVIVAL_A6	GSE15750_DAY6_VS_DAY10_TRAF6KO_EFF_CD8_TCELL_UP		MARSON_BOUND_BY_E2F4_UNSTIMULATED	KOBAYASHI_EGFR_SIGNALING_24HR_DN		DUTERTRE_ESTRADIOL_RESPONSE_24HR_UP								GNF2_CDC2			KINSEY_TARGETS_OF_EWSR1_FLII_FUSION_UP				GNF2_CENPF							PUJANA_BRCA2_PCC_NETWORK		ODONNELL_TFRC_TARGETS_DN		ZHOU_CELL_CYCLE_GENES_IN_IR_RESPONSE_24HR	VECCHI_GASTRIC_CANCER_EARLY_UP	GNF2_CENPE	BLUM_RESPONSE_TO_SALIRASIB_DN		CROONQUIST_IL6_DEPRIVATION_DN		GSE39110_DAY3_VS_DAY6_POST_IMMUNIZATION_CD8_TCELL_DN	MODULE_118
3832	KIF11	kinesin family member 11	GOBERT_OLIGODENDROCYTE_DIFFERENTIATION_UP	ROSTY_CERVICAL_CANCER_PROLIFERATION_CLUSTER	HORIUCHI_WTAP_TARGETS_DN	GSE15750_DAY6_VS_DAY10_EFF_CD8_TCELL_UP	SOTIRIOU_BREAST_CANCER_GRADE_1_VS_3_UP	MODULE_54	SHEDDEN_LUNG_CANCER_POOR_SURVIVAL_A6		DODD_NASOPHARYNGEAL_CARCINOMA_DN	MARSON_BOUND_BY_E2F4_UNSTIMULATED	KOBAYASHI_EGFR_SIGNALING_24HR_DN	GNF2_CCNA2	DUTERTRE_ESTRADIOL_RESPONSE_24HR_UP		GNF2_CDC20	GNF2_CCNB2	BENPORATH_CYCLING_GENES	GSE13547_CTRL_VS_ANTI_IGM_STIM_BCELL_12H_UP	CHIANG_LIVER_CANCER_SUBCLASS_PROLIFERATION_UP	LEE_EARLY_T_LYMPHOCYTE_UP	GNF2_CDC2		GSE14415_NATURAL_TREG_VS_TCONV_DN	KINSEY_TARGETS_OF_EWSR1_FLII_FUSION_UP		GNF2_HMMR	KONG_E2F3_TARGETS	GNF2_CENPF	GRAHAM_CML_DIVIDING_VS_NORMAL_QUIESCENT_UP	GSE36476_CTRL_VS_TSST_ACT_72H_MEMORY_CD4_TCELL_YOUNG_DN		GSE13547_2H_VS_12_H_ANTI_IGM_STIM_BCELL_UP	GNF2_RRM2	GSE24634_TEFF_VS_TCONV_DAY7_IN_CULTURE_UP	PUJANA_BRCA2_PCC_NETWORK	NAKAYAMA_SOFT_TISSUE_TUMORS_PCA2_UP	ODONNELL_TFRC_TARGETS_DN	GNF2_ESPL1	ZHOU_CELL_CYCLE_GENES_IN_IR_RESPONSE_24HR		GNF2_CENPE	BLUM_RESPONSE_TO_SALIRASIB_DN	CAIRO_HEPATOBLASTOMA_CLASSES_UP	CROONQUIST_IL6_DEPRIVATION_DN		GSE39110_DAY3_VS_DAY6_POST_IMMUNIZATION_CD8_TCELL_DN	MODULE_118
51203	NUSAP1	nucleolar and spindle associated protein 1	GOBERT_OLIGODENDROCYTE_DIFFERENTIATION_UP	ROSTY_CERVICAL_CANCER_PROLIFERATION_CLUSTER	HORIUCHI_WTAP_TARGETS_DN	GSE15750_DAY6_VS_DAY10_EFF_CD8_TCELL_UP	SOTIRIOU_BREAST_CANCER_GRADE_1_VS_3_UP	MODULE_54	SHEDDEN_LUNG_CANCER_POOR_SURVIVAL_A6		DODD_NASOPHARYNGEAL_CARCINOMA_DN	MARSON_BOUND_BY_E2F4_UNSTIMULATED	KOBAYASHI_EGFR_SIGNALING_24HR_DN	GNF2_CCNA2	DUTERTRE_ESTRADIOL_RESPONSE_24HR_UP		GNF2_CDC20	GNF2_CCNB2	BENPORATH_CYCLING_GENES		CHIANG_LIVER_CANCER_SUBCLASS_PROLIFERATION_UP	LEE_EARLY_T_LYMPHOCYTE_UP	GNF2_CDC2	CHANG_CYCLING_GENES		KINSEY_TARGETS_OF_EWSR1_FLII_FUSION_UP	GSE30962_PRIMARY_VS_SECONDARY_ACUTE_LCMV_INF_CD8_TCELL_UP	GNF2_HMMR	KONG_E2F3_TARGETS	GNF2_CENPF	GRAHAM_CML_DIVIDING_VS_NORMAL_QUIESCENT_UP	GSE36476_CTRL_VS_TSST_ACT_72H_MEMORY_CD4_TCELL_YOUNG_DN	CHICAS_RB1_TARGETS_GROWING		GNF2_RRM2	GSE24634_TEFF_VS_TCONV_DAY7_IN_CULTURE_UP		NAKAYAMA_SOFT_TISSUE_TUMORS_PCA2_UP			ZHOU_CELL_CYCLE_GENES_IN_IR_RESPONSE_24HR	VECCHI_GASTRIC_CANCER_EARLY_UP	GNF2_CENPE	BLUM_RESPONSE_TO_SALIRASIB_DN	CAIRO_HEPATOBLASTOMA_CLASSES_UP			GSE39110_DAY3_VS_DAY6_POST_IMMUNIZATION_CD8_TCELL_DN
10403	NDC80	NDC80 homolog, kinetochore complex component (S. cerevisiae)	GOBERT_OLIGODENDROCYTE_DIFFERENTIATION_UP	ROSTY_CERVICAL_CANCER_PROLIFERATION_CLUSTER	HORIUCHI_WTAP_TARGETS_DN	GSE15750_DAY6_VS_DAY10_EFF_CD8_TCELL_UP	SOTIRIOU_BREAST_CANCER_GRADE_1_VS_3_UP	MODULE_54	SHEDDEN_LUNG_CANCER_POOR_SURVIVAL_A6		DODD_NASOPHARYNGEAL_CARCINOMA_DN	MARSON_BOUND_BY_E2F4_UNSTIMULATED	KOBAYASHI_EGFR_SIGNALING_24HR_DN	GNF2_CCNA2		NUYTTEN_EZH2_TARGETS_DN	GNF2_CDC20	GNF2_CCNB2	BENPORATH_CYCLING_GENES	GSE13547_CTRL_VS_ANTI_IGM_STIM_BCELL_12H_UP	CHIANG_LIVER_CANCER_SUBCLASS_PROLIFERATION_UP	LEE_EARLY_T_LYMPHOCYTE_UP	GNF2_CDC2		GSE14415_NATURAL_TREG_VS_TCONV_DN	KINSEY_TARGETS_OF_EWSR1_FLII_FUSION_UP	GSE30962_PRIMARY_VS_SECONDARY_ACUTE_LCMV_INF_CD8_TCELL_UP	GNF2_HMMR		GNF2_CENPF	GRAHAM_CML_DIVIDING_VS_NORMAL_QUIESCENT_UP			GSE13547_2H_VS_12_H_ANTI_IGM_STIM_BCELL_UP	GNF2_RRM2	GSE24634_TEFF_VS_TCONV_DAY7_IN_CULTURE_UP	PUJANA_BRCA2_PCC_NETWORK		ODONNELL_TFRC_TARGETS_DN			VECCHI_GASTRIC_CANCER_EARLY_UP	GNF2_CENPE	BLUM_RESPONSE_TO_SALIRASIB_DN	CAIRO_HEPATOBLASTOMA_CLASSES_UP				MODULE_118
11004	KIF2C	kinesin family member 2C	GOBERT_OLIGODENDROCYTE_DIFFERENTIATION_UP	ROSTY_CERVICAL_CANCER_PROLIFERATION_CLUSTER	HORIUCHI_WTAP_TARGETS_DN	GSE15750_DAY6_VS_DAY10_EFF_CD8_TCELL_UP	SOTIRIOU_BREAST_CANCER_GRADE_1_VS_3_UP	MODULE_54	SHEDDEN_LUNG_CANCER_POOR_SURVIVAL_A6		DODD_NASOPHARYNGEAL_CARCINOMA_DN	MARSON_BOUND_BY_E2F4_UNSTIMULATED	KOBAYASHI_EGFR_SIGNALING_24HR_DN		DUTERTRE_ESTRADIOL_RESPONSE_24HR_UP	NUYTTEN_EZH2_TARGETS_DN	GNF2_CDC20	GNF2_CCNB2	BENPORATH_CYCLING_GENES		CHIANG_LIVER_CANCER_SUBCLASS_PROLIFERATION_UP	LEE_EARLY_T_LYMPHOCYTE_UP				KINSEY_TARGETS_OF_EWSR1_FLII_FUSION_UP			KONG_E2F3_TARGETS		GRAHAM_CML_DIVIDING_VS_NORMAL_QUIESCENT_UP	GSE36476_CTRL_VS_TSST_ACT_72H_MEMORY_CD4_TCELL_YOUNG_DN				GSE24634_TEFF_VS_TCONV_DAY7_IN_CULTURE_UP	PUJANA_BRCA2_PCC_NETWORK	NAKAYAMA_SOFT_TISSUE_TUMORS_PCA2_UP		GNF2_ESPL1				BLUM_RESPONSE_TO_SALIRASIB_DN	CAIRO_HEPATOBLASTOMA_CLASSES_UP	CROONQUIST_IL6_DEPRIVATION_DN		GSE39110_DAY3_VS_DAY6_POST_IMMUNIZATION_CD8_TCELL_DN
991	CDC20	cell division cycle 20 homolog (S. cerevisiae)	GOBERT_OLIGODENDROCYTE_DIFFERENTIATION_UP	ROSTY_CERVICAL_CANCER_PROLIFERATION_CLUSTER	HORIUCHI_WTAP_TARGETS_DN	GSE15750_DAY6_VS_DAY10_EFF_CD8_TCELL_UP	SOTIRIOU_BREAST_CANCER_GRADE_1_VS_3_UP	MODULE_54	SHEDDEN_LUNG_CANCER_POOR_SURVIVAL_A6			MARSON_BOUND_BY_E2F4_UNSTIMULATED	KOBAYASHI_EGFR_SIGNALING_24HR_DN	GNF2_CCNA2		NUYTTEN_EZH2_TARGETS_DN	GNF2_CDC20	GNF2_CCNB2	BENPORATH_CYCLING_GENES		CHIANG_LIVER_CANCER_SUBCLASS_PROLIFERATION_UP		GNF2_CDC2			KINSEY_TARGETS_OF_EWSR1_FLII_FUSION_UP		GNF2_HMMR	KONG_E2F3_TARGETS	GNF2_CENPF	GRAHAM_CML_DIVIDING_VS_NORMAL_QUIESCENT_UP	GSE36476_CTRL_VS_TSST_ACT_72H_MEMORY_CD4_TCELL_YOUNG_DN	CHICAS_RB1_TARGETS_GROWING	GSE13547_2H_VS_12_H_ANTI_IGM_STIM_BCELL_UP	GNF2_RRM2	GSE24634_TEFF_VS_TCONV_DAY7_IN_CULTURE_UP	PUJANA_BRCA2_PCC_NETWORK	NAKAYAMA_SOFT_TISSUE_TUMORS_PCA2_UP	ODONNELL_TFRC_TARGETS_DN	GNF2_ESPL1	ZHOU_CELL_CYCLE_GENES_IN_IR_RESPONSE_24HR	VECCHI_GASTRIC_CANCER_EARLY_UP	GNF2_CENPE	BLUM_RESPONSE_TO_SALIRASIB_DN	CAIRO_HEPATOBLASTOMA_CLASSES_UP	CROONQUIST_IL6_DEPRIVATION_DN	GSE45365_HEALTHY_VS_MCMV_INFECTION_CD11B_DC_DN	GSE39110_DAY3_VS_DAY6_POST_IMMUNIZATION_CD8_TCELL_DN	MODULE_118
5347	PLK1	polo-like kinase 1	GOBERT_OLIGODENDROCYTE_DIFFERENTIATION_UP	ROSTY_CERVICAL_CANCER_PROLIFERATION_CLUSTER	HORIUCHI_WTAP_TARGETS_DN	GSE15750_DAY6_VS_DAY10_EFF_CD8_TCELL_UP	SOTIRIOU_BREAST_CANCER_GRADE_1_VS_3_UP	MODULE_54		GSE15750_DAY6_VS_DAY10_TRAF6KO_EFF_CD8_TCELL_UP		MARSON_BOUND_BY_E2F4_UNSTIMULATED	KOBAYASHI_EGFR_SIGNALING_24HR_DN	GNF2_CCNA2	DUTERTRE_ESTRADIOL_RESPONSE_24HR_UP	NUYTTEN_EZH2_TARGETS_DN	GNF2_CDC20		BENPORATH_CYCLING_GENES	GSE13547_CTRL_VS_ANTI_IGM_STIM_BCELL_12H_UP				CHANG_CYCLING_GENES	GSE14415_NATURAL_TREG_VS_TCONV_DN	KINSEY_TARGETS_OF_EWSR1_FLII_FUSION_UP		GNF2_HMMR	KONG_E2F3_TARGETS						GNF2_RRM2	GSE24634_TEFF_VS_TCONV_DAY7_IN_CULTURE_UP			ODONNELL_TFRC_TARGETS_DN	GNF2_ESPL1				BLUM_RESPONSE_TO_SALIRASIB_DN	CAIRO_HEPATOBLASTOMA_CLASSES_UP	CROONQUIST_IL6_DEPRIVATION_DN	GSE45365_HEALTHY_VS_MCMV_INFECTION_CD11B_DC_DN	GSE39110_DAY3_VS_DAY6_POST_IMMUNIZATION_CD8_TCELL_DN	MODULE_118
146909	KIF18B	kinesin family member 18B	GOBERT_OLIGODENDROCYTE_DIFFERENTIATION_UP	ROSTY_CERVICAL_CANCER_PROLIFERATION_CLUSTER	HORIUCHI_WTAP_TARGETS_DN	GSE15750_DAY6_VS_DAY10_EFF_CD8_TCELL_UP	SOTIRIOU_BREAST_CANCER_GRADE_1_VS_3_UP		SHEDDEN_LUNG_CANCER_POOR_SURVIVAL_A6	GSE15750_DAY6_VS_DAY10_TRAF6KO_EFF_CD8_TCELL_UP	DODD_NASOPHARYNGEAL_CARCINOMA_DN	MARSON_BOUND_BY_E2F4_UNSTIMULATED	KOBAYASHI_EGFR_SIGNALING_24HR_DN	GNF2_CCNA2		NUYTTEN_EZH2_TARGETS_DN	GNF2_CDC20	GNF2_CCNB2			CHIANG_LIVER_CANCER_SUBCLASS_PROLIFERATION_UP	LEE_EARLY_T_LYMPHOCYTE_UP	GNF2_CDC2			KINSEY_TARGETS_OF_EWSR1_FLII_FUSION_UP	GSE30962_PRIMARY_VS_SECONDARY_ACUTE_LCMV_INF_CD8_TCELL_UP	GNF2_HMMR		GNF2_CENPF	GRAHAM_CML_DIVIDING_VS_NORMAL_QUIESCENT_UP				GNF2_RRM2							VECCHI_GASTRIC_CANCER_EARLY_UP	GNF2_CENPE		CAIRO_HEPATOBLASTOMA_CLASSES_UP		GSE45365_HEALTHY_VS_MCMV_INFECTION_CD11B_DC_DN	GSE39110_DAY3_VS_DAY6_POST_IMMUNIZATION_CD8_TCELL_DN
10112	KIF20A	kinesin family member 20A	GOBERT_OLIGODENDROCYTE_DIFFERENTIATION_UP	ROSTY_CERVICAL_CANCER_PROLIFERATION_CLUSTER	HORIUCHI_WTAP_TARGETS_DN	GSE15750_DAY6_VS_DAY10_EFF_CD8_TCELL_UP	SOTIRIOU_BREAST_CANCER_GRADE_1_VS_3_UP		SHEDDEN_LUNG_CANCER_POOR_SURVIVAL_A6	GSE15750_DAY6_VS_DAY10_TRAF6KO_EFF_CD8_TCELL_UP	DODD_NASOPHARYNGEAL_CARCINOMA_DN	MARSON_BOUND_BY_E2F4_UNSTIMULATED		GNF2_CCNA2		NUYTTEN_EZH2_TARGETS_DN	GNF2_CDC20	GNF2_CCNB2			CHIANG_LIVER_CANCER_SUBCLASS_PROLIFERATION_UP	LEE_EARLY_T_LYMPHOCYTE_UP	GNF2_CDC2				GSE30962_PRIMARY_VS_SECONDARY_ACUTE_LCMV_INF_CD8_TCELL_UP	GNF2_HMMR	KONG_E2F3_TARGETS		GRAHAM_CML_DIVIDING_VS_NORMAL_QUIESCENT_UP	GSE36476_CTRL_VS_TSST_ACT_72H_MEMORY_CD4_TCELL_YOUNG_DN	CHICAS_RB1_TARGETS_GROWING			GSE24634_TEFF_VS_TCONV_DAY7_IN_CULTURE_UP		NAKAYAMA_SOFT_TISSUE_TUMORS_PCA2_UP	ODONNELL_TFRC_TARGETS_DN	GNF2_ESPL1	ZHOU_CELL_CYCLE_GENES_IN_IR_RESPONSE_24HR	VECCHI_GASTRIC_CANCER_EARLY_UP		BLUM_RESPONSE_TO_SALIRASIB_DN	CAIRO_HEPATOBLASTOMA_CLASSES_UP		GSE45365_HEALTHY_VS_MCMV_INFECTION_CD11B_DC_DN	GSE39110_DAY3_VS_DAY6_POST_IMMUNIZATION_CD8_TCELL_DN
64151	NCAPG	non-SMC condensin I complex, subunit G	GOBERT_OLIGODENDROCYTE_DIFFERENTIATION_UP	ROSTY_CERVICAL_CANCER_PROLIFERATION_CLUSTER	HORIUCHI_WTAP_TARGETS_DN	GSE15750_DAY6_VS_DAY10_EFF_CD8_TCELL_UP	SOTIRIOU_BREAST_CANCER_GRADE_1_VS_3_UP		SHEDDEN_LUNG_CANCER_POOR_SURVIVAL_A6	GSE15750_DAY6_VS_DAY10_TRAF6KO_EFF_CD8_TCELL_UP	DODD_NASOPHARYNGEAL_CARCINOMA_DN		KOBAYASHI_EGFR_SIGNALING_24HR_DN	GNF2_CCNA2	DUTERTRE_ESTRADIOL_RESPONSE_24HR_UP					GSE13547_CTRL_VS_ANTI_IGM_STIM_BCELL_12H_UP	CHIANG_LIVER_CANCER_SUBCLASS_PROLIFERATION_UP	LEE_EARLY_T_LYMPHOCYTE_UP	GNF2_CDC2		GSE14415_NATURAL_TREG_VS_TCONV_DN	KINSEY_TARGETS_OF_EWSR1_FLII_FUSION_UP			KONG_E2F3_TARGETS		GRAHAM_CML_DIVIDING_VS_NORMAL_QUIESCENT_UP	GSE36476_CTRL_VS_TSST_ACT_72H_MEMORY_CD4_TCELL_YOUNG_DN		GSE13547_2H_VS_12_H_ANTI_IGM_STIM_BCELL_UP		GSE24634_TEFF_VS_TCONV_DAY7_IN_CULTURE_UP						VECCHI_GASTRIC_CANCER_EARLY_UP		BLUM_RESPONSE_TO_SALIRASIB_DN	CAIRO_HEPATOBLASTOMA_CLASSES_UP
51512	GTSE1	G-2 and S-phase expressed 1	GOBERT_OLIGODENDROCYTE_DIFFERENTIATION_UP	ROSTY_CERVICAL_CANCER_PROLIFERATION_CLUSTER	HORIUCHI_WTAP_TARGETS_DN	GSE15750_DAY6_VS_DAY10_EFF_CD8_TCELL_UP	SOTIRIOU_BREAST_CANCER_GRADE_1_VS_3_UP		SHEDDEN_LUNG_CANCER_POOR_SURVIVAL_A6	GSE15750_DAY6_VS_DAY10_TRAF6KO_EFF_CD8_TCELL_UP		MARSON_BOUND_BY_E2F4_UNSTIMULATED	KOBAYASHI_EGFR_SIGNALING_24HR_DN		DUTERTRE_ESTRADIOL_RESPONSE_24HR_UP	NUYTTEN_EZH2_TARGETS_DN			BENPORATH_CYCLING_GENES					CHANG_CYCLING_GENES		KINSEY_TARGETS_OF_EWSR1_FLII_FUSION_UP							CHICAS_RB1_TARGETS_GROWING				PUJANA_BRCA2_PCC_NETWORK	NAKAYAMA_SOFT_TISSUE_TUMORS_PCA2_UP	ODONNELL_TFRC_TARGETS_DN			VECCHI_GASTRIC_CANCER_EARLY_UP			CAIRO_HEPATOBLASTOMA_CLASSES_UP				MODULE_118
9055	PRC1	protein regulator of cytokinesis 1	GOBERT_OLIGODENDROCYTE_DIFFERENTIATION_UP	ROSTY_CERVICAL_CANCER_PROLIFERATION_CLUSTER	HORIUCHI_WTAP_TARGETS_DN	GSE15750_DAY6_VS_DAY10_EFF_CD8_TCELL_UP	SOTIRIOU_BREAST_CANCER_GRADE_1_VS_3_UP		SHEDDEN_LUNG_CANCER_POOR_SURVIVAL_A6		DODD_NASOPHARYNGEAL_CARCINOMA_DN	MARSON_BOUND_BY_E2F4_UNSTIMULATED	KOBAYASHI_EGFR_SIGNALING_24HR_DN	GNF2_CCNA2	DUTERTRE_ESTRADIOL_RESPONSE_24HR_UP	NUYTTEN_EZH2_TARGETS_DN	GNF2_CDC20	GNF2_CCNB2	BENPORATH_CYCLING_GENES	GSE13547_CTRL_VS_ANTI_IGM_STIM_BCELL_12H_UP	CHIANG_LIVER_CANCER_SUBCLASS_PROLIFERATION_UP	LEE_EARLY_T_LYMPHOCYTE_UP	GNF2_CDC2		GSE14415_NATURAL_TREG_VS_TCONV_DN	KINSEY_TARGETS_OF_EWSR1_FLII_FUSION_UP		GNF2_HMMR	KONG_E2F3_TARGETS	GNF2_CENPF	GRAHAM_CML_DIVIDING_VS_NORMAL_QUIESCENT_UP			GSE13547_2H_VS_12_H_ANTI_IGM_STIM_BCELL_UP		GSE24634_TEFF_VS_TCONV_DAY7_IN_CULTURE_UP			ODONNELL_TFRC_TARGETS_DN		ZHOU_CELL_CYCLE_GENES_IN_IR_RESPONSE_24HR	VECCHI_GASTRIC_CANCER_EARLY_UP	GNF2_CENPE	BLUM_RESPONSE_TO_SALIRASIB_DN	CAIRO_HEPATOBLASTOMA_CLASSES_UP		GSE45365_HEALTHY_VS_MCMV_INFECTION_CD11B_DC_DN
11339	OIP5	Opa interacting protein 5	GOBERT_OLIGODENDROCYTE_DIFFERENTIATION_UP	ROSTY_CERVICAL_CANCER_PROLIFERATION_CLUSTER	HORIUCHI_WTAP_TARGETS_DN	GSE15750_DAY6_VS_DAY10_EFF_CD8_TCELL_UP	SOTIRIOU_BREAST_CANCER_GRADE_1_VS_3_UP		SHEDDEN_LUNG_CANCER_POOR_SURVIVAL_A6		DODD_NASOPHARYNGEAL_CARCINOMA_DN					NUYTTEN_EZH2_TARGETS_DN		GNF2_CCNB2			CHIANG_LIVER_CANCER_SUBCLASS_PROLIFERATION_UP	LEE_EARLY_T_LYMPHOCYTE_UP				KINSEY_TARGETS_OF_EWSR1_FLII_FUSION_UP					GRAHAM_CML_DIVIDING_VS_NORMAL_QUIESCENT_UP	GSE36476_CTRL_VS_TSST_ACT_72H_MEMORY_CD4_TCELL_YOUNG_DN				GSE24634_TEFF_VS_TCONV_DAY7_IN_CULTURE_UP									CAIRO_HEPATOBLASTOMA_CLASSES_UP	CROONQUIST_IL6_DEPRIVATION_DN
55143	CDCA8	cell division cycle associated 8	GOBERT_OLIGODENDROCYTE_DIFFERENTIATION_UP	ROSTY_CERVICAL_CANCER_PROLIFERATION_CLUSTER	HORIUCHI_WTAP_TARGETS_DN	GSE15750_DAY6_VS_DAY10_EFF_CD8_TCELL_UP	SOTIRIOU_BREAST_CANCER_GRADE_1_VS_3_UP		SHEDDEN_LUNG_CANCER_POOR_SURVIVAL_A6			MARSON_BOUND_BY_E2F4_UNSTIMULATED	KOBAYASHI_EGFR_SIGNALING_24HR_DN	GNF2_CCNA2		NUYTTEN_EZH2_TARGETS_DN	GNF2_CDC20	GNF2_CCNB2	BENPORATH_CYCLING_GENES	GSE13547_CTRL_VS_ANTI_IGM_STIM_BCELL_12H_UP			GNF2_CDC2	CHANG_CYCLING_GENES	GSE14415_NATURAL_TREG_VS_TCONV_DN	KINSEY_TARGETS_OF_EWSR1_FLII_FUSION_UP		GNF2_HMMR		GNF2_CENPF		GSE36476_CTRL_VS_TSST_ACT_72H_MEMORY_CD4_TCELL_YOUNG_DN	CHICAS_RB1_TARGETS_GROWING	GSE13547_2H_VS_12_H_ANTI_IGM_STIM_BCELL_UP	GNF2_RRM2	GSE24634_TEFF_VS_TCONV_DAY7_IN_CULTURE_UP		NAKAYAMA_SOFT_TISSUE_TUMORS_PCA2_UP		GNF2_ESPL1	ZHOU_CELL_CYCLE_GENES_IN_IR_RESPONSE_24HR		GNF2_CENPE		CAIRO_HEPATOBLASTOMA_CLASSES_UP		GSE45365_HEALTHY_VS_MCMV_INFECTION_CD11B_DC_DN
9700	ESPL1	extra spindle pole bodies homolog 1 (S. cerevisiae)	GOBERT_OLIGODENDROCYTE_DIFFERENTIATION_UP	ROSTY_CERVICAL_CANCER_PROLIFERATION_CLUSTER	HORIUCHI_WTAP_TARGETS_DN	GSE15750_DAY6_VS_DAY10_EFF_CD8_TCELL_UP	SOTIRIOU_BREAST_CANCER_GRADE_1_VS_3_UP					MARSON_BOUND_BY_E2F4_UNSTIMULATED	KOBAYASHI_EGFR_SIGNALING_24HR_DN	GNF2_CCNA2	DUTERTRE_ESTRADIOL_RESPONSE_24HR_UP		GNF2_CDC20	GNF2_CCNB2	BENPORATH_CYCLING_GENES							KINSEY_TARGETS_OF_EWSR1_FLII_FUSION_UP	GSE30962_PRIMARY_VS_SECONDARY_ACUTE_LCMV_INF_CD8_TCELL_UP	GNF2_HMMR			GRAHAM_CML_DIVIDING_VS_NORMAL_QUIESCENT_UP	GSE36476_CTRL_VS_TSST_ACT_72H_MEMORY_CD4_TCELL_YOUNG_DN			GNF2_RRM2	GSE24634_TEFF_VS_TCONV_DAY7_IN_CULTURE_UP	PUJANA_BRCA2_PCC_NETWORK	NAKAYAMA_SOFT_TISSUE_TUMORS_PCA2_UP		GNF2_ESPL1			GNF2_CENPE	BLUM_RESPONSE_TO_SALIRASIB_DN
55872	PBK	PDZ binding kinase	GOBERT_OLIGODENDROCYTE_DIFFERENTIATION_UP	ROSTY_CERVICAL_CANCER_PROLIFERATION_CLUSTER	HORIUCHI_WTAP_TARGETS_DN	GSE15750_DAY6_VS_DAY10_EFF_CD8_TCELL_UP		MODULE_54	SHEDDEN_LUNG_CANCER_POOR_SURVIVAL_A6	GSE15750_DAY6_VS_DAY10_TRAF6KO_EFF_CD8_TCELL_UP	DODD_NASOPHARYNGEAL_CARCINOMA_DN	MARSON_BOUND_BY_E2F4_UNSTIMULATED	KOBAYASHI_EGFR_SIGNALING_24HR_DN		DUTERTRE_ESTRADIOL_RESPONSE_24HR_UP	NUYTTEN_EZH2_TARGETS_DN		GNF2_CCNB2	BENPORATH_CYCLING_GENES	GSE13547_CTRL_VS_ANTI_IGM_STIM_BCELL_12H_UP	CHIANG_LIVER_CANCER_SUBCLASS_PROLIFERATION_UP	LEE_EARLY_T_LYMPHOCYTE_UP		CHANG_CYCLING_GENES	GSE14415_NATURAL_TREG_VS_TCONV_DN				KONG_E2F3_TARGETS		GRAHAM_CML_DIVIDING_VS_NORMAL_QUIESCENT_UP	GSE36476_CTRL_VS_TSST_ACT_72H_MEMORY_CD4_TCELL_YOUNG_DN		GSE13547_2H_VS_12_H_ANTI_IGM_STIM_BCELL_UP				NAKAYAMA_SOFT_TISSUE_TUMORS_PCA2_UP				VECCHI_GASTRIC_CANCER_EARLY_UP		BLUM_RESPONSE_TO_SALIRASIB_DN	CAIRO_HEPATOBLASTOMA_CLASSES_UP		GSE45365_HEALTHY_VS_MCMV_INFECTION_CD11B_DC_DN	GSE39110_DAY3_VS_DAY6_POST_IMMUNIZATION_CD8_TCELL_DN
9768	KIAA0101	KIAA0101	GOBERT_OLIGODENDROCYTE_DIFFERENTIATION_UP	ROSTY_CERVICAL_CANCER_PROLIFERATION_CLUSTER	HORIUCHI_WTAP_TARGETS_DN	GSE15750_DAY6_VS_DAY10_EFF_CD8_TCELL_UP		MODULE_54	SHEDDEN_LUNG_CANCER_POOR_SURVIVAL_A6		DODD_NASOPHARYNGEAL_CARCINOMA_DN	MARSON_BOUND_BY_E2F4_UNSTIMULATED		GNF2_CCNA2	DUTERTRE_ESTRADIOL_RESPONSE_24HR_UP	NUYTTEN_EZH2_TARGETS_DN			BENPORATH_CYCLING_GENES			LEE_EARLY_T_LYMPHOCYTE_UP		CHANG_CYCLING_GENES		KINSEY_TARGETS_OF_EWSR1_FLII_FUSION_UP	GSE30962_PRIMARY_VS_SECONDARY_ACUTE_LCMV_INF_CD8_TCELL_UP		KONG_E2F3_TARGETS	GNF2_CENPF	GRAHAM_CML_DIVIDING_VS_NORMAL_QUIESCENT_UP	GSE36476_CTRL_VS_TSST_ACT_72H_MEMORY_CD4_TCELL_YOUNG_DN	CHICAS_RB1_TARGETS_GROWING				PUJANA_BRCA2_PCC_NETWORK	NAKAYAMA_SOFT_TISSUE_TUMORS_PCA2_UP				VECCHI_GASTRIC_CANCER_EARLY_UP				CROONQUIST_IL6_DEPRIVATION_DN	GSE45365_HEALTHY_VS_MCMV_INFECTION_CD11B_DC_DN	GSE39110_DAY3_VS_DAY6_POST_IMMUNIZATION_CD8_TCELL_DN	MODULE_118
79019	CENPM	centromere protein M	GOBERT_OLIGODENDROCYTE_DIFFERENTIATION_UP	ROSTY_CERVICAL_CANCER_PROLIFERATION_CLUSTER	HORIUCHI_WTAP_TARGETS_DN	GSE15750_DAY6_VS_DAY10_EFF_CD8_TCELL_UP			SHEDDEN_LUNG_CANCER_POOR_SURVIVAL_A6	GSE15750_DAY6_VS_DAY10_TRAF6KO_EFF_CD8_TCELL_UP		MARSON_BOUND_BY_E2F4_UNSTIMULATED	KOBAYASHI_EGFR_SIGNALING_24HR_DN		DUTERTRE_ESTRADIOL_RESPONSE_24HR_UP	NUYTTEN_EZH2_TARGETS_DN			BENPORATH_CYCLING_GENES					CHANG_CYCLING_GENES	GSE14415_NATURAL_TREG_VS_TCONV_DN	KINSEY_TARGETS_OF_EWSR1_FLII_FUSION_UP					GRAHAM_CML_DIVIDING_VS_NORMAL_QUIESCENT_UP	GSE36476_CTRL_VS_TSST_ACT_72H_MEMORY_CD4_TCELL_YOUNG_DN			GNF2_RRM2	GSE24634_TEFF_VS_TCONV_DAY7_IN_CULTURE_UP				GNF2_ESPL1		VECCHI_GASTRIC_CANCER_EARLY_UP
890	CCNA2	cyclin A2	GOBERT_OLIGODENDROCYTE_DIFFERENTIATION_UP	ROSTY_CERVICAL_CANCER_PROLIFERATION_CLUSTER	HORIUCHI_WTAP_TARGETS_DN		SOTIRIOU_BREAST_CANCER_GRADE_1_VS_3_UP	MODULE_54	SHEDDEN_LUNG_CANCER_POOR_SURVIVAL_A6	GSE15750_DAY6_VS_DAY10_TRAF6KO_EFF_CD8_TCELL_UP	DODD_NASOPHARYNGEAL_CARCINOMA_DN	MARSON_BOUND_BY_E2F4_UNSTIMULATED	KOBAYASHI_EGFR_SIGNALING_24HR_DN	GNF2_CCNA2	DUTERTRE_ESTRADIOL_RESPONSE_24HR_UP	NUYTTEN_EZH2_TARGETS_DN	GNF2_CDC20	GNF2_CCNB2	BENPORATH_CYCLING_GENES	GSE13547_CTRL_VS_ANTI_IGM_STIM_BCELL_12H_UP	CHIANG_LIVER_CANCER_SUBCLASS_PROLIFERATION_UP		GNF2_CDC2	CHANG_CYCLING_GENES	GSE14415_NATURAL_TREG_VS_TCONV_DN		GSE30962_PRIMARY_VS_SECONDARY_ACUTE_LCMV_INF_CD8_TCELL_UP	GNF2_HMMR	KONG_E2F3_TARGETS	GNF2_CENPF	GRAHAM_CML_DIVIDING_VS_NORMAL_QUIESCENT_UP		CHICAS_RB1_TARGETS_GROWING	GSE13547_2H_VS_12_H_ANTI_IGM_STIM_BCELL_UP	GNF2_RRM2	GSE24634_TEFF_VS_TCONV_DAY7_IN_CULTURE_UP	PUJANA_BRCA2_PCC_NETWORK	NAKAYAMA_SOFT_TISSUE_TUMORS_PCA2_UP	ODONNELL_TFRC_TARGETS_DN	GNF2_ESPL1	ZHOU_CELL_CYCLE_GENES_IN_IR_RESPONSE_24HR	VECCHI_GASTRIC_CANCER_EARLY_UP	GNF2_CENPE	BLUM_RESPONSE_TO_SALIRASIB_DN	CAIRO_HEPATOBLASTOMA_CLASSES_UP	CROONQUIST_IL6_DEPRIVATION_DN		GSE39110_DAY3_VS_DAY6_POST_IMMUNIZATION_CD8_TCELL_DN	MODULE_118
4288	MKI67	antigen identified by monoclonal antibody Ki-67	GOBERT_OLIGODENDROCYTE_DIFFERENTIATION_UP	ROSTY_CERVICAL_CANCER_PROLIFERATION_CLUSTER	HORIUCHI_WTAP_TARGETS_DN		SOTIRIOU_BREAST_CANCER_GRADE_1_VS_3_UP	MODULE_54	SHEDDEN_LUNG_CANCER_POOR_SURVIVAL_A6	GSE15750_DAY6_VS_DAY10_TRAF6KO_EFF_CD8_TCELL_UP	DODD_NASOPHARYNGEAL_CARCINOMA_DN		KOBAYASHI_EGFR_SIGNALING_24HR_DN	GNF2_CCNA2	DUTERTRE_ESTRADIOL_RESPONSE_24HR_UP		GNF2_CDC20		BENPORATH_CYCLING_GENES	GSE13547_CTRL_VS_ANTI_IGM_STIM_BCELL_12H_UP	CHIANG_LIVER_CANCER_SUBCLASS_PROLIFERATION_UP	LEE_EARLY_T_LYMPHOCYTE_UP	GNF2_CDC2			KINSEY_TARGETS_OF_EWSR1_FLII_FUSION_UP		GNF2_HMMR	KONG_E2F3_TARGETS	GNF2_CENPF		GSE36476_CTRL_VS_TSST_ACT_72H_MEMORY_CD4_TCELL_YOUNG_DN		GSE13547_2H_VS_12_H_ANTI_IGM_STIM_BCELL_UP	GNF2_RRM2		PUJANA_BRCA2_PCC_NETWORK	NAKAYAMA_SOFT_TISSUE_TUMORS_PCA2_UP	ODONNELL_TFRC_TARGETS_DN	GNF2_ESPL1		VECCHI_GASTRIC_CANCER_EARLY_UP	GNF2_CENPE	BLUM_RESPONSE_TO_SALIRASIB_DN	CAIRO_HEPATOBLASTOMA_CLASSES_UP	CROONQUIST_IL6_DEPRIVATION_DN	GSE45365_HEALTHY_VS_MCMV_INFECTION_CD11B_DC_DN		MODULE_118
2305	FOXM1	forkhead box M1	GOBERT_OLIGODENDROCYTE_DIFFERENTIATION_UP	ROSTY_CERVICAL_CANCER_PROLIFERATION_CLUSTER	HORIUCHI_WTAP_TARGETS_DN		SOTIRIOU_BREAST_CANCER_GRADE_1_VS_3_UP	MODULE_54	SHEDDEN_LUNG_CANCER_POOR_SURVIVAL_A6	GSE15750_DAY6_VS_DAY10_TRAF6KO_EFF_CD8_TCELL_UP	DODD_NASOPHARYNGEAL_CARCINOMA_DN			GNF2_CCNA2	DUTERTRE_ESTRADIOL_RESPONSE_24HR_UP	NUYTTEN_EZH2_TARGETS_DN	GNF2_CDC20	GNF2_CCNB2	BENPORATH_CYCLING_GENES		CHIANG_LIVER_CANCER_SUBCLASS_PROLIFERATION_UP		GNF2_CDC2	CHANG_CYCLING_GENES		KINSEY_TARGETS_OF_EWSR1_FLII_FUSION_UP		GNF2_HMMR		GNF2_CENPF		GSE36476_CTRL_VS_TSST_ACT_72H_MEMORY_CD4_TCELL_YOUNG_DN	CHICAS_RB1_TARGETS_GROWING		GNF2_RRM2		PUJANA_BRCA2_PCC_NETWORK		ODONNELL_TFRC_TARGETS_DN	GNF2_ESPL1		VECCHI_GASTRIC_CANCER_EARLY_UP	GNF2_CENPE			CROONQUIST_IL6_DEPRIVATION_DN	GSE45365_HEALTHY_VS_MCMV_INFECTION_CD11B_DC_DN	GSE39110_DAY3_VS_DAY6_POST_IMMUNIZATION_CD8_TCELL_DN	MODULE_118
9787	DLGAP5	discs, large (Drosophila) homolog-associated protein 5	GOBERT_OLIGODENDROCYTE_DIFFERENTIATION_UP	ROSTY_CERVICAL_CANCER_PROLIFERATION_CLUSTER	HORIUCHI_WTAP_TARGETS_DN		SOTIRIOU_BREAST_CANCER_GRADE_1_VS_3_UP	MODULE_54	SHEDDEN_LUNG_CANCER_POOR_SURVIVAL_A6		DODD_NASOPHARYNGEAL_CARCINOMA_DN	MARSON_BOUND_BY_E2F4_UNSTIMULATED	KOBAYASHI_EGFR_SIGNALING_24HR_DN	GNF2_CCNA2	DUTERTRE_ESTRADIOL_RESPONSE_24HR_UP	NUYTTEN_EZH2_TARGETS_DN	GNF2_CDC20	GNF2_CCNB2	BENPORATH_CYCLING_GENES	GSE13547_CTRL_VS_ANTI_IGM_STIM_BCELL_12H_UP	CHIANG_LIVER_CANCER_SUBCLASS_PROLIFERATION_UP	LEE_EARLY_T_LYMPHOCYTE_UP	GNF2_CDC2	CHANG_CYCLING_GENES	GSE14415_NATURAL_TREG_VS_TCONV_DN	KINSEY_TARGETS_OF_EWSR1_FLII_FUSION_UP	GSE30962_PRIMARY_VS_SECONDARY_ACUTE_LCMV_INF_CD8_TCELL_UP	GNF2_HMMR	KONG_E2F3_TARGETS	GNF2_CENPF	GRAHAM_CML_DIVIDING_VS_NORMAL_QUIESCENT_UP	GSE36476_CTRL_VS_TSST_ACT_72H_MEMORY_CD4_TCELL_YOUNG_DN			GNF2_RRM2	GSE24634_TEFF_VS_TCONV_DAY7_IN_CULTURE_UP	PUJANA_BRCA2_PCC_NETWORK	NAKAYAMA_SOFT_TISSUE_TUMORS_PCA2_UP	ODONNELL_TFRC_TARGETS_DN		ZHOU_CELL_CYCLE_GENES_IN_IR_RESPONSE_24HR	VECCHI_GASTRIC_CANCER_EARLY_UP	GNF2_CENPE		CAIRO_HEPATOBLASTOMA_CLASSES_UP		GSE45365_HEALTHY_VS_MCMV_INFECTION_CD11B_DC_DN		MODULE_118
55355	HJURP	Holliday junction recognition protein	GOBERT_OLIGODENDROCYTE_DIFFERENTIATION_UP	ROSTY_CERVICAL_CANCER_PROLIFERATION_CLUSTER	HORIUCHI_WTAP_TARGETS_DN		SOTIRIOU_BREAST_CANCER_GRADE_1_VS_3_UP	MODULE_54	SHEDDEN_LUNG_CANCER_POOR_SURVIVAL_A6		DODD_NASOPHARYNGEAL_CARCINOMA_DN	MARSON_BOUND_BY_E2F4_UNSTIMULATED	KOBAYASHI_EGFR_SIGNALING_24HR_DN	GNF2_CCNA2		NUYTTEN_EZH2_TARGETS_DN			BENPORATH_CYCLING_GENES		CHIANG_LIVER_CANCER_SUBCLASS_PROLIFERATION_UP		GNF2_CDC2	CHANG_CYCLING_GENES		KINSEY_TARGETS_OF_EWSR1_FLII_FUSION_UP	GSE30962_PRIMARY_VS_SECONDARY_ACUTE_LCMV_INF_CD8_TCELL_UP			GNF2_CENPF						GSE24634_TEFF_VS_TCONV_DAY7_IN_CULTURE_UP		NAKAYAMA_SOFT_TISSUE_TUMORS_PCA2_UP							CAIRO_HEPATOBLASTOMA_CLASSES_UP		GSE45365_HEALTHY_VS_MCMV_INFECTION_CD11B_DC_DN
4001	LMNB1	lamin B1	GOBERT_OLIGODENDROCYTE_DIFFERENTIATION_UP	ROSTY_CERVICAL_CANCER_PROLIFERATION_CLUSTER	HORIUCHI_WTAP_TARGETS_DN		SOTIRIOU_BREAST_CANCER_GRADE_1_VS_3_UP	MODULE_54	SHEDDEN_LUNG_CANCER_POOR_SURVIVAL_A6		DODD_NASOPHARYNGEAL_CARCINOMA_DN		KOBAYASHI_EGFR_SIGNALING_24HR_DN		DUTERTRE_ESTRADIOL_RESPONSE_24HR_UP	NUYTTEN_EZH2_TARGETS_DN			BENPORATH_CYCLING_GENES	GSE13547_CTRL_VS_ANTI_IGM_STIM_BCELL_12H_UP	CHIANG_LIVER_CANCER_SUBCLASS_PROLIFERATION_UP			CHANG_CYCLING_GENES	GSE14415_NATURAL_TREG_VS_TCONV_DN	KINSEY_TARGETS_OF_EWSR1_FLII_FUSION_UP			KONG_E2F3_TARGETS						GNF2_RRM2		PUJANA_BRCA2_PCC_NETWORK				ZHOU_CELL_CYCLE_GENES_IN_IR_RESPONSE_24HR					CROONQUIST_IL6_DEPRIVATION_DN			MODULE_118
891	CCNB1	cyclin B1	GOBERT_OLIGODENDROCYTE_DIFFERENTIATION_UP	ROSTY_CERVICAL_CANCER_PROLIFERATION_CLUSTER	HORIUCHI_WTAP_TARGETS_DN		SOTIRIOU_BREAST_CANCER_GRADE_1_VS_3_UP	MODULE_54	SHEDDEN_LUNG_CANCER_POOR_SURVIVAL_A6		DODD_NASOPHARYNGEAL_CARCINOMA_DN		KOBAYASHI_EGFR_SIGNALING_24HR_DN			NUYTTEN_EZH2_TARGETS_DN			BENPORATH_CYCLING_GENES		CHIANG_LIVER_CANCER_SUBCLASS_PROLIFERATION_UP	LEE_EARLY_T_LYMPHOCYTE_UP				KINSEY_TARGETS_OF_EWSR1_FLII_FUSION_UP			KONG_E2F3_TARGETS		GRAHAM_CML_DIVIDING_VS_NORMAL_QUIESCENT_UP	GSE36476_CTRL_VS_TSST_ACT_72H_MEMORY_CD4_TCELL_YOUNG_DN	CHICAS_RB1_TARGETS_GROWING			GSE24634_TEFF_VS_TCONV_DAY7_IN_CULTURE_UP	PUJANA_BRCA2_PCC_NETWORK	NAKAYAMA_SOFT_TISSUE_TUMORS_PCA2_UP	ODONNELL_TFRC_TARGETS_DN		ZHOU_CELL_CYCLE_GENES_IN_IR_RESPONSE_24HR	VECCHI_GASTRIC_CANCER_EARLY_UP			CAIRO_HEPATOBLASTOMA_CLASSES_UP	CROONQUIST_IL6_DEPRIVATION_DN	GSE45365_HEALTHY_VS_MCMV_INFECTION_CD11B_DC_DN		MODULE_118
9232	PTTG1	pituitary tumor-transforming 1	GOBERT_OLIGODENDROCYTE_DIFFERENTIATION_UP	ROSTY_CERVICAL_CANCER_PROLIFERATION_CLUSTER	HORIUCHI_WTAP_TARGETS_DN		SOTIRIOU_BREAST_CANCER_GRADE_1_VS_3_UP	MODULE_54	SHEDDEN_LUNG_CANCER_POOR_SURVIVAL_A6		DODD_NASOPHARYNGEAL_CARCINOMA_DN				DUTERTRE_ESTRADIOL_RESPONSE_24HR_UP	NUYTTEN_EZH2_TARGETS_DN	GNF2_CDC20	GNF2_CCNB2	BENPORATH_CYCLING_GENES		CHIANG_LIVER_CANCER_SUBCLASS_PROLIFERATION_UP	LEE_EARLY_T_LYMPHOCYTE_UP	GNF2_CDC2	CHANG_CYCLING_GENES		KINSEY_TARGETS_OF_EWSR1_FLII_FUSION_UP				GNF2_CENPF		GSE36476_CTRL_VS_TSST_ACT_72H_MEMORY_CD4_TCELL_YOUNG_DN		GSE13547_2H_VS_12_H_ANTI_IGM_STIM_BCELL_UP		GSE24634_TEFF_VS_TCONV_DAY7_IN_CULTURE_UP	PUJANA_BRCA2_PCC_NETWORK				ZHOU_CELL_CYCLE_GENES_IN_IR_RESPONSE_24HR	VECCHI_GASTRIC_CANCER_EARLY_UP		BLUM_RESPONSE_TO_SALIRASIB_DN		CROONQUIST_IL6_DEPRIVATION_DN	GSE45365_HEALTHY_VS_MCMV_INFECTION_CD11B_DC_DN		MODULE_118
24137	KIF4A	kinesin family member 4A	GOBERT_OLIGODENDROCYTE_DIFFERENTIATION_UP	ROSTY_CERVICAL_CANCER_PROLIFERATION_CLUSTER	HORIUCHI_WTAP_TARGETS_DN		SOTIRIOU_BREAST_CANCER_GRADE_1_VS_3_UP		SHEDDEN_LUNG_CANCER_POOR_SURVIVAL_A6	GSE15750_DAY6_VS_DAY10_TRAF6KO_EFF_CD8_TCELL_UP	DODD_NASOPHARYNGEAL_CARCINOMA_DN	MARSON_BOUND_BY_E2F4_UNSTIMULATED	KOBAYASHI_EGFR_SIGNALING_24HR_DN	GNF2_CCNA2	DUTERTRE_ESTRADIOL_RESPONSE_24HR_UP	NUYTTEN_EZH2_TARGETS_DN	GNF2_CDC20	GNF2_CCNB2			CHIANG_LIVER_CANCER_SUBCLASS_PROLIFERATION_UP		GNF2_CDC2			KINSEY_TARGETS_OF_EWSR1_FLII_FUSION_UP	GSE30962_PRIMARY_VS_SECONDARY_ACUTE_LCMV_INF_CD8_TCELL_UP			GNF2_CENPF	GRAHAM_CML_DIVIDING_VS_NORMAL_QUIESCENT_UP		CHICAS_RB1_TARGETS_GROWING			GSE24634_TEFF_VS_TCONV_DAY7_IN_CULTURE_UP			ODONNELL_TFRC_TARGETS_DN			VECCHI_GASTRIC_CANCER_EARLY_UP		BLUM_RESPONSE_TO_SALIRASIB_DN	CAIRO_HEPATOBLASTOMA_CLASSES_UP			GSE39110_DAY3_VS_DAY6_POST_IMMUNIZATION_CD8_TCELL_DN
83461	CDCA3	cell division cycle associated 3	GOBERT_OLIGODENDROCYTE_DIFFERENTIATION_UP	ROSTY_CERVICAL_CANCER_PROLIFERATION_CLUSTER	HORIUCHI_WTAP_TARGETS_DN		SOTIRIOU_BREAST_CANCER_GRADE_1_VS_3_UP		SHEDDEN_LUNG_CANCER_POOR_SURVIVAL_A6	GSE15750_DAY6_VS_DAY10_TRAF6KO_EFF_CD8_TCELL_UP		MARSON_BOUND_BY_E2F4_UNSTIMULATED	KOBAYASHI_EGFR_SIGNALING_24HR_DN	GNF2_CCNA2		NUYTTEN_EZH2_TARGETS_DN	GNF2_CDC20	GNF2_CCNB2	BENPORATH_CYCLING_GENES	GSE13547_CTRL_VS_ANTI_IGM_STIM_BCELL_12H_UP		LEE_EARLY_T_LYMPHOCYTE_UP	GNF2_CDC2		GSE14415_NATURAL_TREG_VS_TCONV_DN	KINSEY_TARGETS_OF_EWSR1_FLII_FUSION_UP	GSE30962_PRIMARY_VS_SECONDARY_ACUTE_LCMV_INF_CD8_TCELL_UP	GNF2_HMMR	KONG_E2F3_TARGETS	GNF2_CENPF		GSE36476_CTRL_VS_TSST_ACT_72H_MEMORY_CD4_TCELL_YOUNG_DN		GSE13547_2H_VS_12_H_ANTI_IGM_STIM_BCELL_UP									GNF2_CENPE				GSE45365_HEALTHY_VS_MCMV_INFECTION_CD11B_DC_DN
3148	HMGB2	high mobility group box 2	GOBERT_OLIGODENDROCYTE_DIFFERENTIATION_UP	ROSTY_CERVICAL_CANCER_PROLIFERATION_CLUSTER	HORIUCHI_WTAP_TARGETS_DN			MODULE_54	SHEDDEN_LUNG_CANCER_POOR_SURVIVAL_A6	GSE15750_DAY6_VS_DAY10_TRAF6KO_EFF_CD8_TCELL_UP	DODD_NASOPHARYNGEAL_CARCINOMA_DN		KOBAYASHI_EGFR_SIGNALING_24HR_DN	GNF2_CCNA2		NUYTTEN_EZH2_TARGETS_DN		GNF2_CCNB2	BENPORATH_CYCLING_GENES	GSE13547_CTRL_VS_ANTI_IGM_STIM_BCELL_12H_UP	CHIANG_LIVER_CANCER_SUBCLASS_PROLIFERATION_UP		GNF2_CDC2		GSE14415_NATURAL_TREG_VS_TCONV_DN	KINSEY_TARGETS_OF_EWSR1_FLII_FUSION_UP	GSE30962_PRIMARY_VS_SECONDARY_ACUTE_LCMV_INF_CD8_TCELL_UP		KONG_E2F3_TARGETS	GNF2_CENPF				GSE13547_2H_VS_12_H_ANTI_IGM_STIM_BCELL_UP		GSE24634_TEFF_VS_TCONV_DAY7_IN_CULTURE_UP	PUJANA_BRCA2_PCC_NETWORK				ZHOU_CELL_CYCLE_GENES_IN_IR_RESPONSE_24HR				CAIRO_HEPATOBLASTOMA_CLASSES_UP	CROONQUIST_IL6_DEPRIVATION_DN
7298	TYMS	thymidylate synthetase	GOBERT_OLIGODENDROCYTE_DIFFERENTIATION_UP	ROSTY_CERVICAL_CANCER_PROLIFERATION_CLUSTER	HORIUCHI_WTAP_TARGETS_DN			MODULE_54	SHEDDEN_LUNG_CANCER_POOR_SURVIVAL_A6		DODD_NASOPHARYNGEAL_CARCINOMA_DN		KOBAYASHI_EGFR_SIGNALING_24HR_DN	GNF2_CCNA2	DUTERTRE_ESTRADIOL_RESPONSE_24HR_UP	NUYTTEN_EZH2_TARGETS_DN	GNF2_CDC20	GNF2_CCNB2	BENPORATH_CYCLING_GENES			LEE_EARLY_T_LYMPHOCYTE_UP	GNF2_CDC2			KINSEY_TARGETS_OF_EWSR1_FLII_FUSION_UP		GNF2_HMMR	KONG_E2F3_TARGETS	GNF2_CENPF	GRAHAM_CML_DIVIDING_VS_NORMAL_QUIESCENT_UP	GSE36476_CTRL_VS_TSST_ACT_72H_MEMORY_CD4_TCELL_YOUNG_DN			GNF2_RRM2		PUJANA_BRCA2_PCC_NETWORK						GNF2_CENPE	BLUM_RESPONSE_TO_SALIRASIB_DN		CROONQUIST_IL6_DEPRIVATION_DN
23397	NCAPH	non-SMC condensin I complex, subunit H	GOBERT_OLIGODENDROCYTE_DIFFERENTIATION_UP	ROSTY_CERVICAL_CANCER_PROLIFERATION_CLUSTER		GSE15750_DAY6_VS_DAY10_EFF_CD8_TCELL_UP	SOTIRIOU_BREAST_CANCER_GRADE_1_VS_3_UP	MODULE_54	SHEDDEN_LUNG_CANCER_POOR_SURVIVAL_A6	GSE15750_DAY6_VS_DAY10_TRAF6KO_EFF_CD8_TCELL_UP	DODD_NASOPHARYNGEAL_CARCINOMA_DN	MARSON_BOUND_BY_E2F4_UNSTIMULATED	KOBAYASHI_EGFR_SIGNALING_24HR_DN		DUTERTRE_ESTRADIOL_RESPONSE_24HR_UP	NUYTTEN_EZH2_TARGETS_DN	GNF2_CDC20	GNF2_CCNB2	BENPORATH_CYCLING_GENES	GSE13547_CTRL_VS_ANTI_IGM_STIM_BCELL_12H_UP				CHANG_CYCLING_GENES	GSE14415_NATURAL_TREG_VS_TCONV_DN	KINSEY_TARGETS_OF_EWSR1_FLII_FUSION_UP	GSE30962_PRIMARY_VS_SECONDARY_ACUTE_LCMV_INF_CD8_TCELL_UP		KONG_E2F3_TARGETS			GSE36476_CTRL_VS_TSST_ACT_72H_MEMORY_CD4_TCELL_YOUNG_DN		GSE13547_2H_VS_12_H_ANTI_IGM_STIM_BCELL_UP		GSE24634_TEFF_VS_TCONV_DAY7_IN_CULTURE_UP	PUJANA_BRCA2_PCC_NETWORK	NAKAYAMA_SOFT_TISSUE_TUMORS_PCA2_UP	ODONNELL_TFRC_TARGETS_DN							CROONQUIST_IL6_DEPRIVATION_DN
1062	CENPE	centromere protein E, 312kDa	GOBERT_OLIGODENDROCYTE_DIFFERENTIATION_UP	ROSTY_CERVICAL_CANCER_PROLIFERATION_CLUSTER		GSE15750_DAY6_VS_DAY10_EFF_CD8_TCELL_UP	SOTIRIOU_BREAST_CANCER_GRADE_1_VS_3_UP	MODULE_54	SHEDDEN_LUNG_CANCER_POOR_SURVIVAL_A6	GSE15750_DAY6_VS_DAY10_TRAF6KO_EFF_CD8_TCELL_UP	DODD_NASOPHARYNGEAL_CARCINOMA_DN	MARSON_BOUND_BY_E2F4_UNSTIMULATED		GNF2_CCNA2		NUYTTEN_EZH2_TARGETS_DN	GNF2_CDC20	GNF2_CCNB2	BENPORATH_CYCLING_GENES	GSE13547_CTRL_VS_ANTI_IGM_STIM_BCELL_12H_UP	CHIANG_LIVER_CANCER_SUBCLASS_PROLIFERATION_UP		GNF2_CDC2		GSE14415_NATURAL_TREG_VS_TCONV_DN		GSE30962_PRIMARY_VS_SECONDARY_ACUTE_LCMV_INF_CD8_TCELL_UP	GNF2_HMMR		GNF2_CENPF		GSE36476_CTRL_VS_TSST_ACT_72H_MEMORY_CD4_TCELL_YOUNG_DN		GSE13547_2H_VS_12_H_ANTI_IGM_STIM_BCELL_UP	GNF2_RRM2	GSE24634_TEFF_VS_TCONV_DAY7_IN_CULTURE_UP	PUJANA_BRCA2_PCC_NETWORK	NAKAYAMA_SOFT_TISSUE_TUMORS_PCA2_UP	ODONNELL_TFRC_TARGETS_DN	GNF2_ESPL1			GNF2_CENPE			CROONQUIST_IL6_DEPRIVATION_DN	GSE45365_HEALTHY_VS_MCMV_INFECTION_CD11B_DC_DN	GSE39110_DAY3_VS_DAY6_POST_IMMUNIZATION_CD8_TCELL_DN
6491	STIL	SCL/TAL1 interrupting locus	GOBERT_OLIGODENDROCYTE_DIFFERENTIATION_UP	ROSTY_CERVICAL_CANCER_PROLIFERATION_CLUSTER		GSE15750_DAY6_VS_DAY10_EFF_CD8_TCELL_UP	SOTIRIOU_BREAST_CANCER_GRADE_1_VS_3_UP			GSE15750_DAY6_VS_DAY10_TRAF6KO_EFF_CD8_TCELL_UP		MARSON_BOUND_BY_E2F4_UNSTIMULATED	KOBAYASHI_EGFR_SIGNALING_24HR_DN		DUTERTRE_ESTRADIOL_RESPONSE_24HR_UP	NUYTTEN_EZH2_TARGETS_DN			BENPORATH_CYCLING_GENES								GSE30962_PRIMARY_VS_SECONDARY_ACUTE_LCMV_INF_CD8_TCELL_UP					GSE36476_CTRL_VS_TSST_ACT_72H_MEMORY_CD4_TCELL_YOUNG_DN				GSE24634_TEFF_VS_TCONV_DAY7_IN_CULTURE_UP	PUJANA_BRCA2_PCC_NETWORK							BLUM_RESPONSE_TO_SALIRASIB_DN		CROONQUIST_IL6_DEPRIVATION_DN		GSE39110_DAY3_VS_DAY6_POST_IMMUNIZATION_CD8_TCELL_DN
79801	SHCBP1	SHC SH2-domain binding protein 1	GOBERT_OLIGODENDROCYTE_DIFFERENTIATION_UP	ROSTY_CERVICAL_CANCER_PROLIFERATION_CLUSTER		GSE15750_DAY6_VS_DAY10_EFF_CD8_TCELL_UP		MODULE_54	SHEDDEN_LUNG_CANCER_POOR_SURVIVAL_A6	GSE15750_DAY6_VS_DAY10_TRAF6KO_EFF_CD8_TCELL_UP		MARSON_BOUND_BY_E2F4_UNSTIMULATED	KOBAYASHI_EGFR_SIGNALING_24HR_DN	GNF2_CCNA2	DUTERTRE_ESTRADIOL_RESPONSE_24HR_UP	NUYTTEN_EZH2_TARGETS_DN	GNF2_CDC20	GNF2_CCNB2	BENPORATH_CYCLING_GENES	GSE13547_CTRL_VS_ANTI_IGM_STIM_BCELL_12H_UP	CHIANG_LIVER_CANCER_SUBCLASS_PROLIFERATION_UP		GNF2_CDC2				GSE30962_PRIMARY_VS_SECONDARY_ACUTE_LCMV_INF_CD8_TCELL_UP	GNF2_HMMR	KONG_E2F3_TARGETS	GNF2_CENPF		GSE36476_CTRL_VS_TSST_ACT_72H_MEMORY_CD4_TCELL_YOUNG_DN		GSE13547_2H_VS_12_H_ANTI_IGM_STIM_BCELL_UP					ODONNELL_TFRC_TARGETS_DN				GNF2_CENPE				GSE45365_HEALTHY_VS_MCMV_INFECTION_CD11B_DC_DN	GSE39110_DAY3_VS_DAY6_POST_IMMUNIZATION_CD8_TCELL_DN
1063	CENPF	centromere protein F, 350/400kDa (mitosin)	GOBERT_OLIGODENDROCYTE_DIFFERENTIATION_UP	ROSTY_CERVICAL_CANCER_PROLIFERATION_CLUSTER			SOTIRIOU_BREAST_CANCER_GRADE_1_VS_3_UP	MODULE_54	SHEDDEN_LUNG_CANCER_POOR_SURVIVAL_A6	GSE15750_DAY6_VS_DAY10_TRAF6KO_EFF_CD8_TCELL_UP	DODD_NASOPHARYNGEAL_CARCINOMA_DN			GNF2_CCNA2		NUYTTEN_EZH2_TARGETS_DN	GNF2_CDC20	GNF2_CCNB2	BENPORATH_CYCLING_GENES	GSE13547_CTRL_VS_ANTI_IGM_STIM_BCELL_12H_UP	CHIANG_LIVER_CANCER_SUBCLASS_PROLIFERATION_UP		GNF2_CDC2	CHANG_CYCLING_GENES	GSE14415_NATURAL_TREG_VS_TCONV_DN	KINSEY_TARGETS_OF_EWSR1_FLII_FUSION_UP	GSE30962_PRIMARY_VS_SECONDARY_ACUTE_LCMV_INF_CD8_TCELL_UP	GNF2_HMMR	KONG_E2F3_TARGETS	GNF2_CENPF	GRAHAM_CML_DIVIDING_VS_NORMAL_QUIESCENT_UP		CHICAS_RB1_TARGETS_GROWING	GSE13547_2H_VS_12_H_ANTI_IGM_STIM_BCELL_UP	GNF2_RRM2	GSE24634_TEFF_VS_TCONV_DAY7_IN_CULTURE_UP	PUJANA_BRCA2_PCC_NETWORK	NAKAYAMA_SOFT_TISSUE_TUMORS_PCA2_UP	ODONNELL_TFRC_TARGETS_DN		ZHOU_CELL_CYCLE_GENES_IN_IR_RESPONSE_24HR	VECCHI_GASTRIC_CANCER_EARLY_UP	GNF2_CENPE	BLUM_RESPONSE_TO_SALIRASIB_DN	CAIRO_HEPATOBLASTOMA_CLASSES_UP		GSE45365_HEALTHY_VS_MCMV_INFECTION_CD11B_DC_DN	GSE39110_DAY3_VS_DAY6_POST_IMMUNIZATION_CD8_TCELL_DN	MODULE_118
54821	ERCC6L	excision repair cross-complementing rodent repair deficiency, complementation group 6-like	GOBERT_OLIGODENDROCYTE_DIFFERENTIATION_UP	ROSTY_CERVICAL_CANCER_PROLIFERATION_CLUSTER					SHEDDEN_LUNG_CANCER_POOR_SURVIVAL_A6		DODD_NASOPHARYNGEAL_CARCINOMA_DN	MARSON_BOUND_BY_E2F4_UNSTIMULATED	KOBAYASHI_EGFR_SIGNALING_24HR_DN			NUYTTEN_EZH2_TARGETS_DN										KINSEY_TARGETS_OF_EWSR1_FLII_FUSION_UP	GSE30962_PRIMARY_VS_SECONDARY_ACUTE_LCMV_INF_CD8_TCELL_UP		KONG_E2F3_TARGETS			GSE36476_CTRL_VS_TSST_ACT_72H_MEMORY_CD4_TCELL_YOUNG_DN							ODONNELL_TFRC_TARGETS_DN
5050	PAFAH1B3	platelet-activating factor acetylhydrolase 1b, catalytic subunit 3 (29kDa)	GOBERT_OLIGODENDROCYTE_DIFFERENTIATION_UP	ROSTY_CERVICAL_CANCER_PROLIFERATION_CLUSTER																	CHIANG_LIVER_CANCER_SUBCLASS_PROLIFERATION_UP																							BLUM_RESPONSE_TO_SALIRASIB_DN					MODULE_118
54478	FAM64A	family with sequence similarity 64, member A	GOBERT_OLIGODENDROCYTE_DIFFERENTIATION_UP		HORIUCHI_WTAP_TARGETS_DN	GSE15750_DAY6_VS_DAY10_EFF_CD8_TCELL_UP	SOTIRIOU_BREAST_CANCER_GRADE_1_VS_3_UP	MODULE_54	SHEDDEN_LUNG_CANCER_POOR_SURVIVAL_A6	GSE15750_DAY6_VS_DAY10_TRAF6KO_EFF_CD8_TCELL_UP	DODD_NASOPHARYNGEAL_CARCINOMA_DN	MARSON_BOUND_BY_E2F4_UNSTIMULATED	KOBAYASHI_EGFR_SIGNALING_24HR_DN			NUYTTEN_EZH2_TARGETS_DN			BENPORATH_CYCLING_GENES					CHANG_CYCLING_GENES		KINSEY_TARGETS_OF_EWSR1_FLII_FUSION_UP															ZHOU_CELL_CYCLE_GENES_IN_IR_RESPONSE_24HR
55635	DEPDC1	DEP domain containing 1	GOBERT_OLIGODENDROCYTE_DIFFERENTIATION_UP		HORIUCHI_WTAP_TARGETS_DN	GSE15750_DAY6_VS_DAY10_EFF_CD8_TCELL_UP		MODULE_54	SHEDDEN_LUNG_CANCER_POOR_SURVIVAL_A6	GSE15750_DAY6_VS_DAY10_TRAF6KO_EFF_CD8_TCELL_UP	DODD_NASOPHARYNGEAL_CARCINOMA_DN	MARSON_BOUND_BY_E2F4_UNSTIMULATED	KOBAYASHI_EGFR_SIGNALING_24HR_DN			NUYTTEN_EZH2_TARGETS_DN					CHIANG_LIVER_CANCER_SUBCLASS_PROLIFERATION_UP			CHANG_CYCLING_GENES		KINSEY_TARGETS_OF_EWSR1_FLII_FUSION_UP			KONG_E2F3_TARGETS				CHICAS_RB1_TARGETS_GROWING						ODONNELL_TFRC_TARGETS_DN		ZHOU_CELL_CYCLE_GENES_IN_IR_RESPONSE_24HR	VECCHI_GASTRIC_CANCER_EARLY_UP					GSE45365_HEALTHY_VS_MCMV_INFECTION_CD11B_DC_DN
55771	PRR11	proline rich 11	GOBERT_OLIGODENDROCYTE_DIFFERENTIATION_UP		HORIUCHI_WTAP_TARGETS_DN	GSE15750_DAY6_VS_DAY10_EFF_CD8_TCELL_UP		MODULE_54		GSE15750_DAY6_VS_DAY10_TRAF6KO_EFF_CD8_TCELL_UP	DODD_NASOPHARYNGEAL_CARCINOMA_DN	MARSON_BOUND_BY_E2F4_UNSTIMULATED			DUTERTRE_ESTRADIOL_RESPONSE_24HR_UP	NUYTTEN_EZH2_TARGETS_DN			BENPORATH_CYCLING_GENES	GSE13547_CTRL_VS_ANTI_IGM_STIM_BCELL_12H_UP	CHIANG_LIVER_CANCER_SUBCLASS_PROLIFERATION_UP	LEE_EARLY_T_LYMPHOCYTE_UP		CHANG_CYCLING_GENES	GSE14415_NATURAL_TREG_VS_TCONV_DN	KINSEY_TARGETS_OF_EWSR1_FLII_FUSION_UP								GSE13547_2H_VS_12_H_ANTI_IGM_STIM_BCELL_UP								VECCHI_GASTRIC_CANCER_EARLY_UP						GSE39110_DAY3_VS_DAY6_POST_IMMUNIZATION_CD8_TCELL_DN
83540	NUF2	NUF2, NDC80 kinetochore complex component, homolog (S. cerevisiae)	GOBERT_OLIGODENDROCYTE_DIFFERENTIATION_UP		HORIUCHI_WTAP_TARGETS_DN	GSE15750_DAY6_VS_DAY10_EFF_CD8_TCELL_UP		MODULE_54		GSE15750_DAY6_VS_DAY10_TRAF6KO_EFF_CD8_TCELL_UP	DODD_NASOPHARYNGEAL_CARCINOMA_DN	MARSON_BOUND_BY_E2F4_UNSTIMULATED				NUYTTEN_EZH2_TARGETS_DN			BENPORATH_CYCLING_GENES	GSE13547_CTRL_VS_ANTI_IGM_STIM_BCELL_12H_UP	CHIANG_LIVER_CANCER_SUBCLASS_PROLIFERATION_UP	LEE_EARLY_T_LYMPHOCYTE_UP		CHANG_CYCLING_GENES	GSE14415_NATURAL_TREG_VS_TCONV_DN	KINSEY_TARGETS_OF_EWSR1_FLII_FUSION_UP	GSE30962_PRIMARY_VS_SECONDARY_ACUTE_LCMV_INF_CD8_TCELL_UP		KONG_E2F3_TARGETS					GSE13547_2H_VS_12_H_ANTI_IGM_STIM_BCELL_UP							ZHOU_CELL_CYCLE_GENES_IN_IR_RESPONSE_24HR	VECCHI_GASTRIC_CANCER_EARLY_UP					GSE45365_HEALTHY_VS_MCMV_INFECTION_CD11B_DC_DN	GSE39110_DAY3_VS_DAY6_POST_IMMUNIZATION_CD8_TCELL_DN
221150	SKA3	spindle and kinetochore associated complex subunit 3	GOBERT_OLIGODENDROCYTE_DIFFERENTIATION_UP		HORIUCHI_WTAP_TARGETS_DN	GSE15750_DAY6_VS_DAY10_EFF_CD8_TCELL_UP				GSE15750_DAY6_VS_DAY10_TRAF6KO_EFF_CD8_TCELL_UP	DODD_NASOPHARYNGEAL_CARCINOMA_DN	MARSON_BOUND_BY_E2F4_UNSTIMULATED			DUTERTRE_ESTRADIOL_RESPONSE_24HR_UP	NUYTTEN_EZH2_TARGETS_DN								CHANG_CYCLING_GENES		KINSEY_TARGETS_OF_EWSR1_FLII_FUSION_UP																VECCHI_GASTRIC_CANCER_EARLY_UP					GSE45365_HEALTHY_VS_MCMV_INFECTION_CD11B_DC_DN	GSE39110_DAY3_VS_DAY6_POST_IMMUNIZATION_CD8_TCELL_DN
147841	SPC24	SPC24, NDC80 kinetochore complex component, homolog (S. cerevisiae)	GOBERT_OLIGODENDROCYTE_DIFFERENTIATION_UP		HORIUCHI_WTAP_TARGETS_DN	GSE15750_DAY6_VS_DAY10_EFF_CD8_TCELL_UP				GSE15750_DAY6_VS_DAY10_TRAF6KO_EFF_CD8_TCELL_UP		MARSON_BOUND_BY_E2F4_UNSTIMULATED			DUTERTRE_ESTRADIOL_RESPONSE_24HR_UP	NUYTTEN_EZH2_TARGETS_DN				GSE13547_CTRL_VS_ANTI_IGM_STIM_BCELL_12H_UP					GSE14415_NATURAL_TREG_VS_TCONV_DN		GSE30962_PRIMARY_VS_SECONDARY_ACUTE_LCMV_INF_CD8_TCELL_UP																					GSE39110_DAY3_VS_DAY6_POST_IMMUNIZATION_CD8_TCELL_DN
150468	CKAP2L	cytoskeleton associated protein 2-like	GOBERT_OLIGODENDROCYTE_DIFFERENTIATION_UP		HORIUCHI_WTAP_TARGETS_DN	GSE15750_DAY6_VS_DAY10_EFF_CD8_TCELL_UP				GSE15750_DAY6_VS_DAY10_TRAF6KO_EFF_CD8_TCELL_UP		MARSON_BOUND_BY_E2F4_UNSTIMULATED				NUYTTEN_EZH2_TARGETS_DN					CHIANG_LIVER_CANCER_SUBCLASS_PROLIFERATION_UP			CHANG_CYCLING_GENES	GSE14415_NATURAL_TREG_VS_TCONV_DN	KINSEY_TARGETS_OF_EWSR1_FLII_FUSION_UP	GSE30962_PRIMARY_VS_SECONDARY_ACUTE_LCMV_INF_CD8_TCELL_UP							GSE13547_2H_VS_12_H_ANTI_IGM_STIM_BCELL_UP					ODONNELL_TFRC_TARGETS_DN
10024	TROAP	trophinin associated protein (tastin)	GOBERT_OLIGODENDROCYTE_DIFFERENTIATION_UP		HORIUCHI_WTAP_TARGETS_DN		SOTIRIOU_BREAST_CANCER_GRADE_1_VS_3_UP	MODULE_54	SHEDDEN_LUNG_CANCER_POOR_SURVIVAL_A6						DUTERTRE_ESTRADIOL_RESPONSE_24HR_UP	NUYTTEN_EZH2_TARGETS_DN			BENPORATH_CYCLING_GENES							KINSEY_TARGETS_OF_EWSR1_FLII_FUSION_UP											PUJANA_BRCA2_PCC_NETWORK							BLUM_RESPONSE_TO_SALIRASIB_DN			GSE45365_HEALTHY_VS_MCMV_INFECTION_CD11B_DC_DN		MODULE_118
84722	PSRC1	proline/serine-rich coiled-coil 1	GOBERT_OLIGODENDROCYTE_DIFFERENTIATION_UP		HORIUCHI_WTAP_TARGETS_DN			MODULE_54	SHEDDEN_LUNG_CANCER_POOR_SURVIVAL_A6	GSE15750_DAY6_VS_DAY10_TRAF6KO_EFF_CD8_TCELL_UP	DODD_NASOPHARYNGEAL_CARCINOMA_DN		KOBAYASHI_EGFR_SIGNALING_24HR_DN			NUYTTEN_EZH2_TARGETS_DN								CHANG_CYCLING_GENES
9918	NCAPD2	non-SMC condensin I complex, subunit D2	GOBERT_OLIGODENDROCYTE_DIFFERENTIATION_UP		HORIUCHI_WTAP_TARGETS_DN			MODULE_54	SHEDDEN_LUNG_CANCER_POOR_SURVIVAL_A6			MARSON_BOUND_BY_E2F4_UNSTIMULATED		GNF2_CCNA2	DUTERTRE_ESTRADIOL_RESPONSE_24HR_UP	NUYTTEN_EZH2_TARGETS_DN			BENPORATH_CYCLING_GENES	GSE13547_CTRL_VS_ANTI_IGM_STIM_BCELL_12H_UP				CHANG_CYCLING_GENES	GSE14415_NATURAL_TREG_VS_TCONV_DN	KINSEY_TARGETS_OF_EWSR1_FLII_FUSION_UP	GSE30962_PRIMARY_VS_SECONDARY_ACUTE_LCMV_INF_CD8_TCELL_UP		KONG_E2F3_TARGETS								PUJANA_BRCA2_PCC_NETWORK			GNF2_ESPL1					CAIRO_HEPATOBLASTOMA_CLASSES_UP				MODULE_118
157313	CDCA2	cell division cycle associated 2	GOBERT_OLIGODENDROCYTE_DIFFERENTIATION_UP		HORIUCHI_WTAP_TARGETS_DN					GSE15750_DAY6_VS_DAY10_TRAF6KO_EFF_CD8_TCELL_UP	DODD_NASOPHARYNGEAL_CARCINOMA_DN	MARSON_BOUND_BY_E2F4_UNSTIMULATED			DUTERTRE_ESTRADIOL_RESPONSE_24HR_UP							LEE_EARLY_T_LYMPHOCYTE_UP				KINSEY_TARGETS_OF_EWSR1_FLII_FUSION_UP																VECCHI_GASTRIC_CANCER_EARLY_UP
8318	CDC45	cell division cycle 45 homolog (S. cerevisiae)	GOBERT_OLIGODENDROCYTE_DIFFERENTIATION_UP			GSE15750_DAY6_VS_DAY10_EFF_CD8_TCELL_UP	SOTIRIOU_BREAST_CANCER_GRADE_1_VS_3_UP	MODULE_54	SHEDDEN_LUNG_CANCER_POOR_SURVIVAL_A6	GSE15750_DAY6_VS_DAY10_TRAF6KO_EFF_CD8_TCELL_UP	DODD_NASOPHARYNGEAL_CARCINOMA_DN	MARSON_BOUND_BY_E2F4_UNSTIMULATED	KOBAYASHI_EGFR_SIGNALING_24HR_DN		DUTERTRE_ESTRADIOL_RESPONSE_24HR_UP	NUYTTEN_EZH2_TARGETS_DN			BENPORATH_CYCLING_GENES	GSE13547_CTRL_VS_ANTI_IGM_STIM_BCELL_12H_UP					GSE14415_NATURAL_TREG_VS_TCONV_DN	KINSEY_TARGETS_OF_EWSR1_FLII_FUSION_UP	GSE30962_PRIMARY_VS_SECONDARY_ACUTE_LCMV_INF_CD8_TCELL_UP				GRAHAM_CML_DIVIDING_VS_NORMAL_QUIESCENT_UP	GSE36476_CTRL_VS_TSST_ACT_72H_MEMORY_CD4_TCELL_YOUNG_DN				GSE24634_TEFF_VS_TCONV_DAY7_IN_CULTURE_UP	PUJANA_BRCA2_PCC_NETWORK							BLUM_RESPONSE_TO_SALIRASIB_DN		CROONQUIST_IL6_DEPRIVATION_DN			MODULE_118
995	CDC25C	cell division cycle 25 homolog C (S. pombe)	GOBERT_OLIGODENDROCYTE_DIFFERENTIATION_UP			GSE15750_DAY6_VS_DAY10_EFF_CD8_TCELL_UP		MODULE_54	SHEDDEN_LUNG_CANCER_POOR_SURVIVAL_A6	GSE15750_DAY6_VS_DAY10_TRAF6KO_EFF_CD8_TCELL_UP	DODD_NASOPHARYNGEAL_CARCINOMA_DN	MARSON_BOUND_BY_E2F4_UNSTIMULATED				NUYTTEN_EZH2_TARGETS_DN			BENPORATH_CYCLING_GENES	GSE13547_CTRL_VS_ANTI_IGM_STIM_BCELL_12H_UP				CHANG_CYCLING_GENES	GSE14415_NATURAL_TREG_VS_TCONV_DN	KINSEY_TARGETS_OF_EWSR1_FLII_FUSION_UP								GSE13547_2H_VS_12_H_ANTI_IGM_STIM_BCELL_UP		GSE24634_TEFF_VS_TCONV_DAY7_IN_CULTURE_UP	PUJANA_BRCA2_PCC_NETWORK							BLUM_RESPONSE_TO_SALIRASIB_DN	CAIRO_HEPATOBLASTOMA_CLASSES_UP			GSE39110_DAY3_VS_DAY6_POST_IMMUNIZATION_CD8_TCELL_DN
9824	ARHGAP11A	Rho GTPase activating protein 11A	GOBERT_OLIGODENDROCYTE_DIFFERENTIATION_UP			GSE15750_DAY6_VS_DAY10_EFF_CD8_TCELL_UP		MODULE_54		GSE15750_DAY6_VS_DAY10_TRAF6KO_EFF_CD8_TCELL_UP	DODD_NASOPHARYNGEAL_CARCINOMA_DN	MARSON_BOUND_BY_E2F4_UNSTIMULATED			DUTERTRE_ESTRADIOL_RESPONSE_24HR_UP				BENPORATH_CYCLING_GENES	GSE13547_CTRL_VS_ANTI_IGM_STIM_BCELL_12H_UP					GSE14415_NATURAL_TREG_VS_TCONV_DN		GSE30962_PRIMARY_VS_SECONDARY_ACUTE_LCMV_INF_CD8_TCELL_UP							GSE13547_2H_VS_12_H_ANTI_IGM_STIM_BCELL_UP					ODONNELL_TFRC_TARGETS_DN
220134	SKA1	spindle and kinetochore associated complex subunit 1	GOBERT_OLIGODENDROCYTE_DIFFERENTIATION_UP			GSE15750_DAY6_VS_DAY10_EFF_CD8_TCELL_UP			SHEDDEN_LUNG_CANCER_POOR_SURVIVAL_A6	GSE15750_DAY6_VS_DAY10_TRAF6KO_EFF_CD8_TCELL_UP		MARSON_BOUND_BY_E2F4_UNSTIMULATED								GSE13547_CTRL_VS_ANTI_IGM_STIM_BCELL_12H_UP	CHIANG_LIVER_CANCER_SUBCLASS_PROLIFERATION_UP					KINSEY_TARGETS_OF_EWSR1_FLII_FUSION_UP	GSE30962_PRIMARY_VS_SECONDARY_ACUTE_LCMV_INF_CD8_TCELL_UP																					GSE39110_DAY3_VS_DAY6_POST_IMMUNIZATION_CD8_TCELL_DN
57650	KIAA1524	KIAA1524	GOBERT_OLIGODENDROCYTE_DIFFERENTIATION_UP			GSE15750_DAY6_VS_DAY10_EFF_CD8_TCELL_UP				GSE15750_DAY6_VS_DAY10_TRAF6KO_EFF_CD8_TCELL_UP	DODD_NASOPHARYNGEAL_CARCINOMA_DN	MARSON_BOUND_BY_E2F4_UNSTIMULATED			DUTERTRE_ESTRADIOL_RESPONSE_24HR_UP				BENPORATH_CYCLING_GENES
64946	CENPH	centromere protein H	GOBERT_OLIGODENDROCYTE_DIFFERENTIATION_UP			GSE15750_DAY6_VS_DAY10_EFF_CD8_TCELL_UP				GSE15750_DAY6_VS_DAY10_TRAF6KO_EFF_CD8_TCELL_UP	DODD_NASOPHARYNGEAL_CARCINOMA_DN	MARSON_BOUND_BY_E2F4_UNSTIMULATED				NUYTTEN_EZH2_TARGETS_DN				GSE13547_CTRL_VS_ANTI_IGM_STIM_BCELL_12H_UP					GSE14415_NATURAL_TREG_VS_TCONV_DN	KINSEY_TARGETS_OF_EWSR1_FLII_FUSION_UP			KONG_E2F3_TARGETS				CHICAS_RB1_TARGETS_GROWING									VECCHI_GASTRIC_CANCER_EARLY_UP
151648	SGOL1	shugoshin-like 1 (S. pombe)	GOBERT_OLIGODENDROCYTE_DIFFERENTIATION_UP			GSE15750_DAY6_VS_DAY10_EFF_CD8_TCELL_UP					DODD_NASOPHARYNGEAL_CARCINOMA_DN	MARSON_BOUND_BY_E2F4_UNSTIMULATED								GSE13547_CTRL_VS_ANTI_IGM_STIM_BCELL_12H_UP					GSE14415_NATURAL_TREG_VS_TCONV_DN									GSE13547_2H_VS_12_H_ANTI_IGM_STIM_BCELL_UP														GSE39110_DAY3_VS_DAY6_POST_IMMUNIZATION_CD8_TCELL_DN
128239	IQGAP3	IQ motif containing GTPase activating protein 3	GOBERT_OLIGODENDROCYTE_DIFFERENTIATION_UP			GSE15750_DAY6_VS_DAY10_EFF_CD8_TCELL_UP					DODD_NASOPHARYNGEAL_CARCINOMA_DN				DUTERTRE_ESTRADIOL_RESPONSE_24HR_UP	NUYTTEN_EZH2_TARGETS_DN									GSE14415_NATURAL_TREG_VS_TCONV_DN	KINSEY_TARGETS_OF_EWSR1_FLII_FUSION_UP			KONG_E2F3_TARGETS				CHICAS_RB1_TARGETS_GROWING
7431	VIM	vimentin	GOBERT_OLIGODENDROCYTE_DIFFERENTIATION_UP			GSE15750_DAY6_VS_DAY10_EFF_CD8_TCELL_UP														GSE13547_CTRL_VS_ANTI_IGM_STIM_BCELL_12H_UP					GSE14415_NATURAL_TREG_VS_TCONV_DN
5557	PRIM1	primase, DNA, polypeptide 1 (49kDa)	GOBERT_OLIGODENDROCYTE_DIFFERENTIATION_UP					MODULE_54	SHEDDEN_LUNG_CANCER_POOR_SURVIVAL_A6	GSE15750_DAY6_VS_DAY10_TRAF6KO_EFF_CD8_TCELL_UP	DODD_NASOPHARYNGEAL_CARCINOMA_DN	MARSON_BOUND_BY_E2F4_UNSTIMULATED	KOBAYASHI_EGFR_SIGNALING_24HR_DN	GNF2_CCNA2	DUTERTRE_ESTRADIOL_RESPONSE_24HR_UP	NUYTTEN_EZH2_TARGETS_DN			BENPORATH_CYCLING_GENES	GSE13547_CTRL_VS_ANTI_IGM_STIM_BCELL_12H_UP			GNF2_CDC2	CHANG_CYCLING_GENES		KINSEY_TARGETS_OF_EWSR1_FLII_FUSION_UP			KONG_E2F3_TARGETS	GNF2_CENPF			CHICAS_RB1_TARGETS_GROWING			GSE24634_TEFF_VS_TCONV_DAY7_IN_CULTURE_UP	PUJANA_BRCA2_PCC_NETWORK						GNF2_CENPE	BLUM_RESPONSE_TO_SALIRASIB_DN
1031	CDKN2C	cyclin-dependent kinase inhibitor 2C (p18, inhibits CDK4)	GOBERT_OLIGODENDROCYTE_DIFFERENTIATION_UP					MODULE_54	SHEDDEN_LUNG_CANCER_POOR_SURVIVAL_A6										BENPORATH_CYCLING_GENES																		PUJANA_BRCA2_PCC_NETWORK							BLUM_RESPONSE_TO_SALIRASIB_DN				GSE39110_DAY3_VS_DAY6_POST_IMMUNIZATION_CD8_TCELL_DN	MODULE_118
55789	DEPDC1B	DEP domain containing 1B	GOBERT_OLIGODENDROCYTE_DIFFERENTIATION_UP					MODULE_54			DODD_NASOPHARYNGEAL_CARCINOMA_DN	MARSON_BOUND_BY_E2F4_UNSTIMULATED			DUTERTRE_ESTRADIOL_RESPONSE_24HR_UP	NUYTTEN_EZH2_TARGETS_DN			BENPORATH_CYCLING_GENES		CHIANG_LIVER_CANCER_SUBCLASS_PROLIFERATION_UP			CHANG_CYCLING_GENES		KINSEY_TARGETS_OF_EWSR1_FLII_FUSION_UP													ODONNELL_TFRC_TARGETS_DN			VECCHI_GASTRIC_CANCER_EARLY_UP						GSE39110_DAY3_VS_DAY6_POST_IMMUNIZATION_CD8_TCELL_DN
81930	KIF18A	kinesin family member 18A	GOBERT_OLIGODENDROCYTE_DIFFERENTIATION_UP						SHEDDEN_LUNG_CANCER_POOR_SURVIVAL_A6		DODD_NASOPHARYNGEAL_CARCINOMA_DN															KINSEY_TARGETS_OF_EWSR1_FLII_FUSION_UP																			CAIRO_HEPATOBLASTOMA_CLASSES_UP
81620	CDT1	chromatin licensing and DNA replication factor 1	GOBERT_OLIGODENDROCYTE_DIFFERENTIATION_UP						SHEDDEN_LUNG_CANCER_POOR_SURVIVAL_A6			MARSON_BOUND_BY_E2F4_UNSTIMULATED	KOBAYASHI_EGFR_SIGNALING_24HR_DN		DUTERTRE_ESTRADIOL_RESPONSE_24HR_UP	NUYTTEN_EZH2_TARGETS_DN										KINSEY_TARGETS_OF_EWSR1_FLII_FUSION_UP										GSE24634_TEFF_VS_TCONV_DAY7_IN_CULTURE_UP	PUJANA_BRCA2_PCC_NETWORK								CAIRO_HEPATOBLASTOMA_CLASSES_UP
64105	CENPK	centromere protein K	GOBERT_OLIGODENDROCYTE_DIFFERENTIATION_UP							GSE15750_DAY6_VS_DAY10_TRAF6KO_EFF_CD8_TCELL_UP	DODD_NASOPHARYNGEAL_CARCINOMA_DN	MARSON_BOUND_BY_E2F4_UNSTIMULATED															GSE30962_PRIMARY_VS_SECONDARY_ACUTE_LCMV_INF_CD8_TCELL_UP		KONG_E2F3_TARGETS				CHICAS_RB1_TARGETS_GROWING								ZHOU_CELL_CYCLE_GENES_IN_IR_RESPONSE_24HR	VECCHI_GASTRIC_CANCER_EARLY_UP
80119	PIF1	PIF1 5'-to-3' DNA helicase homolog (S. cerevisiae)	GOBERT_OLIGODENDROCYTE_DIFFERENTIATION_UP							GSE15750_DAY6_VS_DAY10_TRAF6KO_EFF_CD8_TCELL_UP		MARSON_BOUND_BY_E2F4_UNSTIMULATED							BENPORATH_CYCLING_GENES								GSE30962_PRIMARY_VS_SECONDARY_ACUTE_LCMV_INF_CD8_TCELL_UP
55536	CDCA7L	cell division cycle associated 7-like	GOBERT_OLIGODENDROCYTE_DIFFERENTIATION_UP							GSE15750_DAY6_VS_DAY10_TRAF6KO_EFF_CD8_TCELL_UP					DUTERTRE_ESTRADIOL_RESPONSE_24HR_UP				BENPORATH_CYCLING_GENES		CHIANG_LIVER_CANCER_SUBCLASS_PROLIFERATION_UP												CHICAS_RB1_TARGETS_GROWING
283431	GAS2L3	growth arrest-specific 2 like 3	GOBERT_OLIGODENDROCYTE_DIFFERENTIATION_UP								DODD_NASOPHARYNGEAL_CARCINOMA_DN				DUTERTRE_ESTRADIOL_RESPONSE_24HR_UP									CHANG_CYCLING_GENES									CHICAS_RB1_TARGETS_GROWING
22995	CEP152	centrosomal protein 152kDa	GOBERT_OLIGODENDROCYTE_DIFFERENTIATION_UP								DODD_NASOPHARYNGEAL_CARCINOMA_DN															KINSEY_TARGETS_OF_EWSR1_FLII_FUSION_UP
343099	CCDC18	coiled-coil domain containing 18	GOBERT_OLIGODENDROCYTE_DIFFERENTIATION_UP								DODD_NASOPHARYNGEAL_CARCINOMA_DN																																					GSE39110_DAY3_VS_DAY6_POST_IMMUNIZATION_CD8_TCELL_DN
11113	CIT	citron (rho-interacting, serine/threonine kinase 21)	GOBERT_OLIGODENDROCYTE_DIFFERENTIATION_UP									MARSON_BOUND_BY_E2F4_UNSTIMULATED			DUTERTRE_ESTRADIOL_RESPONSE_24HR_UP				BENPORATH_CYCLING_GENES								GSE30962_PRIMARY_VS_SECONDARY_ACUTE_LCMV_INF_CD8_TCELL_UP																					GSE39110_DAY3_VS_DAY6_POST_IMMUNIZATION_CD8_TCELL_DN
874	CBR3	carbonyl reductase 3	GOBERT_OLIGODENDROCYTE_DIFFERENTIATION_UP																							KINSEY_TARGETS_OF_EWSR1_FLII_FUSION_UP
286827	TRIM59	tripartite motif containing 59	GOBERT_OLIGODENDROCYTE_DIFFERENTIATION_UP																															GSE13547_2H_VS_12_H_ANTI_IGM_STIM_BCELL_UP
11167	FSTL1	follistatin-like 1	GOBERT_OLIGODENDROCYTE_DIFFERENTIATION_UP
23452	ANGPTL2	angiopoietin-like 2	GOBERT_OLIGODENDROCYTE_DIFFERENTIATION_UP
84913	ATOH8	atonal homolog 8 (Drosophila)	GOBERT_OLIGODENDROCYTE_DIFFERENTIATION_UP
6608	SMO	smoothened, frizzled family receptor	GOBERT_OLIGODENDROCYTE_DIFFERENTIATION_UP
9928	KIF14	kinesin family member 14		ROSTY_CERVICAL_CANCER_PROLIFERATION_CLUSTER	HORIUCHI_WTAP_TARGETS_DN		SOTIRIOU_BREAST_CANCER_GRADE_1_VS_3_UP	MODULE_54	SHEDDEN_LUNG_CANCER_POOR_SURVIVAL_A6		DODD_NASOPHARYNGEAL_CARCINOMA_DN		KOBAYASHI_EGFR_SIGNALING_24HR_DN	GNF2_CCNA2		NUYTTEN_EZH2_TARGETS_DN			BENPORATH_CYCLING_GENES	GSE13547_CTRL_VS_ANTI_IGM_STIM_BCELL_12H_UP	CHIANG_LIVER_CANCER_SUBCLASS_PROLIFERATION_UP	LEE_EARLY_T_LYMPHOCYTE_UP			GSE14415_NATURAL_TREG_VS_TCONV_DN	KINSEY_TARGETS_OF_EWSR1_FLII_FUSION_UP							CHICAS_RB1_TARGETS_GROWING	GSE13547_2H_VS_12_H_ANTI_IGM_STIM_BCELL_UP			PUJANA_BRCA2_PCC_NETWORK		ODONNELL_TFRC_TARGETS_DN			VECCHI_GASTRIC_CANCER_EARLY_UP			CAIRO_HEPATOBLASTOMA_CLASSES_UP	CROONQUIST_IL6_DEPRIVATION_DN			MODULE_118
9582	APOBEC3B	apolipoprotein B mRNA editing enzyme, catalytic polypeptide-like 3B		ROSTY_CERVICAL_CANCER_PROLIFERATION_CLUSTER	HORIUCHI_WTAP_TARGETS_DN		SOTIRIOU_BREAST_CANCER_GRADE_1_VS_3_UP	MODULE_54	SHEDDEN_LUNG_CANCER_POOR_SURVIVAL_A6																						GRAHAM_CML_DIVIDING_VS_NORMAL_QUIESCENT_UP		CHICAS_RB1_TARGETS_GROWING
10721	POLQ	polymerase (DNA directed), theta		ROSTY_CERVICAL_CANCER_PROLIFERATION_CLUSTER		GSE15750_DAY6_VS_DAY10_EFF_CD8_TCELL_UP	SOTIRIOU_BREAST_CANCER_GRADE_1_VS_3_UP	MODULE_54			DODD_NASOPHARYNGEAL_CARCINOMA_DN	MARSON_BOUND_BY_E2F4_UNSTIMULATED			DUTERTRE_ESTRADIOL_RESPONSE_24HR_UP				BENPORATH_CYCLING_GENES							KINSEY_TARGETS_OF_EWSR1_FLII_FUSION_UP						GSE36476_CTRL_VS_TSST_ACT_72H_MEMORY_CD4_TCELL_YOUNG_DN				GSE24634_TEFF_VS_TCONV_DAY7_IN_CULTURE_UP
3833	KIFC1	kinesin family member C1		ROSTY_CERVICAL_CANCER_PROLIFERATION_CLUSTER			SOTIRIOU_BREAST_CANCER_GRADE_1_VS_3_UP	MODULE_54							DUTERTRE_ESTRADIOL_RESPONSE_24HR_UP	NUYTTEN_EZH2_TARGETS_DN			BENPORATH_CYCLING_GENES				GNF2_CDC2	CHANG_CYCLING_GENES						GNF2_CENPF		GSE36476_CTRL_VS_TSST_ACT_72H_MEMORY_CD4_TCELL_YOUNG_DN					PUJANA_BRCA2_PCC_NETWORK				ZHOU_CELL_CYCLE_GENES_IN_IR_RESPONSE_24HR					CROONQUIST_IL6_DEPRIVATION_DN			MODULE_118
56992	KIF15	kinesin family member 15		ROSTY_CERVICAL_CANCER_PROLIFERATION_CLUSTER			SOTIRIOU_BREAST_CANCER_GRADE_1_VS_3_UP		SHEDDEN_LUNG_CANCER_POOR_SURVIVAL_A6		DODD_NASOPHARYNGEAL_CARCINOMA_DN	MARSON_BOUND_BY_E2F4_UNSTIMULATED	KOBAYASHI_EGFR_SIGNALING_24HR_DN			NUYTTEN_EZH2_TARGETS_DN				GSE13547_CTRL_VS_ANTI_IGM_STIM_BCELL_12H_UP		LEE_EARLY_T_LYMPHOCYTE_UP	GNF2_CDC2		GSE14415_NATURAL_TREG_VS_TCONV_DN	KINSEY_TARGETS_OF_EWSR1_FLII_FUSION_UP				GNF2_CENPF	GRAHAM_CML_DIVIDING_VS_NORMAL_QUIESCENT_UP	GSE36476_CTRL_VS_TSST_ACT_72H_MEMORY_CD4_TCELL_YOUNG_DN		GSE13547_2H_VS_12_H_ANTI_IGM_STIM_BCELL_UP		GSE24634_TEFF_VS_TCONV_DAY7_IN_CULTURE_UP						VECCHI_GASTRIC_CANCER_EARLY_UP		BLUM_RESPONSE_TO_SALIRASIB_DN	CAIRO_HEPATOBLASTOMA_CLASSES_UP
8836	GGH	gamma-glutamyl hydrolase (conjugase, folylpolygammaglutamyl hydrolase)		ROSTY_CERVICAL_CANCER_PROLIFERATION_CLUSTER				MODULE_54	SHEDDEN_LUNG_CANCER_POOR_SURVIVAL_A6						DUTERTRE_ESTRADIOL_RESPONSE_24HR_UP							LEE_EARLY_T_LYMPHOCYTE_UP									GRAHAM_CML_DIVIDING_VS_NORMAL_QUIESCENT_UP	GSE36476_CTRL_VS_TSST_ACT_72H_MEMORY_CD4_TCELL_YOUNG_DN				GSE24634_TEFF_VS_TCONV_DAY7_IN_CULTURE_UP						VECCHI_GASTRIC_CANCER_EARLY_UP				CROONQUIST_IL6_DEPRIVATION_DN	GSE45365_HEALTHY_VS_MCMV_INFECTION_CD11B_DC_DN		MODULE_118
57082	CASC5	cancer susceptibility candidate 5			HORIUCHI_WTAP_TARGETS_DN	GSE15750_DAY6_VS_DAY10_EFF_CD8_TCELL_UP				GSE15750_DAY6_VS_DAY10_TRAF6KO_EFF_CD8_TCELL_UP	DODD_NASOPHARYNGEAL_CARCINOMA_DN	MARSON_BOUND_BY_E2F4_UNSTIMULATED			DUTERTRE_ESTRADIOL_RESPONSE_24HR_UP	NUYTTEN_EZH2_TARGETS_DN				GSE13547_CTRL_VS_ANTI_IGM_STIM_BCELL_12H_UP		LEE_EARLY_T_LYMPHOCYTE_UP			GSE14415_NATURAL_TREG_VS_TCONV_DN	KINSEY_TARGETS_OF_EWSR1_FLII_FUSION_UP	GSE30962_PRIMARY_VS_SECONDARY_ACUTE_LCMV_INF_CD8_TCELL_UP						CHICAS_RB1_TARGETS_GROWING	GSE13547_2H_VS_12_H_ANTI_IGM_STIM_BCELL_UP								VECCHI_GASTRIC_CANCER_EARLY_UP
4673	NAP1L1	nucleosome assembly protein 1-like 1			HORIUCHI_WTAP_TARGETS_DN						DODD_NASOPHARYNGEAL_CARCINOMA_DN
8091	HMGA2	high mobility group AT-hook 2			HORIUCHI_WTAP_TARGETS_DN								KOBAYASHI_EGFR_SIGNALING_24HR_DN																									NAKAYAMA_SOFT_TISSUE_TUMORS_PCA2_UP							CAIRO_HEPATOBLASTOMA_CLASSES_UP
6138	RPL15	ribosomal protein L15			HORIUCHI_WTAP_TARGETS_DN											NUYTTEN_EZH2_TARGETS_DN																													CAIRO_HEPATOBLASTOMA_CLASSES_UP
11013	TMSB15A	thymosin beta 15a			HORIUCHI_WTAP_TARGETS_DN																	LEE_EARLY_T_LYMPHOCYTE_UP				KINSEY_TARGETS_OF_EWSR1_FLII_FUSION_UP							CHICAS_RB1_TARGETS_GROWING				PUJANA_BRCA2_PCC_NETWORK										GSE45365_HEALTHY_VS_MCMV_INFECTION_CD11B_DC_DN		MODULE_118
56938	ARNTL2	aryl hydrocarbon receptor nuclear translocator-like 2			HORIUCHI_WTAP_TARGETS_DN																											GSE36476_CTRL_VS_TSST_ACT_72H_MEMORY_CD4_TCELL_YOUNG_DN
1000	CDH2	cadherin 2, type 1, N-cadherin (neuronal)			HORIUCHI_WTAP_TARGETS_DN																																												MODULE_118
960	CD44	CD44 molecule (Indian blood group)			HORIUCHI_WTAP_TARGETS_DN
253832	ZDHHC20	zinc finger, DHHC-type containing 20			HORIUCHI_WTAP_TARGETS_DN
79187	FSD1	fibronectin type III and SPRY domain containing 1			HORIUCHI_WTAP_TARGETS_DN
55247	NEIL3	nei endonuclease VIII-like 3 (E. coli)				GSE15750_DAY6_VS_DAY10_EFF_CD8_TCELL_UP		MODULE_54	SHEDDEN_LUNG_CANCER_POOR_SURVIVAL_A6		DODD_NASOPHARYNGEAL_CARCINOMA_DN	MARSON_BOUND_BY_E2F4_UNSTIMULATED				NUYTTEN_EZH2_TARGETS_DN			BENPORATH_CYCLING_GENES	GSE13547_CTRL_VS_ANTI_IGM_STIM_BCELL_12H_UP		LEE_EARLY_T_LYMPHOCYTE_UP			GSE14415_NATURAL_TREG_VS_TCONV_DN	KINSEY_TARGETS_OF_EWSR1_FLII_FUSION_UP	GSE30962_PRIMARY_VS_SECONDARY_ACUTE_LCMV_INF_CD8_TCELL_UP					GSE36476_CTRL_VS_TSST_ACT_72H_MEMORY_CD4_TCELL_YOUNG_DN		GSE13547_2H_VS_12_H_ANTI_IGM_STIM_BCELL_UP		GSE24634_TEFF_VS_TCONV_DAY7_IN_CULTURE_UP					ZHOU_CELL_CYCLE_GENES_IN_IR_RESPONSE_24HR
81624	DIAPH3	diaphanous homolog 3 (Drosophila)				GSE15750_DAY6_VS_DAY10_EFF_CD8_TCELL_UP					DODD_NASOPHARYNGEAL_CARCINOMA_DN	MARSON_BOUND_BY_E2F4_UNSTIMULATED										LEE_EARLY_T_LYMPHOCYTE_UP		CHANG_CYCLING_GENES															ODONNELL_TFRC_TARGETS_DN								GSE45365_HEALTHY_VS_MCMV_INFECTION_CD11B_DC_DN
285362	SUMF1	sulfatase modifying factor 1				GSE15750_DAY6_VS_DAY10_EFF_CD8_TCELL_UP
8366	HIST1H4B	histone cluster 1, H4b					SOTIRIOU_BREAST_CANCER_GRADE_1_VS_3_UP					MARSON_BOUND_BY_E2F4_UNSTIMULATED				NUYTTEN_EZH2_TARGETS_DN			BENPORATH_CYCLING_GENES										KONG_E2F3_TARGETS
23421	ITGB3BP	integrin beta 3 binding protein (beta3-endonexin)						MODULE_54			DODD_NASOPHARYNGEAL_CARCINOMA_DN	MARSON_BOUND_BY_E2F4_UNSTIMULATED				NUYTTEN_EZH2_TARGETS_DN										KINSEY_TARGETS_OF_EWSR1_FLII_FUSION_UP					GRAHAM_CML_DIVIDING_VS_NORMAL_QUIESCENT_UP		CHICAS_RB1_TARGETS_GROWING				PUJANA_BRCA2_PCC_NETWORK							BLUM_RESPONSE_TO_SALIRASIB_DN
4281	MID1	midline 1 (Opitz/BBB syndrome)						MODULE_54											BENPORATH_CYCLING_GENES																									BLUM_RESPONSE_TO_SALIRASIB_DN
23204	ARL6IP1	ADP-ribosylation factor-like 6 interacting protein 1						MODULE_54											BENPORATH_CYCLING_GENES
71	ACTG1	actin, gamma 1						MODULE_54																								GSE36476_CTRL_VS_TSST_ACT_72H_MEMORY_CD4_TCELL_YOUNG_DN
56675	NRIP3	nuclear receptor interacting protein 3						MODULE_54
83990	BRIP1	BRCA1 interacting protein C-terminal helicase 1							SHEDDEN_LUNG_CANCER_POOR_SURVIVAL_A6	GSE15750_DAY6_VS_DAY10_TRAF6KO_EFF_CD8_TCELL_UP	DODD_NASOPHARYNGEAL_CARCINOMA_DN	MARSON_BOUND_BY_E2F4_UNSTIMULATED			DUTERTRE_ESTRADIOL_RESPONSE_24HR_UP					GSE13547_CTRL_VS_ANTI_IGM_STIM_BCELL_12H_UP					GSE14415_NATURAL_TREG_VS_TCONV_DN	KINSEY_TARGETS_OF_EWSR1_FLII_FUSION_UP	GSE30962_PRIMARY_VS_SECONDARY_ACUTE_LCMV_INF_CD8_TCELL_UP															VECCHI_GASTRIC_CANCER_EARLY_UP
57045	TWSG1	twisted gastrulation homolog 1 (Drosophila)							SHEDDEN_LUNG_CANCER_POOR_SURVIVAL_A6		DODD_NASOPHARYNGEAL_CARCINOMA_DN																																	BLUM_RESPONSE_TO_SALIRASIB_DN
50810	HDGFRP3	hepatoma-derived growth factor, related protein 3							SHEDDEN_LUNG_CANCER_POOR_SURVIVAL_A6		DODD_NASOPHARYNGEAL_CARCINOMA_DN
6781	STC1	stanniocalcin 1							SHEDDEN_LUNG_CANCER_POOR_SURVIVAL_A6				KOBAYASHI_EGFR_SIGNALING_24HR_DN		DUTERTRE_ESTRADIOL_RESPONSE_24HR_UP
6760	SS18	synovial sarcoma translocation, chromosome 18							SHEDDEN_LUNG_CANCER_POOR_SURVIVAL_A6							NUYTTEN_EZH2_TARGETS_DN			BENPORATH_CYCLING_GENES							KINSEY_TARGETS_OF_EWSR1_FLII_FUSION_UP
81839	VANGL1	vang-like 1 (van gogh, Drosophila)							SHEDDEN_LUNG_CANCER_POOR_SURVIVAL_A6										BENPORATH_CYCLING_GENES
10874	NMU	neuromedin U							SHEDDEN_LUNG_CANCER_POOR_SURVIVAL_A6																																	VECCHI_GASTRIC_CANCER_EARLY_UP
58533	SNX6	sorting nexin 6							SHEDDEN_LUNG_CANCER_POOR_SURVIVAL_A6
84057	MND1	meiotic nuclear divisions 1 homolog (S. cerevisiae)								GSE15750_DAY6_VS_DAY10_TRAF6KO_EFF_CD8_TCELL_UP	DODD_NASOPHARYNGEAL_CARCINOMA_DN	MARSON_BOUND_BY_E2F4_UNSTIMULATED				NUYTTEN_EZH2_TARGETS_DN			BENPORATH_CYCLING_GENES					CHANG_CYCLING_GENES		KINSEY_TARGETS_OF_EWSR1_FLII_FUSION_UP	GSE30962_PRIMARY_VS_SECONDARY_ACUTE_LCMV_INF_CD8_TCELL_UP												ODONNELL_TFRC_TARGETS_DN									GSE39110_DAY3_VS_DAY6_POST_IMMUNIZATION_CD8_TCELL_DN
10951	CBX1	chromobox homolog 1									DODD_NASOPHARYNGEAL_CARCINOMA_DN	MARSON_BOUND_BY_E2F4_UNSTIMULATED																									PUJANA_BRCA2_PCC_NETWORK							BLUM_RESPONSE_TO_SALIRASIB_DN
23213	SULF1	sulfatase 1									DODD_NASOPHARYNGEAL_CARCINOMA_DN				DUTERTRE_ESTRADIOL_RESPONSE_24HR_UP																		CHICAS_RB1_TARGETS_GROWING
9019	MPZL1	myelin protein zero-like 1									DODD_NASOPHARYNGEAL_CARCINOMA_DN					NUYTTEN_EZH2_TARGETS_DN																													CAIRO_HEPATOBLASTOMA_CLASSES_UP
51283	BFAR	bifunctional apoptosis regulator									DODD_NASOPHARYNGEAL_CARCINOMA_DN					NUYTTEN_EZH2_TARGETS_DN																													CAIRO_HEPATOBLASTOMA_CLASSES_UP
84928	TMEM209	transmembrane protein 209									DODD_NASOPHARYNGEAL_CARCINOMA_DN					NUYTTEN_EZH2_TARGETS_DN
8508	NIPSNAP1	nipsnap homolog 1 (C. elegans)									DODD_NASOPHARYNGEAL_CARCINOMA_DN					NUYTTEN_EZH2_TARGETS_DN
79070	KDELC1	KDEL (Lys-Asp-Glu-Leu) containing 1									DODD_NASOPHARYNGEAL_CARCINOMA_DN								BENPORATH_CYCLING_GENES
91433	RCCD1	RCC1 domain containing 1									DODD_NASOPHARYNGEAL_CARCINOMA_DN								BENPORATH_CYCLING_GENES
10970	CKAP4	cytoskeleton-associated protein 4									DODD_NASOPHARYNGEAL_CARCINOMA_DN										CHIANG_LIVER_CANCER_SUBCLASS_PROLIFERATION_UP
10184	LHFPL2	lipoma HMGIC fusion partner-like 2									DODD_NASOPHARYNGEAL_CARCINOMA_DN										CHIANG_LIVER_CANCER_SUBCLASS_PROLIFERATION_UP
857	CAV1	caveolin 1, caveolae protein, 22kDa									DODD_NASOPHARYNGEAL_CARCINOMA_DN															KINSEY_TARGETS_OF_EWSR1_FLII_FUSION_UP							CHICAS_RB1_TARGETS_GROWING														GSE45365_HEALTHY_VS_MCMV_INFECTION_CD11B_DC_DN		MODULE_118
10561	IFI44	interferon-induced protein 44									DODD_NASOPHARYNGEAL_CARCINOMA_DN															KINSEY_TARGETS_OF_EWSR1_FLII_FUSION_UP								GSE13547_2H_VS_12_H_ANTI_IGM_STIM_BCELL_UP														GSE39110_DAY3_VS_DAY6_POST_IMMUNIZATION_CD8_TCELL_DN
4869	NPM1	nucleophosmin (nucleolar phosphoprotein B23, numatrin)									DODD_NASOPHARYNGEAL_CARCINOMA_DN															KINSEY_TARGETS_OF_EWSR1_FLII_FUSION_UP																VECCHI_GASTRIC_CANCER_EARLY_UP			CAIRO_HEPATOBLASTOMA_CLASSES_UP
3604	TNFRSF9	tumor necrosis factor receptor superfamily, member 9									DODD_NASOPHARYNGEAL_CARCINOMA_DN																GSE30962_PRIMARY_VS_SECONDARY_ACUTE_LCMV_INF_CD8_TCELL_UP
51313	FAM198B	family with sequence similarity 198, member B									DODD_NASOPHARYNGEAL_CARCINOMA_DN																						CHICAS_RB1_TARGETS_GROWING								ZHOU_CELL_CYCLE_GENES_IN_IR_RESPONSE_24HR
10631	POSTN	periostin, osteoblast specific factor									DODD_NASOPHARYNGEAL_CARCINOMA_DN																						CHICAS_RB1_TARGETS_GROWING
10042	HMGXB4	HMG box domain containing 4									DODD_NASOPHARYNGEAL_CARCINOMA_DN																										PUJANA_BRCA2_PCC_NETWORK
3600	IL15	interleukin 15									DODD_NASOPHARYNGEAL_CARCINOMA_DN																										PUJANA_BRCA2_PCC_NETWORK
2590	GALNT2	UDP-N-acetyl-alpha-D-galactosamine:polypeptide N-acetylgalactosaminyltransferase 2 (GalNAc-T2)									DODD_NASOPHARYNGEAL_CARCINOMA_DN																																	BLUM_RESPONSE_TO_SALIRASIB_DN
1277	COL1A1	collagen, type I, alpha 1									DODD_NASOPHARYNGEAL_CARCINOMA_DN																																	BLUM_RESPONSE_TO_SALIRASIB_DN
2697	GJA1	gap junction protein, alpha 1, 43kDa									DODD_NASOPHARYNGEAL_CARCINOMA_DN																																				GSE45365_HEALTHY_VS_MCMV_INFECTION_CD11B_DC_DN		MODULE_118
2200	FBN1	fibrillin 1									DODD_NASOPHARYNGEAL_CARCINOMA_DN
3178	HNRNPA1	heterogeneous nuclear ribonucleoprotein A1									DODD_NASOPHARYNGEAL_CARCINOMA_DN
1278	COL1A2	collagen, type I, alpha 2									DODD_NASOPHARYNGEAL_CARCINOMA_DN
6613	SUMO2	SMT3 suppressor of mif two 3 homolog 2 (S. cerevisiae)									DODD_NASOPHARYNGEAL_CARCINOMA_DN
1289	COL5A1	collagen, type V, alpha 1									DODD_NASOPHARYNGEAL_CARCINOMA_DN
1284	COL4A2	collagen, type IV, alpha 2									DODD_NASOPHARYNGEAL_CARCINOMA_DN
9603	NFE2L3	nuclear factor (erythroid-derived 2)-like 3									DODD_NASOPHARYNGEAL_CARCINOMA_DN
8038	ADAM12	ADAM metallopeptidase domain 12									DODD_NASOPHARYNGEAL_CARCINOMA_DN
7058	THBS2	thrombospondin 2									DODD_NASOPHARYNGEAL_CARCINOMA_DN
2050	EPHB4	EPH receptor B4									DODD_NASOPHARYNGEAL_CARCINOMA_DN
115362	GBP5	guanylate binding protein 5									DODD_NASOPHARYNGEAL_CARCINOMA_DN
10389	SCML2	sex comb on midleg-like 2 (Drosophila)									DODD_NASOPHARYNGEAL_CARCINOMA_DN
51661	FKBP7	FK506 binding protein 7									DODD_NASOPHARYNGEAL_CARCINOMA_DN
440275	EIF2AK4	eukaryotic translation initiation factor 2 alpha kinase 4									DODD_NASOPHARYNGEAL_CARCINOMA_DN
54058	C21orf58	chromosome 21 open reading frame 58										MARSON_BOUND_BY_E2F4_UNSTIMULATED			DUTERTRE_ESTRADIOL_RESPONSE_24HR_UP
8363	HIST1H4J	histone cluster 1, H4j										MARSON_BOUND_BY_E2F4_UNSTIMULATED														KINSEY_TARGETS_OF_EWSR1_FLII_FUSION_UP																					GSE45365_HEALTHY_VS_MCMV_INFECTION_CD11B_DC_DN
9702	CEP57	centrosomal protein 57kDa										MARSON_BOUND_BY_E2F4_UNSTIMULATED																					CHICAS_RB1_TARGETS_GROWING				PUJANA_BRCA2_PCC_NETWORK								CAIRO_HEPATOBLASTOMA_CLASSES_UP
1650	DDOST	dolichyl-diphosphooligosaccharide--protein glycosyltransferase										MARSON_BOUND_BY_E2F4_UNSTIMULATED																																	CAIRO_HEPATOBLASTOMA_CLASSES_UP
8826	IQGAP1	IQ motif containing GTPase activating protein 1										MARSON_BOUND_BY_E2F4_UNSTIMULATED
8354	HIST1H3I	histone cluster 1, H3i										MARSON_BOUND_BY_E2F4_UNSTIMULATED
6224	RPS20	ribosomal protein S20										MARSON_BOUND_BY_E2F4_UNSTIMULATED
5698	PSMB9	proteasome (prosome, macropain) subunit, beta type, 9 (large multifunctional peptidase 2)										MARSON_BOUND_BY_E2F4_UNSTIMULATED
3012	HIST1H2AE	histone cluster 1, H2ae										MARSON_BOUND_BY_E2F4_UNSTIMULATED
8357	HIST1H3H	histone cluster 1, H3h										MARSON_BOUND_BY_E2F4_UNSTIMULATED
4233	MET	met proto-oncogene (hepatocyte growth factor receptor)											KOBAYASHI_EGFR_SIGNALING_24HR_DN						BENPORATH_CYCLING_GENES					CHANG_CYCLING_GENES
26872	STEAP1	six transmembrane epithelial antigen of the prostate 1											KOBAYASHI_EGFR_SIGNALING_24HR_DN													KINSEY_TARGETS_OF_EWSR1_FLII_FUSION_UP
55568	GALNT10	UDP-N-acetyl-alpha-D-galactosamine:polypeptide N-acetylgalactosaminyltransferase 10 (GalNAc-T10)											KOBAYASHI_EGFR_SIGNALING_24HR_DN
1303	COL12A1	collagen, type XII, alpha 1													DUTERTRE_ESTRADIOL_RESPONSE_24HR_UP
6584	SLC22A5	solute carrier family 22 (organic cation/carnitine transporter), member 5													DUTERTRE_ESTRADIOL_RESPONSE_24HR_UP
29108	PYCARD	PYD and CARD domain containing														NUYTTEN_EZH2_TARGETS_DN				GSE13547_CTRL_VS_ANTI_IGM_STIM_BCELL_12H_UP					GSE14415_NATURAL_TREG_VS_TCONV_DN
5634	PRPS2	phosphoribosyl pyrophosphate synthetase 2														NUYTTEN_EZH2_TARGETS_DN								CHANG_CYCLING_GENES		KINSEY_TARGETS_OF_EWSR1_FLII_FUSION_UP
3146	HMGB1	high mobility group box 1														NUYTTEN_EZH2_TARGETS_DN										KINSEY_TARGETS_OF_EWSR1_FLII_FUSION_UP																VECCHI_GASTRIC_CANCER_EARLY_UP		BLUM_RESPONSE_TO_SALIRASIB_DN
5501	PPP1CC	protein phosphatase 1, catalytic subunit, gamma isozyme														NUYTTEN_EZH2_TARGETS_DN																					PUJANA_BRCA2_PCC_NETWORK								CAIRO_HEPATOBLASTOMA_CLASSES_UP
1373	CPS1	carbamoyl-phosphate synthase 1, mitochondrial														NUYTTEN_EZH2_TARGETS_DN																												BLUM_RESPONSE_TO_SALIRASIB_DN
8368	HIST1H4L	histone cluster 1, H4l														NUYTTEN_EZH2_TARGETS_DN
2629	GBA	glucosidase, beta, acid														NUYTTEN_EZH2_TARGETS_DN
165215	FAM171B	family with sequence similarity 171, member B														NUYTTEN_EZH2_TARGETS_DN
3688	ITGB1	integrin, beta 1 (fibronectin receptor, beta polypeptide, antigen CD29 includes MDF2, MSK12)														NUYTTEN_EZH2_TARGETS_DN
115752	DIS3L	DIS3 mitotic control homolog (S. cerevisiae)-like														NUYTTEN_EZH2_TARGETS_DN
5218	CDK14	cyclin-dependent kinase 14														NUYTTEN_EZH2_TARGETS_DN
53340	SPA17	sperm autoantigenic protein 17														NUYTTEN_EZH2_TARGETS_DN
59353	TMEM35	transmembrane protein 35														NUYTTEN_EZH2_TARGETS_DN
26022	TMEM98	transmembrane protein 98														NUYTTEN_EZH2_TARGETS_DN
5872	RAB13	RAB13, member RAS oncogene family														NUYTTEN_EZH2_TARGETS_DN
727	C5	complement component 5														NUYTTEN_EZH2_TARGETS_DN
23324	MAN2B2	mannosidase, alpha, class 2B, member 2														NUYTTEN_EZH2_TARGETS_DN
3434	IFIT1	interferon-induced protein with tetratricopeptide repeats 1																	BENPORATH_CYCLING_GENES					CHANG_CYCLING_GENES										GSE13547_2H_VS_12_H_ANTI_IGM_STIM_BCELL_UP															MODULE_118
10362	HMG20B	high mobility group 20B																	BENPORATH_CYCLING_GENES																									BLUM_RESPONSE_TO_SALIRASIB_DN
8801	SUCLG2	succinate-CoA ligase, GDP-forming, beta subunit																	BENPORATH_CYCLING_GENES
64403	CDH24	cadherin 24, type 2																	BENPORATH_CYCLING_GENES
2771	GNAI2	guanine nucleotide binding protein (G protein), alpha inhibiting activity polypeptide 2																		GSE13547_CTRL_VS_ANTI_IGM_STIM_BCELL_12H_UP					GSE14415_NATURAL_TREG_VS_TCONV_DN
4644	MYO5A	myosin VA (heavy chain 12, myoxin)																		GSE13547_CTRL_VS_ANTI_IGM_STIM_BCELL_12H_UP
89932	PAPLN	papilin, proteoglycan-like sulfated glycoprotein																			CHIANG_LIVER_CANCER_SUBCLASS_PROLIFERATION_UP
6652	SORD	sorbitol dehydrogenase																								KINSEY_TARGETS_OF_EWSR1_FLII_FUSION_UP					GRAHAM_CML_DIVIDING_VS_NORMAL_QUIESCENT_UP																		MODULE_118
6320	CLEC11A	C-type lectin domain family 11, member A																								KINSEY_TARGETS_OF_EWSR1_FLII_FUSION_UP					GRAHAM_CML_DIVIDING_VS_NORMAL_QUIESCENT_UP
9111	NMI	N-myc (and STAT) interactor																								KINSEY_TARGETS_OF_EWSR1_FLII_FUSION_UP							CHICAS_RB1_TARGETS_GROWING
10857	PGRMC1	progesterone receptor membrane component 1																								KINSEY_TARGETS_OF_EWSR1_FLII_FUSION_UP																VECCHI_GASTRIC_CANCER_EARLY_UP
2944	GSTM1	glutathione S-transferase mu 1																								KINSEY_TARGETS_OF_EWSR1_FLII_FUSION_UP																							MODULE_118
55086	CXorf57	chromosome X open reading frame 57																								KINSEY_TARGETS_OF_EWSR1_FLII_FUSION_UP
159	ADSS	adenylosuccinate synthase																								KINSEY_TARGETS_OF_EWSR1_FLII_FUSION_UP
57645	POGK	pogo transposable element with KRAB domain																								KINSEY_TARGETS_OF_EWSR1_FLII_FUSION_UP
91419	XRCC6BP1	XRCC6 binding protein 1																								KINSEY_TARGETS_OF_EWSR1_FLII_FUSION_UP
261729	STEAP2	STEAP family member 2, metalloreductase																								KINSEY_TARGETS_OF_EWSR1_FLII_FUSION_UP
114795	TMEM132B	transmembrane protein 132B																								KINSEY_TARGETS_OF_EWSR1_FLII_FUSION_UP
64856	VWA1	von Willebrand factor A domain containing 1																									GSE30962_PRIMARY_VS_SECONDARY_ACUTE_LCMV_INF_CD8_TCELL_UP
6326	SCN2A	sodium channel, voltage-gated, type II, alpha subunit																									GSE30962_PRIMARY_VS_SECONDARY_ACUTE_LCMV_INF_CD8_TCELL_UP
11168	PSIP1	PC4 and SFRS1 interacting protein 1																											KONG_E2F3_TARGETS				CHICAS_RB1_TARGETS_GROWING				PUJANA_BRCA2_PCC_NETWORK
6136	RPL12	ribosomal protein L12																											KONG_E2F3_TARGETS
5627	PROS1	protein S (alpha)																													GRAHAM_CML_DIVIDING_VS_NORMAL_QUIESCENT_UP																GSE45365_HEALTHY_VS_MCMV_INFECTION_CD11B_DC_DN
3703	STT3A	STT3, subunit of the oligosaccharyltransferase complex, homolog A (S. cerevisiae)																														GSE36476_CTRL_VS_TSST_ACT_72H_MEMORY_CD4_TCELL_YOUNG_DN
9371	KIF3B	kinesin family member 3B																														GSE36476_CTRL_VS_TSST_ACT_72H_MEMORY_CD4_TCELL_YOUNG_DN
9760	TOX	thymocyte selection-associated high mobility group box																															CHICAS_RB1_TARGETS_GROWING	GSE13547_2H_VS_12_H_ANTI_IGM_STIM_BCELL_UP			PUJANA_BRCA2_PCC_NETWORK
2191	FAP	fibroblast activation protein, alpha																															CHICAS_RB1_TARGETS_GROWING						ODONNELL_TFRC_TARGETS_DN
2192	FBLN1	fibulin 1																															CHICAS_RB1_TARGETS_GROWING								ZHOU_CELL_CYCLE_GENES_IN_IR_RESPONSE_24HR
1634	DCN	decorin																															CHICAS_RB1_TARGETS_GROWING								ZHOU_CELL_CYCLE_GENES_IN_IR_RESPONSE_24HR
4638	MYLK	myosin light chain kinase																															CHICAS_RB1_TARGETS_GROWING											BLUM_RESPONSE_TO_SALIRASIB_DN
54541	DDIT4	DNA-damage-inducible transcript 4																															CHICAS_RB1_TARGETS_GROWING																MODULE_118
202	AIM1	absent in melanoma 1																															CHICAS_RB1_TARGETS_GROWING
51435	SCARA3	scavenger receptor class A, member 3																															CHICAS_RB1_TARGETS_GROWING
11174	ADAMTS6	ADAM metallopeptidase with thrombospondin type 1 motif, 6																															CHICAS_RB1_TARGETS_GROWING
214	ALCAM	activated leukocyte cell adhesion molecule																																GSE13547_2H_VS_12_H_ANTI_IGM_STIM_BCELL_UP															MODULE_118
493869	GPX8	glutathione peroxidase 8 (putative)																																GSE13547_2H_VS_12_H_ANTI_IGM_STIM_BCELL_UP
153768	PRELID2	PRELI domain containing 2																																GSE13547_2H_VS_12_H_ANTI_IGM_STIM_BCELL_UP
26191	PTPN22	protein tyrosine phosphatase, non-receptor type 22 (lymphoid)																																		GSE24634_TEFF_VS_TCONV_DAY7_IN_CULTURE_UP	PUJANA_BRCA2_PCC_NETWORK
23208	SYT11	synaptotagmin XI																																		GSE24634_TEFF_VS_TCONV_DAY7_IN_CULTURE_UP
51098	IFT52	intraflagellar transport 52 homolog (Chlamydomonas)																																		GSE24634_TEFF_VS_TCONV_DAY7_IN_CULTURE_UP
8667	EIF3H	eukaryotic translation initiation factor 3, subunit H																																			PUJANA_BRCA2_PCC_NETWORK								CAIRO_HEPATOBLASTOMA_CLASSES_UP
7639	ZNF85	zinc finger protein 85																																			PUJANA_BRCA2_PCC_NETWORK
349152	DPY19L2P2	dpy-19-like 2 pseudogene 2 (C. elegans)																																			PUJANA_BRCA2_PCC_NETWORK
3371	TNC	tenascin C																																				NAKAYAMA_SOFT_TISSUE_TUMORS_PCA2_UP											MODULE_118
1301	COL11A1	collagen, type XI, alpha 1																																				NAKAYAMA_SOFT_TISSUE_TUMORS_PCA2_UP
333	APLP1	amyloid beta (A4) precursor-like protein 1																																				NAKAYAMA_SOFT_TISSUE_TUMORS_PCA2_UP
3693	ITGB5	integrin, beta 5																																					ODONNELL_TFRC_TARGETS_DN										MODULE_118
5696	PSMB8	proteasome (prosome, macropain) subunit, beta type, 8 (large multifunctional peptidase 7)																																								VECCHI_GASTRIC_CANCER_EARLY_UP							MODULE_118
4241	MFI2	antigen p97 (melanoma associated) identified by monoclonal antibodies 133.2 and 96.5																																								VECCHI_GASTRIC_CANCER_EARLY_UP
4316	MMP7	matrix metallopeptidase 7 (matrilysin, uterine)																																								VECCHI_GASTRIC_CANCER_EARLY_UP
389432	SAMD5	sterile alpha motif domain containing 5																																								VECCHI_GASTRIC_CANCER_EARLY_UP
10381	TUBB3	tubulin, beta 3 class III																																										BLUM_RESPONSE_TO_SALIRASIB_DN
2589	GALNT1	UDP-N-acetyl-alpha-D-galactosamine:polypeptide N-acetylgalactosaminyltransferase 1 (GalNAc-T1)																																										BLUM_RESPONSE_TO_SALIRASIB_DN
6203	RPS9	ribosomal protein S9																																											CAIRO_HEPATOBLASTOMA_CLASSES_UP
9045	RPL14	ribosomal protein L14																																											CAIRO_HEPATOBLASTOMA_CLASSES_UP
8665	EIF3F	eukaryotic translation initiation factor 3, subunit F																																											CAIRO_HEPATOBLASTOMA_CLASSES_UP
6135	RPL11	ribosomal protein L11																																											CAIRO_HEPATOBLASTOMA_CLASSES_UP
6142	RPL18A	ribosomal protein L18a																																											CAIRO_HEPATOBLASTOMA_CLASSES_UP
60681	FKBP10	FK506 binding protein 10, 65 kDa																																											CAIRO_HEPATOBLASTOMA_CLASSES_UP
6767	ST13	suppression of tumorigenicity 13 (colon carcinoma) (Hsp70 interacting protein)																																											CAIRO_HEPATOBLASTOMA_CLASSES_UP
4048	LTA4H	leukotriene A4 hydrolase																																											CAIRO_HEPATOBLASTOMA_CLASSES_UP
27250	PDCD4	programmed cell death 4 (neoplastic transformation inhibitor)																																											CAIRO_HEPATOBLASTOMA_CLASSES_UP
51614	ERGIC3	ERGIC and golgi 3																																											CAIRO_HEPATOBLASTOMA_CLASSES_UP
148229	ATP8B3	ATPase, aminophospholipid transporter, class I, type 8B, member 3																																													GSE45365_HEALTHY_VS_MCMV_INFECTION_CD11B_DC_DN
51148	CERCAM	cerebral endothelial cell adhesion molecule																																														GSE39110_DAY3_VS_DAY6_POST_IMMUNIZATION_CD8_TCELL_DN
7805	LAPTM5	lysosomal protein transmembrane 5																																															MODULE_118
6001	RGS10	regulator of G-protein signaling 10																																															MODULE_118
4313	MMP2	matrix metallopeptidase 2 (gelatinase A, 72kDa gelatinase, 72kDa type IV collagenase)																																															MODULE_118
9945	GFPT2	glutamine-fructose-6-phosphate transaminase 2																																															MODULE_118
3689	ITGB2	integrin, beta 2 (complement component 3 receptor 3 and 4 subunit)																																															MODULE_118
4192	MDK	midkine (neurite growth-promoting factor 2)																																															MODULE_118
241	ALOX5AP	arachidonate 5-lipoxygenase-activating protein																																															MODULE_118
216	ALDH1A1	aldehyde dehydrogenase 1 family, member A1																																															MODULE_118
4017	LOXL2	lysyl oxidase-like 2																																															MODULE_118
8910	SGCE	sarcoglycan, epsilon																																															MODULE_118
6591	SNAI2	snail homolog 2 (Drosophila)
3151	HMGN2	high mobility group nucleosomal binding domain 2
3959	LGALS3BP	lectin, galactoside-binding, soluble, 3 binding protein
3988	LIPA	lipase A, lysosomal acid, cholesterol esterase
8905	AP1S2	adaptor-related protein complex 1, sigma 2 subunit
7837	PXDN	peroxidasin homolog (Drosophila)
283554	GPR137C	G protein-coupled receptor 137C
22883	CLSTN1	calsyntenin 1
51108	METTL9	methyltransferase like 9
133418	EMB	embigin
80071	CCDC15	coiled-coil domain containing 15
78990	OTUB2	OTU domain, ubiquitin aldehyde binding 2
27345	KCNMB4	potassium large conductance calcium-activated channel, subfamily M, beta member 4
8439	NSMAF	neutral sphingomyelinase (N-SMase) activation associated factor
653784	MZT2A	mitotic spindle organizing protein 2A
5768	QSOX1	quiescin Q6 sulfhydryl oxidase 1
4037	LRP3	low density lipoprotein receptor-related protein 3
1968	EIF2S3	eukaryotic translation initiation factor 2, subunit 3 gamma, 52kDa
6611	SMS	spermine synthase
10313	RTN3	reticulon 3
3916	LAMP1	lysosomal-associated membrane protein 1
51310	SLC22A17	solute carrier family 22, member 17
1946	EFNA5	ephrin-A5
1176	AP3S1	adaptor-related protein complex 3, sigma 1 subunit
10412	NSA2	NSA2 ribosome biogenesis homolog (S. cerevisiae)
10961	ERP29	endoplasmic reticulum protein 29
3073	HEXA	hexosaminidase A (alpha polypeptide)
6218	RPS17	ribosomal protein S17
8664	EIF3D	eukaryotic translation initiation factor 3, subunit D
5145	PDE6A	phosphodiesterase 6A, cGMP-specific, rod, alpha
3691	ITGB4	integrin, beta 4
10314	LANCL1	LanC lantibiotic synthetase component C-like 1 (bacterial)
22897	CEP164	centrosomal protein 164kDa
2799	GNS	glucosamine (N-acetyl)-6-sulfatase
9672	SDC3	syndecan 3
286527	TMSB15B	thymosin beta 15B
4124	MAN2A1	mannosidase, alpha, class 2A, member 1
55680	RUFY2	RUN and FYVE domain containing 2
64167	ERAP2	endoplasmic reticulum aminopeptidase 2
26289	AK5	adenylate kinase 5
53827	FXYD5	FXYD domain containing ion transport regulator 5
5654	HTRA1	HtrA serine peptidase 1
10491	CRTAP	cartilage associated protein
590	BCHE	butyrylcholinesterase
137392	FAM92A1	family with sequence similarity 92, member A1
143903	LAYN	layilin
11245	GPR176	G protein-coupled receptor 176
7461	CLIP2	CAP-GLY domain containing linker protein 2
6134	RPL10	ribosomal protein L10
64215	DNAJC1	DnaJ (Hsp40) homolog, subfamily C, member 1
54875	CNTLN	centlein, centrosomal protein
11257	TP53TG1	TP53 target 1 (non-protein coding)
6451	SH3BGRL	SH3 domain binding glutamic acid-rich protein like
1893	ECM1	extracellular matrix protein 1
2124	EVI2B	ecotropic viral integration site 2B
79802	HHIPL2	HHIP-like 2
115908	CTHRC1	collagen triple helix repeat containing 1
3075	CFH	complement factor H
10882	C1QL1	complement component 1, q subcomponent-like 1
10457	GPNMB	glycoprotein (transmembrane) nmb
3107	HLA-C	major histocompatibility complex, class I, C
5589	PRKCSH	protein kinase C substrate 80K-H
57544	TXNDC16	thioredoxin domain containing 16
2720	GLB1	galactosidase, beta 1
23155	CLCC1	chloride channel CLIC-like 1
5025	P2RX4	purinergic receptor P2X, ligand-gated ion channel, 4
6746	SSR2	signal sequence receptor, beta (translocon-associated protein beta)
158866	ZDHHC15	zinc finger, DHHC-type containing 15
8635	RNASET2	ribonuclease T2
3996	LLGL1	lethal giant larvae homolog 1 (Drosophila)
9843	HEPH	hephaestin
5754	PTK7	PTK7 protein tyrosine kinase 7
132160	PPM1M	protein phosphatase, Mg2+/Mn2+ dependent, 1M
26002	MOXD1	monooxygenase, DBH-like 1
1363	CPE	carboxypeptidase E
11227	GALNT5	UDP-N-acetyl-alpha-D-galactosamine:polypeptide N-acetylgalactosaminyltransferase 5 (GalNAc-T5)
23158	TBC1D9	TBC1 domain family, member 9 (with GRAM domain)
85363	TRIM5	tripartite motif containing 5
56952	PRTFDC1	phosphoribosyl transferase domain containing 1
8460	TPST1	tyrosylprotein sulfotransferase 1
8751	ADAM15	ADAM metallopeptidase domain 15
10385	BTN2A2	butyrophilin, subfamily 2, member A2
3217	HOXB7	homeobox B7
5874	RAB27B	RAB27B, member RAS oncogene family
1739	DLG1	discs, large homolog 1 (Drosophila)
1012	CDH13	cadherin 13, H-cadherin (heart)
5136	PDE1A	phosphodiesterase 1A, calmodulin-dependent
79630	C1orf54	chromosome 1 open reading frame 54
10695	CNPY3	canopy 3 homolog (zebrafish)
51280	GOLM1	golgi membrane protein 1
2990	GUSB	glucuronidase, beta
51246	SHISA5	shisa homolog 5 (Xenopus laevis)
950	SCARB2	scavenger receptor class B, member 2
567	B2M	beta-2-microglobulin
134957	STXBP5	syntaxin binding protein 5 (tomosyn)
4126	MANBA	mannosidase, beta A, lysosomal
11221	DUSP10	dual specificity phosphatase 10
6546	SLC8A1	solute carrier family 8 (sodium/calcium exchanger), member 1
5547	PRCP	prolylcarboxypeptidase (angiotensinase C)
83692	CD99L2	CD99 molecule-like 2
1211	CLTA	clathrin, light chain A
8974	P4HA2	prolyl 4-hydroxylase, alpha polypeptide II
10026	PIGK	phosphatidylinositol glycan anchor biosynthesis, class K
55129	ANO10	anoctamin 10
754	PTTG1IP	pituitary tumor-transforming 1 interacting protein
55089	SLC38A4	solute carrier family 38, member 4
51172	NAGPA	N-acetylglucosamine-1-phosphodiester alpha-N-acetylglucosaminidase
2132	EXT2	exostosin 2
254359	ZDHHC24	zinc finger, DHHC-type containing 24
4675	NAP1L3	nucleosome assembly protein 1-like 3
50507	NOX4	NADPH oxidase 4
56254	RNF20	ring finger protein 20
6948	TCN2	transcobalamin II
2581	GALC	galactosylceramidase
4217	MAP3K5	mitogen-activated protein kinase kinase kinase 5
23102	TBC1D2B	TBC1 domain family, member 2B
658	BMPR1B	bone morphogenetic protein receptor, type IB
920	CD4	CD4 molecule
54414	SIAE	sialic acid acetylesterase
23329	TBC1D30	TBC1 domain family, member 30
375287	RBM43	RNA binding motif protein 43
2188	FANCF	Fanconi anemia, complementation group F
56951	C5orf15	chromosome 5 open reading frame 15
200316	APOBEC3F	apolipoprotein B mRNA editing enzyme, catalytic polypeptide-like 3F
51506	UFC1	ubiquitin-fold modifier conjugating enzyme 1
114625	ERMAP	erythroblast membrane-associated protein (Scianna blood group)
10346	TRIM22	tripartite motif containing 22
11119	BTN3A1	butyrophilin, subfamily 3, member A1
10901	DHRS4	dehydrogenase/reductase (SDR family) member 4
54808	DYM	dymeclin
351	APP	amyloid beta (A4) precursor protein
3133	HLA-E	major histocompatibility complex, class I, E
10384	BTN3A3	butyrophilin, subfamily 3, member A3
6098	ROS1	c-ros oncogene 1 , receptor tyrosine kinase
10956	OS9	osteosarcoma amplified 9, endoplasmic reticulum lectin
254827	NAALADL2	N-acetylated alpha-linked acidic dipeptidase-like 2
92949	ADAMTSL1	ADAMTS-like 1
219539	YPEL4	yippee-like 4 (Drosophila)
64847	SPATA20	spermatogenesis associated 20
51545	ZNF581	zinc finger protein 581
252839	TMEM9	transmembrane protein 9
11118	BTN3A2	butyrophilin, subfamily 3, member A2
60686	C14orf93	chromosome 14 open reading frame 93
114800	CCDC85A	coiled-coil domain containing 85A
415	ARSE	arylsulfatase E (chondrodysplasia punctata 1)
1777	DNASE2	deoxyribonuclease II, lysosomal
7075	TIE1	tyrosine kinase with immunoglobulin-like and EGF-like domains 1
27445	PCLO	piccolo (presynaptic cytomatrix protein)
64077	LHPP	phospholysine phosphohistidine inorganic pyrophosphate phosphatase
84552	PARD6G	par-6 partitioning defective 6 homolog gamma (C. elegans)
140564	APOBEC3D	apolipoprotein B mRNA editing enzyme, catalytic polypeptide-like 3D
55113	XKR8	XK, Kell blood group complex subunit-related family, member 8
56776	FMN2	formin 2
79137	FAM134A	family with sequence similarity 134, member A
317772	HIST2H2AB	histone cluster 2, H2ab
23639	LRRC6	leucine rich repeat containing 6
145407	C14orf37	chromosome 14 open reading frame 37
57545	CC2D2A	coiled-coil and C2 domain containing 2A
147965	FAM98C	family with sequence similarity 98, member C
167465	ZNF366	zinc finger protein 366
55898	UNC45A	unc-45 homolog A (C. elegans)
91409	CCDC74B	coiled-coil domain containing 74B
90557	CCDC74A	coiled-coil domain containing 74A
653604	HIST2H3D	histone cluster 2, H3d
57172	CAMK1G	calcium/calmodulin-dependent protein kinase IG
284297	SSC5D	scavenger receptor cysteine rich domain containing (5 domains)
283208	P4HA3	prolyl 4-hydroxylase, alpha polypeptide III
1767	DNAH5	dynein, axonemal, heavy chain 5
80003	PCNXL2	pecanex-like 2 (Drosophila)
374654	KIF7	kinesin family member 7
8735	MYH13	myosin, heavy chain 13, skeletal muscle
7694	ZNF135	zinc finger protein 135
100131897	FAM196B	family with sequence similarity 196, member B
57482	KIAA1211	KIAA1211
339768	ESPNL	espin-like
57710	KIAA1614	KIAA1614
170679	PSORS1C1	psoriasis susceptibility 1 candidate 1
317749	DHRS4L2	dehydrogenase/reductase (SDR family) member 4 like 2
554236	DPY19L2P1	dpy-19-like 2 pseudogene 1 (C. elegans)
[truncated: 3 more columns]
