# Supplementary material for: Dynamic transcriptomic analysis reveals suppression of PGC1α/ERRα drives perturbed myogenesis in facioscapulohumeral muscular dystrophy
Source: Hum Mol Genet. 2018 Dec 6;28(8):1244–59. doi: 10.1093/hmg/ddy405 (PMC6452176; doi:10.1093/hmg/ddy405)
Supplement: Supplementary Data [file suppl_ddy405.zip › Banerji et al HMG-2018 - Table S6 - GSEA results for genes up-regulated during FSHD myogenesis.xlsx]

## Sheet: overlap (43)
Table S6 - GSEA results for genes up-regulated during FSHD myogenesis
Overlap Results
Collection(s):	C2, C3, C4, C5, C6, C7, H
# overlaps shown:	50
# genesets in collections:	12985
# genes in comparison (n):	321
# genes in universe (N):	45956
Gene Set Name	# Genes in Gene Set (K)	Description	# Genes in Overlap (k)	k/K	p-value	FDR q-value
CTTTGT_V$LEF1_Q2	1972	Genes with promoter regions [-2kb,2kb] around transcription start site containing the motif CTTTGT which matches annotation for LEF1: lymphoid enhancer-binding factor 1	56	0.0284	3.71e-19	2.9e-15
CAGGTG_V$E12_Q6	2485	Genes with promoter regions [-2kb,2kb] around transcription start site containing the motif CAGGTG which matches annotation for TCF3: transcription factor 3 (E2A immunoglobulin enhancer binding factors E12/E47)	63	0.0254	4.47e-19	2.9e-15
TTGTTT_V$FOXO4_01	2061	Genes with promoter regions [-2kb,2kb] around transcription start site containing the motif TTGTTT which matches annotation for MLLT7: myeloid/lymphoid or mixed-lineage leukemia (trithorax homolog, Drosophila); translocated to, 7	53	0.0257	2.46e-16	1.06e-12
BENPORATH_SUZ12_TARGETS	1038	Set 'Suz12 targets': genes identified by ChIP on chip as targets of the Polycomb protein SUZ12 [GeneID=23512] in human embryonic stem cells.	37	0.0356	6.82e-16	2.17e-12
GGGAGGRR_V$MAZ_Q6	2274	Genes with promoter regions [-2kb,2kb] around transcription start site containing the motif GGGAGGRR which matches annotation for MAZ: MYC-associated zinc finger protein (purine-binding transcription factor)	55	0.0242	8.35e-16	2.17e-12
NABA_MATRISOME	1028	Ensemble of genes encoding extracellular matrix and extracellular matrix-associated proteins	35	0.034	1.69e-14	3.65e-11
TGGAAA_V$NFAT_Q4_01	1896	Genes with promoter regions [-2kb,2kb] around transcription start site containing the motif TGGAAA which matches annotation for NFAT<br> NFATC	47	0.0248	5.69e-14	1.06e-10
NABA_CORE_MATRISOME	275	Ensemble of genes encoding core extracellular matrix including ECM glycoproteins, collagens and proteoglycans	18	0.0655	1.38e-12	2.24e-09
GGGTGGRR_V$PAX4_03	1294	Genes with promoter regions [-2kb,2kb] around transcription start site containing the motif GGGTGGRR which matches annotation for PAX4: paired box gene 4	36	0.0278	2.59e-12	3.73e-09
AACTTT_UNKNOWN	1890	Genes with promoter regions [-2kb,2kb] around transcription start site containing motif AACTTT. Motif does not match any known transcription factor	44	0.0233	3.22e-12	4.18e-09
GCANCTGNY_V$MYOD_Q6	924	Genes with promoter regions [-2kb,2kb] around transcription start site containing the motif GCANCTGNY which matches annotation for MYOD1: myogenic differentiation 1	30	0.0325	4.55e-12	5.38e-09
KEGG_AXON_GUIDANCE	129	Axon guidance	13	0.1008	8.42e-12	9.11e-09
BENPORATH_ES_WITH_H3K27ME3	1118	Set 'H3K27 bound': genes posessing the trimethylated H3K27 (H3K27me3) mark in their promoters in human embryonic stem cells, as identified by ChIP on chip.	32	0.0286	2.23e-11	2.23e-08
REACTOME_AXON_GUIDANCE	251	Genes involved in Axon guidance	16	0.0637	3.68e-11	3.41e-08
V$LEF1_Q6	261	Genes with promoter regions [-2kb,2kb] around transcription start site containing the motif SWWCAAAGGG which matches annotation for LEF1: lymphoid enhancer-binding factor 1<br> TCF1: transcription factor 1, hepatic; LF-B1, hepatic nuclear factor (HNF1), albumin proximal factor	16	0.0613	6.57e-11	5.69e-08
BENPORATH_EED_TARGETS	1062	Set 'Eed targets': genes identified by ChIP on chip as targets of the Polycomb protein EED [GeneID=8726] in human embryonic stem cells.	30	0.0282	1.34e-10	1.08e-07
WTTGKCTG_UNKNOWN	516	Genes with promoter regions [-2kb,2kb] around transcription start site containing motif WTTGKCTG. Motif does not match any known transcription factor	21	0.0407	1.48e-10	1.13e-07
BENPORATH_PRC2_TARGETS	652	Set 'PRC2 targets': Polycomb Repression Complex 2 (PRC) targets; identified by ChIP on chip on human embryonic stem cells as genes that: posess the trimethylated H3K27 mark in their promoters and are bound by SUZ12 [GeneID=23512] and EED [GeneID=8726] Polycomb proteins.	23	0.0353	3.19e-10	2.3e-07
MEISSNER_NPC_HCP_WITH_H3K4ME2	491	Genes with high-CpG-density promoters (HCP) bearing histone H3 dimethylation mark at K4 (H3K4me2) in neural precursor cells (NPC).	20	0.0407	4.03e-10	2.76e-07
REACTOME_DEVELOPMENTAL_BIOLOGY	396	Genes involved in Developmental Biology	18	0.0455	5.47e-10	3.55e-07
CTTTGA_V$LEF1_Q2	1232	Genes with promoter regions [-2kb,2kb] around transcription start site containing the motif CTTTGA which matches annotation for LEF1: lymphoid enhancer-binding factor 1	31	0.0252	1.06e-09	6.54e-07
MODULE_55	834	Genes in the cancer module 55.	25	0.03	1.51e-09	8.89e-07
TGCCAAR_V$NF1_Q6	722	Genes with promoter regions [-2kb,2kb] around transcription start site containing the motif TGCCAAR which matches annotation for NF1: neurofibromin 1 (neurofibromatosis, von Recklinghausen disease, Watson disease)	23	0.0319	2.23e-09	1.26e-06
MODULE_100	544	Genes in the cancer module 100.	20	0.0368	2.34e-09	1.26e-06
WGTTNNNNNAAA_UNKNOWN	547	Genes with promoter regions [-2kb,2kb] around transcription start site containing motif WGTTNNNNNAAA. Motif does not match any known transcription factor	20	0.0366	2.56e-09	1.33e-06
MODULE_66	552	Genes in the cancer module 66.	20	0.0362	2.99e-09	1.49e-06
V$GFI1_01	262	Genes with promoter regions [-2kb,2kb] around transcription start site containing the motif NNNNNNNAAATCACWGYNNNNNNN which matches annotation for GFI1: growth factor independent 1	14	0.0534	6.07e-09	2.92e-06
YATGNWAAT_V$OCT_C	360	Genes with promoter regions [-2kb,2kb] around transcription start site containing motif YATGNWAAT. Motif does not match any known transcription factor	16	0.0444	6.92e-09	3.21e-06
MODULE_88	838	Heart, liver, kidney and pancreas metabolic and xenobiotic response genes.	24	0.0286	7.78e-09	3.48e-06
GGATTA_V$PITX2_Q2	587	Genes with promoter regions [-2kb,2kb] around transcription start site containing the motif GGATTA which matches annotation for PITX2: paired-like homeodomain transcription factor 2	20	0.0341	8.39e-09	3.63e-06
ZWANG_TRANSIENTLY_UP_BY_1ST_EGF_PULSE_ONLY	1839	Genes transiently induced only by the first pulse of EGF [GeneID =1950] in 184A1 cells (mammary epithelium).	37	0.0201	9.98e-09	4.18e-06
CAGCTG_V$AP4_Q5	1524	Genes with promoter regions [-2kb,2kb] around transcription start site containing the motif CAGCTG which matches annotation for REPIN1: replication initiator 1	33	0.0217	1.18e-08	4.7e-06
MODULE_11	540	Genes in the cancer module 11.	19	0.0352	1.19e-08	4.7e-06
CAGGTA_V$AREB6_01	792	Genes with promoter regions [-2kb,2kb] around transcription start site containing the motif CAGGTA which matches annotation for TCF8: transcription factor 8 (represses interleukin 2 expression)	23	0.029	1.25e-08	4.76e-06
ZHOU_INFLAMMATORY_RESPONSE_FIMA_UP	544	Genes up-regulated in macrophages by P.gingivalis FimA pathogen.	19	0.0349	1.34e-08	4.99e-06
MODULE_117	731	Signaling.	22	0.0301	1.39e-08	5e-06
MODULE_137	546	CNS genes.	19	0.0348	1.42e-08	5e-06
LIM_MAMMARY_STEM_CELL_UP	489	Genes consistently up-regulated in mammary stem cells both in mouse and human species.	18	0.0368	1.47e-08	5.01e-06
NABA_ECM_GLYCOPROTEINS	196	Genes encoding structural ECM glycoproteins	12	0.0612	1.66e-08	5.54e-06
GSE6681_DELETED_FOXP3_VS_WT_TREG_UP	200	Genes up-regulated in T reg: FOX3P [GeneID=50943] knockout versus wildtype.	12	0.06	2.08e-08	6.65e-06
ZWANG_TRANSIENTLY_UP_BY_2ND_EGF_PULSE_ONLY	1725	Genes transiently induced only by the second pulse of EGF [GeneID =1950] in 184A1 cells (mammary epithelium).	35	0.0203	2.1e-08	6.65e-06
MEMBRANE	1994	Genes annotated by the GO term GO:0016020. Double layer of lipid molecules that encloses all cells, and, in eukaryotes, many organelles; may be a single or double lipid bilayer; also includes associated proteins.	38	0.0191	2.58e-08	7.99e-06
MULTICELLULAR_ORGANISMAL_DEVELOPMENT	1049	Genes annotated by the GO term GO:0007275. The biological process whose specific outcome is the progression of an organism over time from an initial condition (e.g. a zygote or a young adult) to a later condition (e.g. a multicellular animal or an aged adult).	26	0.0248	3.36e-08	9.96e-06
V$TCF11_01	253	Genes with promoter regions [-2kb,2kb] around transcription start site containing the motif GTCATNNWNNNNN which matches annotation for NFE2L1: nuclear factor (erythroid-derived 2)-like 1	13	0.0514	3.38e-08	9.96e-06
V$OCT1_05	254	Genes with promoter regions [-2kb,2kb] around transcription start site containing the motif MKVATTTGCATATT which matches annotation for POU2F1: POU domain, class 2, transcription factor 1	13	0.0512	3.54e-08	1.02e-05
V$FOXO4_02	255	Genes with promoter regions [-2kb,2kb] around transcription start site containing the motif NNGTTGTTTACNTN which matches annotation for MLLT7: myeloid/lymphoid or mixed-lineage leukemia (trithorax homolog, Drosophila); translocated to, 7	13	0.051	3.7e-08	1.04e-05
RTAAACA_V$FREAC2_01	919	Genes with promoter regions [-2kb,2kb] around transcription start site containing the motif RTAAACA which matches annotation for FOXF2: forkhead box F2	24	0.0261	4.41e-08	1.22e-05
BOQUEST_STEM_CELL_UP	260	Genes up-regulated in freshly isolated CD31- [GeneID=5175] (stromal stem cells from adipose tissue) versus the CD31+ (non-stem) counterparts.	13	0.05	4.65e-08	1.26e-05
MODULE_99	361	Genes in the cancer module 99.	15	0.0416	4.98e-08	1.32e-05
SYSTEM_DEVELOPMENT	861	Genes annotated by the GO term GO:0048731. The process whose specific outcome is the progression of an organismal system over time, from its formation to the mature structure. A system is a regularly interacting or interdependent group of organs or tissues that work together to carry out a given biological process.	23	0.0267	5.67e-08	1.47e-05
Gene/Gene Set Overlap Matrix
Entrez Gene Id	Gene Symbol	Gene Description	CTTTGT_V$LEF1_Q2	CAGGTG_V$E12_Q6	TTGTTT_V$FOXO4_01	BENPORATH_SUZ12_TARGETS	GGGAGGRR_V$MAZ_Q6	NABA_MATRISOME	TGGAAA_V$NFAT_Q4_01	NABA_CORE_MATRISOME	GGGTGGRR_V$PAX4_03	AACTTT_UNKNOWN	GCANCTGNY_V$MYOD_Q6	KEGG_AXON_GUIDANCE	BENPORATH_ES_WITH_H3K27ME3	REACTOME_AXON_GUIDANCE	V$LEF1_Q6	BENPORATH_EED_TARGETS	WTTGKCTG_UNKNOWN	BENPORATH_PRC2_TARGETS	MEISSNER_NPC_HCP_WITH_H3K4ME2	REACTOME_DEVELOPMENTAL_BIOLOGY	CTTTGA_V$LEF1_Q2	MODULE_55	TGCCAAR_V$NF1_Q6	MODULE_100	WGTTNNNNNAAA_UNKNOWN	MODULE_66	V$GFI1_01	YATGNWAAT_V$OCT_C	MODULE_88	GGATTA_V$PITX2_Q2	ZWANG_TRANSIENTLY_UP_BY_1ST_EGF_PULSE_ONLY	CAGCTG_V$AP4_Q5	MODULE_11	CAGGTA_V$AREB6_01	ZHOU_INFLAMMATORY_RESPONSE_FIMA_UP	MODULE_117	MODULE_137	LIM_MAMMARY_STEM_CELL_UP	NABA_ECM_GLYCOPROTEINS	GSE6681_DELETED_FOXP3_VS_WT_TREG_UP	ZWANG_TRANSIENTLY_UP_BY_2ND_EGF_PULSE_ONLY	MEMBRANE	MULTICELLULAR_ORGANISMAL_DEVELOPMENT	V$TCF11_01	V$OCT1_05	V$FOXO4_02	RTAAACA_V$FREAC2_01
9244	CRLF1	cytokine receptor-like factor 1	CTTTGT_V$LEF1_Q2	CAGGTG_V$E12_Q6	TTGTTT_V$FOXO4_01	BENPORATH_SUZ12_TARGETS		NABA_MATRISOME			GGGTGGRR_V$PAX4_03		GCANCTGNY_V$MYOD_Q6		BENPORATH_ES_WITH_H3K27ME3			BENPORATH_EED_TARGETS		BENPORATH_PRC2_TARGETS	MEISSNER_NPC_HCP_WITH_H3K4ME2			MODULE_55							MODULE_88					CAGGTA_V$AREB6_01				LIM_MAMMARY_STEM_CELL_UP
777	CACNA1E	calcium channel, voltage-dependent, R type, alpha 1E subunit	CTTTGT_V$LEF1_Q2	CAGGTG_V$E12_Q6	TTGTTT_V$FOXO4_01	BENPORATH_SUZ12_TARGETS					GGGTGGRR_V$PAX4_03	AACTTT_UNKNOWN			BENPORATH_ES_WITH_H3K27ME3			BENPORATH_EED_TARGETS	WTTGKCTG_UNKNOWN	BENPORATH_PRC2_TARGETS																								MEMBRANE
56896	DPYSL5	dihydropyrimidinase-like 5	CTTTGT_V$LEF1_Q2	CAGGTG_V$E12_Q6	TTGTTT_V$FOXO4_01	BENPORATH_SUZ12_TARGETS					GGGTGGRR_V$PAX4_03		GCANCTGNY_V$MYOD_Q6	KEGG_AXON_GUIDANCE	BENPORATH_ES_WITH_H3K27ME3	REACTOME_AXON_GUIDANCE			WTTGKCTG_UNKNOWN			REACTOME_DEVELOPMENTAL_BIOLOGY																					ZWANG_TRANSIENTLY_UP_BY_2ND_EGF_PULSE_ONLY		MULTICELLULAR_ORGANISMAL_DEVELOPMENT
222663	SCUBE3	signal peptide, CUB domain, EGF-like 3	CTTTGT_V$LEF1_Q2	CAGGTG_V$E12_Q6	TTGTTT_V$FOXO4_01		GGGAGGRR_V$MAZ_Q6	NABA_MATRISOME	TGGAAA_V$NFAT_Q4_01			AACTTT_UNKNOWN			BENPORATH_ES_WITH_H3K27ME3			BENPORATH_EED_TARGETS									WGTTNNNNNAAA_UNKNOWN							CAGCTG_V$AP4_Q5														V$FOXO4_02	RTAAACA_V$FREAC2_01
51523	CXXC5	CXXC finger protein 5	CTTTGT_V$LEF1_Q2	CAGGTG_V$E12_Q6	TTGTTT_V$FOXO4_01		GGGAGGRR_V$MAZ_Q6					AACTTT_UNKNOWN							WTTGKCTG_UNKNOWN				CTTTGA_V$LEF1_Q2									GGATTA_V$PITX2_Q2	ZWANG_TRANSIENTLY_UP_BY_1ST_EGF_PULSE_ONLY															V$FOXO4_02	RTAAACA_V$FREAC2_01
83872	HMCN1	hemicentin 1	CTTTGT_V$LEF1_Q2	CAGGTG_V$E12_Q6	TTGTTT_V$FOXO4_01			NABA_MATRISOME		NABA_CORE_MATRISOME													CTTTGA_V$LEF1_Q2				WGTTNNNNNAAA_UNKNOWN														NABA_ECM_GLYCOPROTEINS		ZWANG_TRANSIENTLY_UP_BY_2ND_EGF_PULSE_ONLY					V$FOXO4_02	RTAAACA_V$FREAC2_01
221037	JMJD1C	jumonji domain containing 1C	CTTTGT_V$LEF1_Q2	CAGGTG_V$E12_Q6	TTGTTT_V$FOXO4_01				TGGAAA_V$NFAT_Q4_01		GGGTGGRR_V$PAX4_03							BENPORATH_EED_TARGETS	WTTGKCTG_UNKNOWN								WGTTNNNNNAAA_UNKNOWN		V$GFI1_01			GGATTA_V$PITX2_Q2	ZWANG_TRANSIENTLY_UP_BY_1ST_EGF_PULSE_ONLY	CAGCTG_V$AP4_Q5												V$TCF11_01
5064	PALM	paralemmin	CTTTGT_V$LEF1_Q2	CAGGTG_V$E12_Q6	TTGTTT_V$FOXO4_01														WTTGKCTG_UNKNOWN					MODULE_55		MODULE_100		MODULE_66			MODULE_88				MODULE_11				MODULE_137					MEMBRANE				V$FOXO4_02	RTAAACA_V$FREAC2_01
79815	NIPAL2	NIPA-like domain containing 2	CTTTGT_V$LEF1_Q2	CAGGTG_V$E12_Q6	TTGTTT_V$FOXO4_01																		CTTTGA_V$LEF1_Q2
51176	LEF1	lymphoid enhancer-binding factor 1	CTTTGT_V$LEF1_Q2	CAGGTG_V$E12_Q6		BENPORATH_SUZ12_TARGETS	GGGAGGRR_V$MAZ_Q6					AACTTT_UNKNOWN	GCANCTGNY_V$MYOD_Q6		BENPORATH_ES_WITH_H3K27ME3								CTTTGA_V$LEF1_Q2		TGCCAAR_V$NF1_Q6									CAGCTG_V$AP4_Q5			ZHOU_INFLAMMATORY_RESPONSE_FIMA_UP	MODULE_117					ZWANG_TRANSIENTLY_UP_BY_2ND_EGF_PULSE_ONLY
1280	COL2A1	collagen, type II, alpha 1	CTTTGT_V$LEF1_Q2	CAGGTG_V$E12_Q6		BENPORATH_SUZ12_TARGETS		NABA_MATRISOME	TGGAAA_V$NFAT_Q4_01	NABA_CORE_MATRISOME					BENPORATH_ES_WITH_H3K27ME3	REACTOME_AXON_GUIDANCE		BENPORATH_EED_TARGETS		BENPORATH_PRC2_TARGETS	MEISSNER_NPC_HCP_WITH_H3K4ME2	REACTOME_DEVELOPMENTAL_BIOLOGY	CTTTGA_V$LEF1_Q2	MODULE_55							MODULE_88	GGATTA_V$PITX2_Q2		CAGCTG_V$AP4_Q5		CAGGTA_V$AREB6_01									MULTICELLULAR_ORGANISMAL_DEVELOPMENT
10265	IRX5	iroquois homeobox 5	CTTTGT_V$LEF1_Q2	CAGGTG_V$E12_Q6		BENPORATH_SUZ12_TARGETS			TGGAAA_V$NFAT_Q4_01			AACTTT_UNKNOWN	GCANCTGNY_V$MYOD_Q6		BENPORATH_ES_WITH_H3K27ME3			BENPORATH_EED_TARGETS		BENPORATH_PRC2_TARGETS					TGCCAAR_V$NF1_Q6					YATGNWAAT_V$OCT_C		GGATTA_V$PITX2_Q2														V$TCF11_01
166614	DCLK2	doublecortin-like kinase 2	CTTTGT_V$LEF1_Q2	CAGGTG_V$E12_Q6		BENPORATH_SUZ12_TARGETS			TGGAAA_V$NFAT_Q4_01				GCANCTGNY_V$MYOD_Q6		BENPORATH_ES_WITH_H3K27ME3		V$LEF1_Q6	BENPORATH_EED_TARGETS		BENPORATH_PRC2_TARGETS																										V$TCF11_01
10492	SYNCRIP	synaptotagmin binding, cytoplasmic RNA interacting protein	CTTTGT_V$LEF1_Q2	CAGGTG_V$E12_Q6			GGGAGGRR_V$MAZ_Q6		TGGAAA_V$NFAT_Q4_01		GGGTGGRR_V$PAX4_03						V$LEF1_Q6		WTTGKCTG_UNKNOWN						TGCCAAR_V$NF1_Q6
59274	MESDC1	mesoderm development candidate 1	CTTTGT_V$LEF1_Q2	CAGGTG_V$E12_Q6			GGGAGGRR_V$MAZ_Q6				GGGTGGRR_V$PAX4_03						V$LEF1_Q6																	CAGCTG_V$AP4_Q5			ZHOU_INFLAMMATORY_RESPONSE_FIMA_UP						ZWANG_TRANSIENTLY_UP_BY_2ND_EGF_PULSE_ONLY
57633	LRRN1	leucine rich repeat neuronal 1	CTTTGT_V$LEF1_Q2	CAGGTG_V$E12_Q6			GGGAGGRR_V$MAZ_Q6					AACTTT_UNKNOWN	GCANCTGNY_V$MYOD_Q6				V$LEF1_Q6		WTTGKCTG_UNKNOWN											YATGNWAAT_V$OCT_C				CAGCTG_V$AP4_Q5		CAGGTA_V$AREB6_01				LIM_MAMMARY_STEM_CELL_UP			ZWANG_TRANSIENTLY_UP_BY_2ND_EGF_PULSE_ONLY				V$OCT1_05
10090	UST	uronyl-2-sulfotransferase	CTTTGT_V$LEF1_Q2	CAGGTG_V$E12_Q6			GGGAGGRR_V$MAZ_Q6					AACTTT_UNKNOWN																					ZWANG_TRANSIENTLY_UP_BY_1ST_EGF_PULSE_ONLY											MEMBRANE					RTAAACA_V$FREAC2_01
1000	CDH2	cadherin 2, type 1, N-cadherin (neuronal)	CTTTGT_V$LEF1_Q2	CAGGTG_V$E12_Q6			GGGAGGRR_V$MAZ_Q6															REACTOME_DEVELOPMENTAL_BIOLOGY				MODULE_100		MODULE_66							MODULE_11				MODULE_137
5097	PCDH1	protocadherin 1	CTTTGT_V$LEF1_Q2	CAGGTG_V$E12_Q6			GGGAGGRR_V$MAZ_Q6																CTTTGA_V$LEF1_Q2																					MEMBRANE	MULTICELLULAR_ORGANISMAL_DEVELOPMENT
1809	DPYSL3	dihydropyrimidinase-like 3	CTTTGT_V$LEF1_Q2	CAGGTG_V$E12_Q6								AACTTT_UNKNOWN				REACTOME_AXON_GUIDANCE	V$LEF1_Q6					REACTOME_DEVELOPMENTAL_BIOLOGY				MODULE_100		MODULE_66		YATGNWAAT_V$OCT_C					MODULE_11	CAGGTA_V$AREB6_01	ZHOU_INFLAMMATORY_RESPONSE_FIMA_UP		MODULE_137	LIM_MAMMARY_STEM_CELL_UP					MULTICELLULAR_ORGANISMAL_DEVELOPMENT		V$OCT1_05
5880	RAC2	ras-related C3 botulinum toxin substrate 2 (rho family, small GTP binding protein Rac2)	CTTTGT_V$LEF1_Q2	CAGGTG_V$E12_Q6										KEGG_AXON_GUIDANCE		REACTOME_AXON_GUIDANCE						REACTOME_DEVELOPMENTAL_BIOLOGY		MODULE_55							MODULE_88							MODULE_117
57144	PAK7	p21 protein (Cdc42/Rac)-activated kinase 7	CTTTGT_V$LEF1_Q2	CAGGTG_V$E12_Q6										KEGG_AXON_GUIDANCE		REACTOME_AXON_GUIDANCE						REACTOME_DEVELOPMENTAL_BIOLOGY												CAGCTG_V$AP4_Q5
54875	CNTLN	centlein, centrosomal protein	CTTTGT_V$LEF1_Q2	CAGGTG_V$E12_Q6													V$LEF1_Q6						CTTTGA_V$LEF1_Q2																							V$TCF11_01
286077	FAM83H	family with sequence similarity 83, member H	CTTTGT_V$LEF1_Q2	CAGGTG_V$E12_Q6																																CAGGTA_V$AREB6_01
219790	RTKN2	rhotekin 2	CTTTGT_V$LEF1_Q2	CAGGTG_V$E12_Q6																																	ZHOU_INFLAMMATORY_RESPONSE_FIMA_UP
23331	TTC28	tetratricopeptide repeat domain 28	CTTTGT_V$LEF1_Q2	CAGGTG_V$E12_Q6																																							ZWANG_TRANSIENTLY_UP_BY_2ND_EGF_PULSE_ONLY
9423	NTN1	netrin 1	CTTTGT_V$LEF1_Q2		TTGTTT_V$FOXO4_01	BENPORATH_SUZ12_TARGETS		NABA_MATRISOME		NABA_CORE_MATRISOME	GGGTGGRR_V$PAX4_03	AACTTT_UNKNOWN		KEGG_AXON_GUIDANCE	BENPORATH_ES_WITH_H3K27ME3	REACTOME_AXON_GUIDANCE		BENPORATH_EED_TARGETS	WTTGKCTG_UNKNOWN	BENPORATH_PRC2_TARGETS		REACTOME_DEVELOPMENTAL_BIOLOGY																			NABA_ECM_GLYCOPROTEINS							V$FOXO4_02	RTAAACA_V$FREAC2_01
84631	SLITRK2	SLIT and NTRK-like family, member 2	CTTTGT_V$LEF1_Q2		TTGTTT_V$FOXO4_01	BENPORATH_SUZ12_TARGETS					GGGTGGRR_V$PAX4_03																																			V$TCF11_01			RTAAACA_V$FREAC2_01
6529	SLC6A1	solute carrier family 6 (neurotransmitter transporter, GABA), member 1	CTTTGT_V$LEF1_Q2		TTGTTT_V$FOXO4_01	BENPORATH_SUZ12_TARGETS						AACTTT_UNKNOWN			BENPORATH_ES_WITH_H3K27ME3			BENPORATH_EED_TARGETS		BENPORATH_PRC2_TARGETS																		MODULE_117				GSE6681_DELETED_FOXP3_VS_WT_TREG_UP
5292	PIM1	pim-1 oncogene	CTTTGT_V$LEF1_Q2		TTGTTT_V$FOXO4_01		GGGAGGRR_V$MAZ_Q6		TGGAAA_V$NFAT_Q4_01		GGGTGGRR_V$PAX4_03						V$LEF1_Q6						CTTTGA_V$LEF1_Q2																						MULTICELLULAR_ORGANISMAL_DEVELOPMENT		V$OCT1_05
6671	SP4	Sp4 transcription factor	CTTTGT_V$LEF1_Q2		TTGTTT_V$FOXO4_01		GGGAGGRR_V$MAZ_Q6				GGGTGGRR_V$PAX4_03	AACTTT_UNKNOWN											CTTTGA_V$LEF1_Q2				WGTTNNNNNAAA_UNKNOWN					GGATTA_V$PITX2_Q2						MODULE_117
1641	DCX	doublecortin	CTTTGT_V$LEF1_Q2		TTGTTT_V$FOXO4_01		GGGAGGRR_V$MAZ_Q6				GGGTGGRR_V$PAX4_03				BENPORATH_ES_WITH_H3K27ME3	REACTOME_AXON_GUIDANCE	V$LEF1_Q6					REACTOME_DEVELOPMENTAL_BIOLOGY				MODULE_100		MODULE_66	V$GFI1_01			GGATTA_V$PITX2_Q2		CAGCTG_V$AP4_Q5	MODULE_11	CAGGTA_V$AREB6_01			MODULE_137						MULTICELLULAR_ORGANISMAL_DEVELOPMENT			V$FOXO4_02
1842	ECM2	extracellular matrix protein 2, female organ and adipocyte specific	CTTTGT_V$LEF1_Q2		TTGTTT_V$FOXO4_01			NABA_MATRISOME		NABA_CORE_MATRISOME														MODULE_55							MODULE_88										NABA_ECM_GLYCOPROTEINS					V$TCF11_01
5396	PRRX1	paired related homeobox 1	CTTTGT_V$LEF1_Q2		TTGTTT_V$FOXO4_01				TGGAAA_V$NFAT_Q4_01		GGGTGGRR_V$PAX4_03	AACTTT_UNKNOWN					V$LEF1_Q6						CTTTGA_V$LEF1_Q2							YATGNWAAT_V$OCT_C		GGATTA_V$PITX2_Q2								LIM_MAMMARY_STEM_CELL_UP							V$OCT1_05
1073	CFL2	cofilin 2 (muscle)	CTTTGT_V$LEF1_Q2		TTGTTT_V$FOXO4_01									KEGG_AXON_GUIDANCE																																V$TCF11_01		V$FOXO4_02	RTAAACA_V$FREAC2_01
2898	GRIK2	glutamate receptor, ionotropic, kainate 2	CTTTGT_V$LEF1_Q2		TTGTTT_V$FOXO4_01																MEISSNER_NPC_HCP_WITH_H3K4ME2																ZHOU_INFLAMMATORY_RESPONSE_FIMA_UP						ZWANG_TRANSIENTLY_UP_BY_2ND_EGF_PULSE_ONLY	MEMBRANE					RTAAACA_V$FREAC2_01
23191	CYFIP1	cytoplasmic FMR1 interacting protein 1	CTTTGT_V$LEF1_Q2			BENPORATH_SUZ12_TARGETS	GGGAGGRR_V$MAZ_Q6																																						MULTICELLULAR_ORGANISMAL_DEVELOPMENT
1298	COL9A2	collagen, type IX, alpha 2	CTTTGT_V$LEF1_Q2			BENPORATH_SUZ12_TARGETS		NABA_MATRISOME		NABA_CORE_MATRISOME					BENPORATH_ES_WITH_H3K27ME3	REACTOME_AXON_GUIDANCE		BENPORATH_EED_TARGETS		BENPORATH_PRC2_TARGETS		REACTOME_DEVELOPMENTAL_BIOLOGY				MODULE_100	WGTTNNNNNAAA_UNKNOWN	MODULE_66							MODULE_11			MODULE_117	MODULE_137	LIM_MAMMARY_STEM_CELL_UP			ZWANG_TRANSIENTLY_UP_BY_2ND_EGF_PULSE_ONLY		MULTICELLULAR_ORGANISMAL_DEVELOPMENT
203190	LGI3	leucine-rich repeat LGI family, member 3	CTTTGT_V$LEF1_Q2			BENPORATH_SUZ12_TARGETS		NABA_MATRISOME		NABA_CORE_MATRISOME					BENPORATH_ES_WITH_H3K27ME3																			CAGCTG_V$AP4_Q5							NABA_ECM_GLYCOPROTEINS
1301	COL11A1	collagen, type XI, alpha 1	CTTTGT_V$LEF1_Q2				GGGAGGRR_V$MAZ_Q6	NABA_MATRISOME		NABA_CORE_MATRISOME													CTTTGA_V$LEF1_Q2																						MULTICELLULAR_ORGANISMAL_DEVELOPMENT
6664	SOX11	SRY (sex determining region Y)-box 11	CTTTGT_V$LEF1_Q2				GGGAGGRR_V$MAZ_Q6		TGGAAA_V$NFAT_Q4_01								V$LEF1_Q6																							LIM_MAMMARY_STEM_CELL_UP					MULTICELLULAR_ORGANISMAL_DEVELOPMENT
56062	KLHL4	kelch-like 4 (Drosophila)	CTTTGT_V$LEF1_Q2				GGGAGGRR_V$MAZ_Q6		TGGAAA_V$NFAT_Q4_01
9702	CEP57	centrosomal protein 57kDa	CTTTGT_V$LEF1_Q2				GGGAGGRR_V$MAZ_Q6
92949	ADAMTSL1	ADAMTS-like 1	CTTTGT_V$LEF1_Q2					NABA_MATRISOME	TGGAAA_V$NFAT_Q4_01			AACTTT_UNKNOWN							WTTGKCTG_UNKNOWN				CTTTGA_V$LEF1_Q2									GGATTA_V$PITX2_Q2				CAGGTA_V$AREB6_01							ZWANG_TRANSIENTLY_UP_BY_2ND_EGF_PULSE_ONLY
2192	FBLN1	fibulin 1	CTTTGT_V$LEF1_Q2					NABA_MATRISOME		NABA_CORE_MATRISOME																														LIM_MAMMARY_STEM_CELL_UP	NABA_ECM_GLYCOPROTEINS
2	A2M	alpha-2-macroglobulin	CTTTGT_V$LEF1_Q2					NABA_MATRISOME			GGGTGGRR_V$PAX4_03																															GSE6681_DELETED_FOXP3_VS_WT_TREG_UP	ZWANG_TRANSIENTLY_UP_BY_2ND_EGF_PULSE_ONLY
51291	GMIP	GEM interacting protein	CTTTGT_V$LEF1_Q2						TGGAAA_V$NFAT_Q4_01		GGGTGGRR_V$PAX4_03		GCANCTGNY_V$MYOD_Q6
827	CAPN6	calpain 6	CTTTGT_V$LEF1_Q2						TGGAAA_V$NFAT_Q4_01			AACTTT_UNKNOWN							WTTGKCTG_UNKNOWN								WGTTNNNNNAAA_UNKNOWN									CAGGTA_V$AREB6_01
221416	C6orf223	chromosome 6 open reading frame 223	CTTTGT_V$LEF1_Q2								GGGTGGRR_V$PAX4_03														TGCCAAR_V$NF1_Q6							GGATTA_V$PITX2_Q2
399664	MEX3D	mex-3 homolog D (C. elegans)	CTTTGT_V$LEF1_Q2								GGGTGGRR_V$PAX4_03																		V$GFI1_01
3798	KIF5A	kinesin family member 5A	CTTTGT_V$LEF1_Q2														V$LEF1_Q6																ZWANG_TRANSIENTLY_UP_BY_1ST_EGF_PULSE_ONLY
23263	MCF2L	MCF.2 cell line derived transforming sequence-like	CTTTGT_V$LEF1_Q2														V$LEF1_Q6																				ZHOU_INFLAMMATORY_RESPONSE_FIMA_UP						ZWANG_TRANSIENTLY_UP_BY_2ND_EGF_PULSE_ONLY
166336	PRICKLE2	prickle homolog 2 (Drosophila)	CTTTGT_V$LEF1_Q2																		MEISSNER_NPC_HCP_WITH_H3K4ME2									YATGNWAAT_V$OCT_C		GGATTA_V$PITX2_Q2		CAGCTG_V$AP4_Q5						LIM_MAMMARY_STEM_CELL_UP
26040	SETBP1	SET binding protein 1	CTTTGT_V$LEF1_Q2																							MODULE_100		MODULE_66					ZWANG_TRANSIENTLY_UP_BY_1ST_EGF_PULSE_ONLY		MODULE_11			MODULE_117	MODULE_137
6003	RGS13	regulator of G-protein signaling 13	CTTTGT_V$LEF1_Q2																								WGTTNNNNNAAA_UNKNOWN						ZWANG_TRANSIENTLY_UP_BY_1ST_EGF_PULSE_ONLY					MODULE_117									V$OCT1_05
8557	TCAP	titin-cap (telethonin)	CTTTGT_V$LEF1_Q2
2258	FGF13	fibroblast growth factor 13		CAGGTG_V$E12_Q6	TTGTTT_V$FOXO4_01	BENPORATH_SUZ12_TARGETS	GGGAGGRR_V$MAZ_Q6	NABA_MATRISOME	TGGAAA_V$NFAT_Q4_01			AACTTT_UNKNOWN	GCANCTGNY_V$MYOD_Q6						WTTGKCTG_UNKNOWN								WGTTNNNNNAAA_UNKNOWN							CAGCTG_V$AP4_Q5		CAGGTA_V$AREB6_01									MULTICELLULAR_ORGANISMAL_DEVELOPMENT
2078	ERG	v-ets erythroblastosis virus E26 oncogene homolog (avian)		CAGGTG_V$E12_Q6	TTGTTT_V$FOXO4_01	BENPORATH_SUZ12_TARGETS	GGGAGGRR_V$MAZ_Q6					AACTTT_UNKNOWN							WTTGKCTG_UNKNOWN				CTTTGA_V$LEF1_Q2		TGCCAAR_V$NF1_Q6		WGTTNNNNNAAA_UNKNOWN			YATGNWAAT_V$OCT_C								MODULE_117							MULTICELLULAR_ORGANISMAL_DEVELOPMENT			V$FOXO4_02	RTAAACA_V$FREAC2_01
1740	DLG2	discs, large homolog 2 (Drosophila)		CAGGTG_V$E12_Q6	TTGTTT_V$FOXO4_01		GGGAGGRR_V$MAZ_Q6		TGGAAA_V$NFAT_Q4_01		GGGTGGRR_V$PAX4_03	AACTTT_UNKNOWN	GCANCTGNY_V$MYOD_Q6										CTTTGA_V$LEF1_Q2		TGCCAAR_V$NF1_Q6		WGTTNNNNNAAA_UNKNOWN		V$GFI1_01	YATGNWAAT_V$OCT_C			ZWANG_TRANSIENTLY_UP_BY_1ST_EGF_PULSE_ONLY	CAGCTG_V$AP4_Q5		CAGGTA_V$AREB6_01								MEMBRANE		V$TCF11_01
55809	TRERF1	transcriptional regulating factor 1		CAGGTG_V$E12_Q6	TTGTTT_V$FOXO4_01		GGGAGGRR_V$MAZ_Q6		TGGAAA_V$NFAT_Q4_01		GGGTGGRR_V$PAX4_03	AACTTT_UNKNOWN	GCANCTGNY_V$MYOD_Q6																	YATGNWAAT_V$OCT_C			ZWANG_TRANSIENTLY_UP_BY_1ST_EGF_PULSE_ONLY	CAGCTG_V$AP4_Q5													V$OCT1_05	V$FOXO4_02	RTAAACA_V$FREAC2_01
5602	MAPK10	mitogen-activated protein kinase 10		CAGGTG_V$E12_Q6	TTGTTT_V$FOXO4_01		GGGAGGRR_V$MAZ_Q6		TGGAAA_V$NFAT_Q4_01			AACTTT_UNKNOWN											CTTTGA_V$LEF1_Q2			MODULE_100		MODULE_66					ZWANG_TRANSIENTLY_UP_BY_1ST_EGF_PULSE_ONLY		MODULE_11				MODULE_137									V$FOXO4_02	RTAAACA_V$FREAC2_01
6093	ROCK1	Rho-associated, coiled-coil containing protein kinase 1		CAGGTG_V$E12_Q6	TTGTTT_V$FOXO4_01		GGGAGGRR_V$MAZ_Q6				GGGTGGRR_V$PAX4_03		GCANCTGNY_V$MYOD_Q6	KEGG_AXON_GUIDANCE		REACTOME_AXON_GUIDANCE						REACTOME_DEVELOPMENTAL_BIOLOGY												CAGCTG_V$AP4_Q5
3547	IGSF1	immunoglobulin superfamily, member 1		CAGGTG_V$E12_Q6	TTGTTT_V$FOXO4_01		GGGAGGRR_V$MAZ_Q6				GGGTGGRR_V$PAX4_03													MODULE_55	TGCCAAR_V$NF1_Q6						MODULE_88													MEMBRANE
357	SHROOM2	shroom family member 2		CAGGTG_V$E12_Q6	TTGTTT_V$FOXO4_01		GGGAGGRR_V$MAZ_Q6																																					MEMBRANE	MULTICELLULAR_ORGANISMAL_DEVELOPMENT
59277	NTN4	netrin 4		CAGGTG_V$E12_Q6	TTGTTT_V$FOXO4_01			NABA_MATRISOME		NABA_CORE_MATRISOME	GGGTGGRR_V$PAX4_03		GCANCTGNY_V$MYOD_Q6	KEGG_AXON_GUIDANCE		REACTOME_AXON_GUIDANCE		BENPORATH_EED_TARGETS				REACTOME_DEVELOPMENTAL_BIOLOGY											ZWANG_TRANSIENTLY_UP_BY_1ST_EGF_PULSE_ONLY								NABA_ECM_GLYCOPROTEINS
11040	PIM2	pim-2 oncogene		CAGGTG_V$E12_Q6	TTGTTT_V$FOXO4_01				TGGAAA_V$NFAT_Q4_01		GGGTGGRR_V$PAX4_03		GCANCTGNY_V$MYOD_Q6				V$LEF1_Q6						CTTTGA_V$LEF1_Q2	MODULE_55						YATGNWAAT_V$OCT_C	MODULE_88																V$OCT1_05
216	ALDH1A1	aldehyde dehydrogenase 1 family, member A1		CAGGTG_V$E12_Q6	TTGTTT_V$FOXO4_01				TGGAAA_V$NFAT_Q4_01			AACTTT_UNKNOWN	GCANCTGNY_V$MYOD_Q6											MODULE_55		MODULE_100		MODULE_66		YATGNWAAT_V$OCT_C	MODULE_88			CAGCTG_V$AP4_Q5	MODULE_11			MODULE_117	MODULE_137				ZWANG_TRANSIENTLY_UP_BY_2ND_EGF_PULSE_ONLY
221687	RNF182	ring finger protein 182		CAGGTG_V$E12_Q6	TTGTTT_V$FOXO4_01				TGGAAA_V$NFAT_Q4_01			AACTTT_UNKNOWN
7301	TYRO3	TYRO3 protein tyrosine kinase		CAGGTG_V$E12_Q6	TTGTTT_V$FOXO4_01							AACTTT_UNKNOWN														MODULE_100		MODULE_66							MODULE_11	CAGGTA_V$AREB6_01	ZHOU_INFLAMMATORY_RESPONSE_FIMA_UP		MODULE_137					MEMBRANE
387597	ILDR2	immunoglobulin-like domain containing receptor 2		CAGGTG_V$E12_Q6		BENPORATH_SUZ12_TARGETS	GGGAGGRR_V$MAZ_Q6					AACTTT_UNKNOWN			BENPORATH_ES_WITH_H3K27ME3			BENPORATH_EED_TARGETS	WTTGKCTG_UNKNOWN	BENPORATH_PRC2_TARGETS
3706	ITPKA	inositol-trisphosphate 3-kinase A		CAGGTG_V$E12_Q6		BENPORATH_SUZ12_TARGETS	GGGAGGRR_V$MAZ_Q6								BENPORATH_ES_WITH_H3K27ME3			BENPORATH_EED_TARGETS		BENPORATH_PRC2_TARGETS	MEISSNER_NPC_HCP_WITH_H3K4ME2					MODULE_100		MODULE_66							MODULE_11				MODULE_137
8038	ADAM12	ADAM metallopeptidase domain 12		CAGGTG_V$E12_Q6		BENPORATH_SUZ12_TARGETS		NABA_MATRISOME	TGGAAA_V$NFAT_Q4_01				GCANCTGNY_V$MYOD_Q6										CTTTGA_V$LEF1_Q2		TGCCAAR_V$NF1_Q6																			MEMBRANE	MULTICELLULAR_ORGANISMAL_DEVELOPMENT				RTAAACA_V$FREAC2_01
7051	TGM1	transglutaminase 1 (K polypeptide epidermal type I, protein-glutamine-gamma-glutamyltransferase)		CAGGTG_V$E12_Q6			GGGAGGRR_V$MAZ_Q6	NABA_MATRISOME					GCANCTGNY_V$MYOD_Q6										CTTTGA_V$LEF1_Q2										ZWANG_TRANSIENTLY_UP_BY_1ST_EGF_PULSE_ONLY					MODULE_117						MEMBRANE
23564	DDAH2	dimethylarginine dimethylaminohydrolase 2		CAGGTG_V$E12_Q6			GGGAGGRR_V$MAZ_Q6				GGGTGGRR_V$PAX4_03																						ZWANG_TRANSIENTLY_UP_BY_1ST_EGF_PULSE_ONLY
5630	PRPH	peripherin		CAGGTG_V$E12_Q6			GGGAGGRR_V$MAZ_Q6				GGGTGGRR_V$PAX4_03
382	ARF6	ADP-ribosylation factor 6		CAGGTG_V$E12_Q6			GGGAGGRR_V$MAZ_Q6					AACTTT_UNKNOWN																				GGATTA_V$PITX2_Q2												MEMBRANE
51310	SLC22A17	solute carrier family 22, member 17		CAGGTG_V$E12_Q6			GGGAGGRR_V$MAZ_Q6						GCANCTGNY_V$MYOD_Q6												TGCCAAR_V$NF1_Q6									CAGCTG_V$AP4_Q5
654	BMP6	bone morphogenetic protein 6		CAGGTG_V$E12_Q6				NABA_MATRISOME	TGGAAA_V$NFAT_Q4_01				GCANCTGNY_V$MYOD_Q6		BENPORATH_ES_WITH_H3K27ME3			BENPORATH_EED_TARGETS	WTTGKCTG_UNKNOWN															CAGCTG_V$AP4_Q5		CAGGTA_V$AREB6_01
1310	COL19A1	collagen, type XIX, alpha 1		CAGGTG_V$E12_Q6				NABA_MATRISOME		NABA_CORE_MATRISOME		AACTTT_UNKNOWN	GCANCTGNY_V$MYOD_Q6					BENPORATH_EED_TARGETS																											MULTICELLULAR_ORGANISMAL_DEVELOPMENT
8447	DOC2B	double C2-like domains, beta		CAGGTG_V$E12_Q6					TGGAAA_V$NFAT_Q4_01				GCANCTGNY_V$MYOD_Q6																														ZWANG_TRANSIENTLY_UP_BY_2ND_EGF_PULSE_ONLY						RTAAACA_V$FREAC2_01
55879	GABRQ	gamma-aminobutyric acid (GABA) receptor, theta		CAGGTG_V$E12_Q6					TGGAAA_V$NFAT_Q4_01																																			MEMBRANE
146330	FBXL16	F-box and leucine-rich repeat protein 16		CAGGTG_V$E12_Q6							GGGTGGRR_V$PAX4_03																																ZWANG_TRANSIENTLY_UP_BY_2ND_EGF_PULSE_ONLY
79173	C19orf57	chromosome 19 open reading frame 57		CAGGTG_V$E12_Q6							GGGTGGRR_V$PAX4_03
10040	TOM1L1	target of myb1 (chicken)-like 1		CAGGTG_V$E12_Q6							GGGTGGRR_V$PAX4_03
999	CDH1	cadherin 1, type 1, E-cadherin (epithelial)		CAGGTG_V$E12_Q6								AACTTT_UNKNOWN							WTTGKCTG_UNKNOWN					MODULE_55							MODULE_88													MEMBRANE
55653	BCAS4	breast carcinoma amplified sequence 4		CAGGTG_V$E12_Q6									GCANCTGNY_V$MYOD_Q6												TGCCAAR_V$NF1_Q6
1821	DRP2	dystrophin related protein 2		CAGGTG_V$E12_Q6									GCANCTGNY_V$MYOD_Q6														WGTTNNNNNAAA_UNKNOWN							CAGCTG_V$AP4_Q5			ZHOU_INFLAMMATORY_RESPONSE_FIMA_UP								MULTICELLULAR_ORGANISMAL_DEVELOPMENT
1145	CHRNE	cholinergic receptor, nicotinic, epsilon		CAGGTG_V$E12_Q6									GCANCTGNY_V$MYOD_Q6																			GGATTA_V$PITX2_Q2		CAGCTG_V$AP4_Q5										MEMBRANE
1056	CEL	carboxyl ester lipase (bile salt-stimulated lipase)		CAGGTG_V$E12_Q6																				MODULE_55		MODULE_100		MODULE_66			MODULE_88							MODULE_117	MODULE_137
57657	HCN3	hyperpolarization activated cyclic nucleotide-gated potassium channel 3		CAGGTG_V$E12_Q6																				MODULE_55							MODULE_88
8514	KCNAB2	potassium voltage-gated channel, shaker-related subfamily, beta member 2		CAGGTG_V$E12_Q6																													ZWANG_TRANSIENTLY_UP_BY_1ST_EGF_PULSE_ONLY					MODULE_117
3664	IRF6	interferon regulatory factor 6		CAGGTG_V$E12_Q6																													ZWANG_TRANSIENTLY_UP_BY_1ST_EGF_PULSE_ONLY
653121	ZBTB8A	zinc finger and BTB domain containing 8A		CAGGTG_V$E12_Q6																																						GSE6681_DELETED_FOXP3_VS_WT_TREG_UP
59335	PRDM12	PR domain containing 12			TTGTTT_V$FOXO4_01	BENPORATH_SUZ12_TARGETS	GGGAGGRR_V$MAZ_Q6					AACTTT_UNKNOWN			BENPORATH_ES_WITH_H3K27ME3			BENPORATH_EED_TARGETS		BENPORATH_PRC2_TARGETS							WGTTNNNNNAAA_UNKNOWN					GGATTA_V$PITX2_Q2				CAGGTA_V$AREB6_01											V$OCT1_05
6258	RXRG	retinoid X receptor, gamma			TTGTTT_V$FOXO4_01	BENPORATH_SUZ12_TARGETS	GGGAGGRR_V$MAZ_Q6						GCANCTGNY_V$MYOD_Q6		BENPORATH_ES_WITH_H3K27ME3																	GGATTA_V$PITX2_Q2		CAGCTG_V$AP4_Q5
5100	PCDH8	protocadherin 8			TTGTTT_V$FOXO4_01	BENPORATH_SUZ12_TARGETS			TGGAAA_V$NFAT_Q4_01			AACTTT_UNKNOWN			BENPORATH_ES_WITH_H3K27ME3			BENPORATH_EED_TARGETS		BENPORATH_PRC2_TARGETS			CTTTGA_V$LEF1_Q2						V$GFI1_01	YATGNWAAT_V$OCT_C														MEMBRANE			V$OCT1_05
57569	ARHGAP20	Rho GTPase activating protein 20			TTGTTT_V$FOXO4_01	BENPORATH_SUZ12_TARGETS			TGGAAA_V$NFAT_Q4_01						BENPORATH_ES_WITH_H3K27ME3		V$LEF1_Q6	BENPORATH_EED_TARGETS		BENPORATH_PRC2_TARGETS			CTTTGA_V$LEF1_Q2																	LIM_MAMMARY_STEM_CELL_UP
9464	HAND2	heart and neural crest derivatives expressed 2			TTGTTT_V$FOXO4_01	BENPORATH_SUZ12_TARGETS			TGGAAA_V$NFAT_Q4_01						BENPORATH_ES_WITH_H3K27ME3			BENPORATH_EED_TARGETS		BENPORATH_PRC2_TARGETS							WGTTNNNNNAAA_UNKNOWN																		MULTICELLULAR_ORGANISMAL_DEVELOPMENT				RTAAACA_V$FREAC2_01
1805	DPT	dermatopontin			TTGTTT_V$FOXO4_01		GGGAGGRR_V$MAZ_Q6	NABA_MATRISOME		NABA_CORE_MATRISOME																															NABA_ECM_GLYCOPROTEINS		ZWANG_TRANSIENTLY_UP_BY_2ND_EGF_PULSE_ONLY
9902	MRC2	mannose receptor, C type 2			TTGTTT_V$FOXO4_01		GGGAGGRR_V$MAZ_Q6		TGGAAA_V$NFAT_Q4_01																								ZWANG_TRANSIENTLY_UP_BY_1ST_EGF_PULSE_ONLY
51555	PEX5L	peroxisomal biogenesis factor 5-like			TTGTTT_V$FOXO4_01		GGGAGGRR_V$MAZ_Q6					AACTTT_UNKNOWN													TGCCAAR_V$NF1_Q6																		ZWANG_TRANSIENTLY_UP_BY_2ND_EGF_PULSE_ONLY			V$TCF11_01
9455	HOMER2	homer homolog 2 (Drosophila)			TTGTTT_V$FOXO4_01		GGGAGGRR_V$MAZ_Q6																CTTTGA_V$LEF1_Q2	MODULE_55							MODULE_88
89932	PAPLN	papilin, proteoglycan-like sulfated glycoprotein			TTGTTT_V$FOXO4_01			NABA_MATRISOME		NABA_CORE_MATRISOME													CTTTGA_V$LEF1_Q2		TGCCAAR_V$NF1_Q6		WGTTNNNNNAAA_UNKNOWN														NABA_ECM_GLYCOPROTEINS
402415	XKRX	XK, Kell blood group complex subunit-related, X-linked			TTGTTT_V$FOXO4_01				TGGAAA_V$NFAT_Q4_01														CTTTGA_V$LEF1_Q2		TGCCAAR_V$NF1_Q6								ZWANG_TRANSIENTLY_UP_BY_1ST_EGF_PULSE_ONLY															V$FOXO4_02
79003	MIS12	MIS12, MIND kinetochore complex component, homolog (S. pombe)			TTGTTT_V$FOXO4_01						GGGTGGRR_V$PAX4_03
84189	SLITRK6	SLIT and NTRK-like family, member 6			TTGTTT_V$FOXO4_01							AACTTT_UNKNOWN													TGCCAAR_V$NF1_Q6									CAGCTG_V$AP4_Q5									ZWANG_TRANSIENTLY_UP_BY_2ND_EGF_PULSE_ONLY						RTAAACA_V$FREAC2_01
83450	LRRC48	leucine rich repeat containing 48			TTGTTT_V$FOXO4_01							AACTTT_UNKNOWN													TGCCAAR_V$NF1_Q6												ZHOU_INFLAMMATORY_RESPONSE_FIMA_UP					GSE6681_DELETED_FOXP3_VS_WT_TREG_UP	ZWANG_TRANSIENTLY_UP_BY_2ND_EGF_PULSE_ONLY
7182	NR2C2	nuclear receptor subfamily 2, group C, member 2			TTGTTT_V$FOXO4_01														WTTGKCTG_UNKNOWN																			MODULE_117							MULTICELLULAR_ORGANISMAL_DEVELOPMENT
7010	TEK	TEK tyrosine kinase, endothelial			TTGTTT_V$FOXO4_01																						WGTTNNNNNAAA_UNKNOWN																	MEMBRANE				V$FOXO4_02	RTAAACA_V$FREAC2_01
84733	CBX2	chromobox homolog 2			TTGTTT_V$FOXO4_01																											GGATTA_V$PITX2_Q2
23239	PHLPP1	PH domain and leucine rich repeat protein phosphatase 1			TTGTTT_V$FOXO4_01																												ZWANG_TRANSIENTLY_UP_BY_1ST_EGF_PULSE_ONLY													V$TCF11_01		V$FOXO4_02	RTAAACA_V$FREAC2_01
167465	ZNF366	zinc finger protein 366			TTGTTT_V$FOXO4_01																															CAGGTA_V$AREB6_01
9706	ULK2	unc-51-like kinase 2 (C. elegans)			TTGTTT_V$FOXO4_01
7518	XRCC4	X-ray repair complementing defective repair in Chinese hamster cells 4			TTGTTT_V$FOXO4_01
114815	SORCS1	sortilin-related VPS10 domain containing receptor 1				BENPORATH_SUZ12_TARGETS	GGGAGGRR_V$MAZ_Q6								BENPORATH_ES_WITH_H3K27ME3			BENPORATH_EED_TARGETS		BENPORATH_PRC2_TARGETS			CTTTGA_V$LEF1_Q2										ZWANG_TRANSIENTLY_UP_BY_1ST_EGF_PULSE_ONLY							LIM_MAMMARY_STEM_CELL_UP				MEMBRANE
129804	FBLN7	fibulin 7				BENPORATH_SUZ12_TARGETS		NABA_MATRISOME		NABA_CORE_MATRISOME					BENPORATH_ES_WITH_H3K27ME3			BENPORATH_EED_TARGETS		BENPORATH_PRC2_TARGETS																				LIM_MAMMARY_STEM_CELL_UP	NABA_ECM_GLYCOPROTEINS
8633	UNC5C	unc-5 homolog C (C. elegans)				BENPORATH_SUZ12_TARGETS			TGGAAA_V$NFAT_Q4_01					KEGG_AXON_GUIDANCE	BENPORATH_ES_WITH_H3K27ME3	REACTOME_AXON_GUIDANCE		BENPORATH_EED_TARGETS		BENPORATH_PRC2_TARGETS		REACTOME_DEVELOPMENTAL_BIOLOGY																							MULTICELLULAR_ORGANISMAL_DEVELOPMENT
57336	ZNF287	zinc finger protein 287				BENPORATH_SUZ12_TARGETS					GGGTGGRR_V$PAX4_03
947	CD34	CD34 molecule				BENPORATH_SUZ12_TARGETS						AACTTT_UNKNOWN			BENPORATH_ES_WITH_H3K27ME3			BENPORATH_EED_TARGETS		BENPORATH_PRC2_TARGETS
4810	NHS	Nance-Horan syndrome (congenital cataracts and dental anomalies)				BENPORATH_SUZ12_TARGETS						AACTTT_UNKNOWN																					ZWANG_TRANSIENTLY_UP_BY_1ST_EGF_PULSE_ONLY				ZHOU_INFLAMMATORY_RESPONSE_FIMA_UP
6547	SLC8A3	solute carrier family 8 (sodium/calcium exchanger), member 3				BENPORATH_SUZ12_TARGETS							GCANCTGNY_V$MYOD_Q6					BENPORATH_EED_TARGETS			MEISSNER_NPC_HCP_WITH_H3K4ME2													CAGCTG_V$AP4_Q5		CAGGTA_V$AREB6_01
146225	CMTM2	CKLF-like MARVEL transmembrane domain containing 2				BENPORATH_SUZ12_TARGETS									BENPORATH_ES_WITH_H3K27ME3			BENPORATH_EED_TARGETS		BENPORATH_PRC2_TARGETS			CTTTGA_V$LEF1_Q2
7161	TP73	tumor protein p73				BENPORATH_SUZ12_TARGETS									BENPORATH_ES_WITH_H3K27ME3			BENPORATH_EED_TARGETS		BENPORATH_PRC2_TARGETS																	ZHOU_INFLAMMATORY_RESPONSE_FIMA_UP
3749	KCNC4	potassium voltage-gated channel, Shaw-related subfamily, member 4				BENPORATH_SUZ12_TARGETS									BENPORATH_ES_WITH_H3K27ME3			BENPORATH_EED_TARGETS		BENPORATH_PRC2_TARGETS																								MEMBRANE
405753	DUOXA2	dual oxidase maturation factor 2				BENPORATH_SUZ12_TARGETS									BENPORATH_ES_WITH_H3K27ME3			BENPORATH_EED_TARGETS		BENPORATH_PRC2_TARGETS
441459	ANKRD18B	ankyrin repeat domain 18B				BENPORATH_SUZ12_TARGETS									BENPORATH_ES_WITH_H3K27ME3			BENPORATH_EED_TARGETS		BENPORATH_PRC2_TARGETS
4135	MAP6	microtubule-associated protein 6				BENPORATH_SUZ12_TARGETS									BENPORATH_ES_WITH_H3K27ME3																		ZWANG_TRANSIENTLY_UP_BY_1ST_EGF_PULSE_ONLY
3237	HOXD11	homeobox D11				BENPORATH_SUZ12_TARGETS												BENPORATH_EED_TARGETS											V$GFI1_01	YATGNWAAT_V$OCT_C																	V$OCT1_05
6275	S100A4	S100 calcium binding protein A4					GGGAGGRR_V$MAZ_Q6	NABA_MATRISOME																MODULE_55							MODULE_88		ZWANG_TRANSIENTLY_UP_BY_1ST_EGF_PULSE_ONLY
387	RHOA	ras homolog gene family, member A					GGGAGGRR_V$MAZ_Q6		TGGAAA_V$NFAT_Q4_01		GGGTGGRR_V$PAX4_03			KEGG_AXON_GUIDANCE		REACTOME_AXON_GUIDANCE						REACTOME_DEVELOPMENTAL_BIOLOGY							V$GFI1_01
11198	SUPT16H	suppressor of Ty 16 homolog (S. cerevisiae)					GGGAGGRR_V$MAZ_Q6		TGGAAA_V$NFAT_Q4_01				GCANCTGNY_V$MYOD_Q6												TGCCAAR_V$NF1_Q6							GGATTA_V$PITX2_Q2		CAGCTG_V$AP4_Q5												V$TCF11_01
5816	PVALB	parvalbumin					GGGAGGRR_V$MAZ_Q6		TGGAAA_V$NFAT_Q4_01																									CAGCTG_V$AP4_Q5		CAGGTA_V$AREB6_01
10814	CPLX2	complexin 2					GGGAGGRR_V$MAZ_Q6				GGGTGGRR_V$PAX4_03								WTTGKCTG_UNKNOWN		MEISSNER_NPC_HCP_WITH_H3K4ME2
9252	RPS6KA5	ribosomal protein S6 kinase, 90kDa, polypeptide 5					GGGAGGRR_V$MAZ_Q6					AACTTT_UNKNOWN				REACTOME_AXON_GUIDANCE						REACTOME_DEVELOPMENTAL_BIOLOGY			TGCCAAR_V$NF1_Q6												ZHOU_INFLAMMATORY_RESPONSE_FIMA_UP												RTAAACA_V$FREAC2_01
7102	TSPAN7	tetraspanin 7					GGGAGGRR_V$MAZ_Q6					AACTTT_UNKNOWN											CTTTGA_V$LEF1_Q2	MODULE_55	TGCCAAR_V$NF1_Q6	MODULE_100		MODULE_66	V$GFI1_01		MODULE_88		ZWANG_TRANSIENTLY_UP_BY_1ST_EGF_PULSE_ONLY		MODULE_11				MODULE_137					MEMBRANE
286204	CRB2	crumbs homolog 2 (Drosophila)					GGGAGGRR_V$MAZ_Q6												WTTGKCTG_UNKNOWN																								ZWANG_TRANSIENTLY_UP_BY_2ND_EGF_PULSE_ONLY
151188	ARL6IP6	ADP-ribosylation-like factor 6 interacting protein 6					GGGAGGRR_V$MAZ_Q6												WTTGKCTG_UNKNOWN
84439	HHIPL1	HHIP-like 1					GGGAGGRR_V$MAZ_Q6														MEISSNER_NPC_HCP_WITH_H3K4ME2
8971	H1FX	H1 histone family, member X					GGGAGGRR_V$MAZ_Q6																		TGCCAAR_V$NF1_Q6		WGTTNNNNNAAA_UNKNOWN						ZWANG_TRANSIENTLY_UP_BY_1ST_EGF_PULSE_ONLY
84867	PTPN5	protein tyrosine phosphatase, non-receptor type 5 (striatum-enriched)					GGGAGGRR_V$MAZ_Q6																																					MEMBRANE
11073	TOPBP1	topoisomerase (DNA) II binding protein 1					GGGAGGRR_V$MAZ_Q6																																								V$OCT1_05
9126	SMC3	structural maintenance of chromosomes 3					GGGAGGRR_V$MAZ_Q6
6839	SUV39H1	suppressor of variegation 3-9 homolog 1 (Drosophila)					GGGAGGRR_V$MAZ_Q6
124790	HEXIM2	hexamethylene bis-acetamide inducible 2					GGGAGGRR_V$MAZ_Q6
5125	PCSK5	proprotein convertase subtilisin/kexin type 5						NABA_MATRISOME	TGGAAA_V$NFAT_Q4_01			AACTTT_UNKNOWN																					ZWANG_TRANSIENTLY_UP_BY_1ST_EGF_PULSE_ONLY													V$TCF11_01			RTAAACA_V$FREAC2_01
22854	NTNG1	netrin G1						NABA_MATRISOME		NABA_CORE_MATRISOME				KEGG_AXON_GUIDANCE										MODULE_55							MODULE_88				MODULE_11						NABA_ECM_GLYCOPROTEINS	GSE6681_DELETED_FOXP3_VS_WT_TREG_UP		MEMBRANE	MULTICELLULAR_ORGANISMAL_DEVELOPMENT
6695	SPOCK1	sparc/osteonectin, cwcv and kazal-like domains proteoglycan (testican) 1						NABA_MATRISOME		NABA_CORE_MATRISOME											MEISSNER_NPC_HCP_WITH_H3K4ME2					MODULE_100		MODULE_66							MODULE_11			MODULE_117	MODULE_137			GSE6681_DELETED_FOXP3_VS_WT_TREG_UP			MULTICELLULAR_ORGANISMAL_DEVELOPMENT
1755	DMBT1	deleted in malignant brain tumors 1						NABA_MATRISOME		NABA_CORE_MATRISOME														MODULE_55	TGCCAAR_V$NF1_Q6	MODULE_100		MODULE_66			MODULE_88				MODULE_11				MODULE_137		NABA_ECM_GLYCOPROTEINS			MEMBRANE
340267	COL28A1	collagen, type XXVIII, alpha 1						NABA_MATRISOME		NABA_CORE_MATRISOME																											ZHOU_INFLAMMATORY_RESPONSE_FIMA_UP						ZWANG_TRANSIENTLY_UP_BY_2ND_EGF_PULSE_ONLY
90113	VWA5B2	von Willebrand factor A domain containing 5B2						NABA_MATRISOME		NABA_CORE_MATRISOME																															NABA_ECM_GLYCOPROTEINS
9723	SEMA3E	sema domain, immunoglobulin domain (Ig), short basic domain, secreted, (semaphorin) 3E						NABA_MATRISOME						KEGG_AXON_GUIDANCE		REACTOME_AXON_GUIDANCE						REACTOME_DEVELOPMENTAL_BIOLOGY											ZWANG_TRANSIENTLY_UP_BY_1ST_EGF_PULSE_ONLY
10512	SEMA3C	sema domain, immunoglobulin domain (Ig), short basic domain, secreted, (semaphorin) 3C						NABA_MATRISOME						KEGG_AXON_GUIDANCE																										LIM_MAMMARY_STEM_CELL_UP
8722	CTSF	cathepsin F						NABA_MATRISOME													MEISSNER_NPC_HCP_WITH_H3K4ME2					MODULE_100		MODULE_66							MODULE_11				MODULE_137
9333	TGM5	transglutaminase 5						NABA_MATRISOME																	TGCCAAR_V$NF1_Q6													MODULE_117							MULTICELLULAR_ORGANISMAL_DEVELOPMENT
126638	RPTN	repetin						NABA_MATRISOME																																		GSE6681_DELETED_FOXP3_VS_WT_TREG_UP	ZWANG_TRANSIENTLY_UP_BY_2ND_EGF_PULSE_ONLY
116179	TGM7	transglutaminase 7						NABA_MATRISOME
140453	MUC17	mucin 17, cell surface associated						NABA_MATRISOME
974	CD79B	CD79b molecule, immunoglobulin-associated beta							TGGAAA_V$NFAT_Q4_01		GGGTGGRR_V$PAX4_03																			YATGNWAAT_V$OCT_C				CAGCTG_V$AP4_Q5				MODULE_117						MEMBRANE
114299	PALM2	paralemmin 2							TGGAAA_V$NFAT_Q4_01			AACTTT_UNKNOWN							WTTGKCTG_UNKNOWN				CTTTGA_V$LEF1_Q2		TGCCAAR_V$NF1_Q6							GGATTA_V$PITX2_Q2		CAGCTG_V$AP4_Q5								GSE6681_DELETED_FOXP3_VS_WT_TREG_UP
7798	LUZP1	leucine zipper protein 1							TGGAAA_V$NFAT_Q4_01			AACTTT_UNKNOWN																	V$GFI1_01											LIM_MAMMARY_STEM_CELL_UP
256435	ST6GALNAC3	ST6 (alpha-N-acetyl-neuraminyl-2,3-beta-galactosyl-1,3)-N-acetylgalactosaminide alpha-2,6-sialyltransferase 3							TGGAAA_V$NFAT_Q4_01			AACTTT_UNKNOWN																								CAGGTA_V$AREB6_01
108	ADCY2	adenylate cyclase 2 (brain)							TGGAAA_V$NFAT_Q4_01			AACTTT_UNKNOWN
55068	ENOX1	ecto-NOX disulfide-thiol exchanger 1							TGGAAA_V$NFAT_Q4_01				GCANCTGNY_V$MYOD_Q6														WGTTNNNNNAAA_UNKNOWN			YATGNWAAT_V$OCT_C		GGATTA_V$PITX2_Q2				CAGGTA_V$AREB6_01													RTAAACA_V$FREAC2_01
221002	RASGEF1A	RasGEF domain family, member 1A							TGGAAA_V$NFAT_Q4_01				GCANCTGNY_V$MYOD_Q6														WGTTNNNNNAAA_UNKNOWN							CAGCTG_V$AP4_Q5									ZWANG_TRANSIENTLY_UP_BY_2ND_EGF_PULSE_ONLY
83643	CCDC3	coiled-coil domain containing 3							TGGAAA_V$NFAT_Q4_01												MEISSNER_NPC_HCP_WITH_H3K4ME2																			LIM_MAMMARY_STEM_CELL_UP
131375	LYZL4	lysozyme-like 4							TGGAAA_V$NFAT_Q4_01												MEISSNER_NPC_HCP_WITH_H3K4ME2																						ZWANG_TRANSIENTLY_UP_BY_2ND_EGF_PULSE_ONLY
56245	C21orf62	chromosome 21 open reading frame 62							TGGAAA_V$NFAT_Q4_01																					YATGNWAAT_V$OCT_C				CAGCTG_V$AP4_Q5
80264	ZNF430	zinc finger protein 430							TGGAAA_V$NFAT_Q4_01																																		ZWANG_TRANSIENTLY_UP_BY_2ND_EGF_PULSE_ONLY
10983	CCNI	cyclin I							TGGAAA_V$NFAT_Q4_01
283643	C14orf80	chromosome 14 open reading frame 80							TGGAAA_V$NFAT_Q4_01
79877	DCAKD	dephospho-CoA kinase domain containing									GGGTGGRR_V$PAX4_03	AACTTT_UNKNOWN
5798	PTPRN	protein tyrosine phosphatase, receptor type, N									GGGTGGRR_V$PAX4_03													MODULE_55		MODULE_100		MODULE_66			MODULE_88				MODULE_11				MODULE_137					MEMBRANE
2348	FOLR1	folate receptor 1 (adult)									GGGTGGRR_V$PAX4_03													MODULE_55							MODULE_88		ZWANG_TRANSIENTLY_UP_BY_1ST_EGF_PULSE_ONLY											MEMBRANE
2350	FOLR2	folate receptor 2 (fetal)									GGGTGGRR_V$PAX4_03															MODULE_100		MODULE_66											MODULE_137
6712	SPTBN2	spectrin, beta, non-erythrocytic 2										AACTTT_UNKNOWN				REACTOME_AXON_GUIDANCE						REACTOME_DEVELOPMENTAL_BIOLOGY				MODULE_100		MODULE_66							MODULE_11				MODULE_137			GSE6681_DELETED_FOXP3_VS_WT_TREG_UP
159090	FAM122B	family with sequence similarity 122B										AACTTT_UNKNOWN																	V$GFI1_01							CAGGTA_V$AREB6_01
57584	ARHGAP21	Rho GTPase activating protein 21										AACTTT_UNKNOWN
152	ADRA2C	adrenergic, alpha-2C-, receptor											GCANCTGNY_V$MYOD_Q6											MODULE_55							MODULE_88			CAGCTG_V$AP4_Q5									ZWANG_TRANSIENTLY_UP_BY_2ND_EGF_PULSE_ONLY	MEMBRANE
3418	IDH2	isocitrate dehydrogenase 2 (NADP+), mitochondrial											GCANCTGNY_V$MYOD_Q6												TGCCAAR_V$NF1_Q6									CAGCTG_V$AP4_Q5
25791	NGEF	neuronal guanine nucleotide exchange factor												KEGG_AXON_GUIDANCE															V$GFI1_01														ZWANG_TRANSIENTLY_UP_BY_2ND_EGF_PULSE_ONLY						RTAAACA_V$FREAC2_01
199731	CADM4	cell adhesion molecule 4													BENPORATH_ES_WITH_H3K27ME3
9855	FARP2	FERM, RhoGEF and pleckstrin domain protein 2														REACTOME_AXON_GUIDANCE						REACTOME_DEVELOPMENTAL_BIOLOGY																							MULTICELLULAR_ORGANISMAL_DEVELOPMENT
6822	SULT2A1	sulfotransferase family, cytosolic, 2A, dehydroepiandrosterone (DHEA)-preferring, member 1															V$LEF1_Q6						CTTTGA_V$LEF1_Q2
256227	STEAP1B	STEAP family member 1B															V$LEF1_Q6						CTTTGA_V$LEF1_Q2
9843	HEPH	hephaestin																	WTTGKCTG_UNKNOWN														ZWANG_TRANSIENTLY_UP_BY_1ST_EGF_PULSE_ONLY			CAGGTA_V$AREB6_01		MODULE_117
8612	PPAP2C	phosphatidic acid phosphatase type 2C																			MEISSNER_NPC_HCP_WITH_H3K4ME2			MODULE_55							MODULE_88	GGATTA_V$PITX2_Q2			MODULE_11									MEMBRANE
23604	DAPK2	death-associated protein kinase 2																			MEISSNER_NPC_HCP_WITH_H3K4ME2			MODULE_55
1114	CHGB	chromogranin B (secretogranin 1)																			MEISSNER_NPC_HCP_WITH_H3K4ME2					MODULE_100		MODULE_66							MODULE_11			MODULE_117	MODULE_137
2013	EMP2	epithelial membrane protein 2																			MEISSNER_NPC_HCP_WITH_H3K4ME2												ZWANG_TRANSIENTLY_UP_BY_1ST_EGF_PULSE_ONLY				ZHOU_INFLAMMATORY_RESPONSE_FIMA_UP							MEMBRANE
126374	WTIP	Wilms tumor 1 interacting protein																			MEISSNER_NPC_HCP_WITH_H3K4ME2																			LIM_MAMMARY_STEM_CELL_UP			ZWANG_TRANSIENTLY_UP_BY_2ND_EGF_PULSE_ONLY
5990	RFX2	regulatory factor X, 2 (influences HLA class II expression)																			MEISSNER_NPC_HCP_WITH_H3K4ME2																			LIM_MAMMARY_STEM_CELL_UP
83394	PITPNM3	PITPNM family member 3																			MEISSNER_NPC_HCP_WITH_H3K4ME2																							MEMBRANE
51308	REEP2	receptor accessory protein 2																			MEISSNER_NPC_HCP_WITH_H3K4ME2
1495	CTNNA1	catenin (cadherin-associated protein), alpha 1, 102kDa																				REACTOME_DEVELOPMENTAL_BIOLOGY
118738	ZNF488	zinc finger protein 488																					CTTTGA_V$LEF1_Q2										ZWANG_TRANSIENTLY_UP_BY_1ST_EGF_PULSE_ONLY
89891	WDR34	WD repeat domain 34																					CTTTGA_V$LEF1_Q2
1593	CYP27A1	cytochrome P450, family 27, subfamily A, polypeptide 1																						MODULE_55							MODULE_88							MODULE_117
9332	CD163	CD163 molecule																						MODULE_55							MODULE_88													MEMBRANE
79090	TRAPPC6A	trafficking protein particle complex 6A																						MODULE_55							MODULE_88
23250	ATP11A	ATPase, class VI, type 11A																						MODULE_55							MODULE_88
1016	CDH18	cadherin 18, type 2																								MODULE_100		MODULE_66
83733	SLC25A18	solute carrier family 25 (mitochondrial carrier), member 18																									WGTTNNNNNAAA_UNKNOWN		V$GFI1_01
135138	PACRG	PARK2 co-regulated																									WGTTNNNNNAAA_UNKNOWN									CAGGTA_V$AREB6_01	ZHOU_INFLAMMATORY_RESPONSE_FIMA_UP
4481	MSR1	macrophage scavenger receptor 1																											V$GFI1_01													GSE6681_DELETED_FOXP3_VS_WT_TREG_UP	ZWANG_TRANSIENTLY_UP_BY_2ND_EGF_PULSE_ONLY	MEMBRANE
8682	PEA15	phosphoprotein enriched in astrocytes 15																											V$GFI1_01
8334	HIST1H2AC	histone cluster 1, H2ac																												YATGNWAAT_V$OCT_C																	V$OCT1_05
56159	TEX11	testis expressed 11																														GGATTA_V$PITX2_Q2
1030	CDKN2B	cyclin-dependent kinase inhibitor 2B (p15, inhibits CDK4)																															ZWANG_TRANSIENTLY_UP_BY_1ST_EGF_PULSE_ONLY					MODULE_117								V$TCF11_01
128553	TSHZ2	teashirt zinc finger homeobox 2																															ZWANG_TRANSIENTLY_UP_BY_1ST_EGF_PULSE_ONLY							LIM_MAMMARY_STEM_CELL_UP
57540	PTCHD2	patched domain containing 2																															ZWANG_TRANSIENTLY_UP_BY_1ST_EGF_PULSE_ONLY
440515	ZNF506	zinc finger protein 506																															ZWANG_TRANSIENTLY_UP_BY_1ST_EGF_PULSE_ONLY
91120	ZNF682	zinc finger protein 682																															ZWANG_TRANSIENTLY_UP_BY_1ST_EGF_PULSE_ONLY
54876	DCAF16	DDB1 and CUL4 associated factor 16																															ZWANG_TRANSIENTLY_UP_BY_1ST_EGF_PULSE_ONLY
92181	UBTD2	ubiquitin domain containing 2																															ZWANG_TRANSIENTLY_UP_BY_1ST_EGF_PULSE_ONLY
80832	APOL4	apolipoprotein L, 4																															ZWANG_TRANSIENTLY_UP_BY_1ST_EGF_PULSE_ONLY
53841	CDHR5	cadherin-related family member 5																																CAGCTG_V$AP4_Q5
11144	DMC1	DMC1 dosage suppressor of mck1 homolog, meiosis-specific homologous recombination (yeast)																																CAGCTG_V$AP4_Q5
27127	SMC1B	structural maintenance of chromosomes 1B																																CAGCTG_V$AP4_Q5
56253	CRTAM	cytotoxic and regulatory T cell molecule																																		CAGGTA_V$AREB6_01								MEMBRANE
130026	ICA1L	islet cell autoantigen 1,69kDa-like																																		CAGGTA_V$AREB6_01
4892	NRAP	nebulin-related anchoring protein																																			ZHOU_INFLAMMATORY_RESPONSE_FIMA_UP							MEMBRANE					RTAAACA_V$FREAC2_01
3853	KRT6A	keratin 6A																																			ZHOU_INFLAMMATORY_RESPONSE_FIMA_UP								MULTICELLULAR_ORGANISMAL_DEVELOPMENT
114805	GALNT13	UDP-N-acetyl-alpha-D-galactosamine:polypeptide N-acetylgalactosaminyltransferase 13 (GalNAc-T13)																																			ZHOU_INFLAMMATORY_RESPONSE_FIMA_UP
3598	IL13RA2	interleukin 13 receptor, alpha 2																																			ZHOU_INFLAMMATORY_RESPONSE_FIMA_UP
27134	TJP3	tight junction protein 3 (zona occludens 3)																																				MODULE_117
54435	HCG4	HLA complex group 4 (non-protein coding)																																				MODULE_117
340075	ARSI	arylsulfatase family, member I																																						LIM_MAMMARY_STEM_CELL_UP
116832	RPL39L	ribosomal protein L39-like																																								GSE6681_DELETED_FOXP3_VS_WT_TREG_UP
55808	ST6GALNAC1	ST6 (alpha-N-acetyl-neuraminyl-2,3-beta-galactosyl-1,3)-N-acetylgalactosaminide alpha-2,6-sialyltransferase 1																																								GSE6681_DELETED_FOXP3_VS_WT_TREG_UP
284307	ZIK1	zinc finger protein interacting with K protein 1 homolog (mouse)																																									ZWANG_TRANSIENTLY_UP_BY_2ND_EGF_PULSE_ONLY
79755	ZNF750	zinc finger protein 750																																									ZWANG_TRANSIENTLY_UP_BY_2ND_EGF_PULSE_ONLY
3755	KCNG1	potassium voltage-gated channel, subfamily G, member 1																																									ZWANG_TRANSIENTLY_UP_BY_2ND_EGF_PULSE_ONLY
1032	CDKN2D	cyclin-dependent kinase inhibitor 2D (p19, inhibits CDK4)																																									ZWANG_TRANSIENTLY_UP_BY_2ND_EGF_PULSE_ONLY
50489	CD207	CD207 molecule, langerin																																									ZWANG_TRANSIENTLY_UP_BY_2ND_EGF_PULSE_ONLY
390616	ANKRD34C	ankyrin repeat domain 34C																																									ZWANG_TRANSIENTLY_UP_BY_2ND_EGF_PULSE_ONLY
7556	ZNF10	zinc finger protein 10																																									ZWANG_TRANSIENTLY_UP_BY_2ND_EGF_PULSE_ONLY
1129	CHRM2	cholinergic receptor, muscarinic 2																																										MEMBRANE	MULTICELLULAR_ORGANISMAL_DEVELOPMENT
9170	LPAR2	lysophosphatidic acid receptor 2																																										MEMBRANE
9972	NUP153	nucleoporin 153kDa																																										MEMBRANE
2996	GYPE	glycophorin E (MNS blood group)																																										MEMBRANE
10172	ZNF256	zinc finger protein 256																																											MULTICELLULAR_ORGANISMAL_DEVELOPMENT
128312	HIST3H2BB	histone cluster 3, H2bb																																													V$OCT1_05
27097	TAF5L	TAF5-like RNA polymerase II, p300/CBP-associated factor (PCAF)-associated factor, 65kDa																																															RTAAACA_V$FREAC2_01
2537	IFI6	interferon, alpha-inducible protein 6
3024	HIST1H1A	histone cluster 1, H1a
7913	DEK	DEK oncogene
84126	ATRIP	ATR interacting protein
124976	SPNS2	spinster homolog 2 (Drosophila)
619279	ZNF704	zinc finger protein 704
57544	TXNDC16	thioredoxin domain containing 16
55228	PNMAL1	PNMA-like 1
55816	DOK5	docking protein 5
93517	SDR42E1	short chain dehydrogenase/reductase family 42E, member 1
29933	GPR132	G protein-coupled receptor 132
388591	RNF207	ring finger protein 207
11226	GALNT6	UDP-N-acetyl-alpha-D-galactosamine:polypeptide N-acetylgalactosaminyltransferase 6 (GalNAc-T6)
221184	CPNE2	copine II
10233	LRRC23	leucine rich repeat containing 23
7802	DNALI1	dynein, axonemal, light intermediate chain 1
84918	LRP11	low density lipoprotein receptor-related protein 11
154664	ABCA13	ATP-binding cassette, sub-family A (ABC1), member 13
123099	DEGS2	degenerative spermatocyte homolog 2, lipid desaturase (Drosophila)
5316	PKNOX1	PBX/knotted 1 homeobox 1
7594	ZNF43	zinc finger protein 43
10107	TRIM10	tripartite motif containing 10
54477	PLEKHA5	pleckstrin homology domain containing, family A member 5
3141	HLCS	holocarboxylase synthetase (biotin-(proprionyl-CoA-carboxylase (ATP-hydrolysing)) ligase)
22976	PAXIP1	PAX interacting (with transcription-activation domain) protein 1
81931	ZNF93	zinc finger protein 93
5925	RB1	retinoblastoma 1
4361	MRE11A	MRE11 meiotic recombination 11 homolog A (S. cerevisiae)
5379	PMS2P1	postmeiotic segregation increased 2 pseudogene 1
55536	CDCA7L	cell division cycle associated 7-like
6715	SRD5A1	steroid-5-alpha-reductase, alpha polypeptide 1 (3-oxo-5 alpha-steroid delta 4-dehydrogenase alpha 1)
57568	SIPA1L2	signal-induced proliferation-associated 1 like 2
11044	PAPD7	PAP associated domain containing 7
23649	POLA2	polymerase (DNA directed), alpha 2 (70kD subunit)
81622	UNC93B1	unc-93 homolog B1 (C. elegans)
8697	CDC23	cell division cycle 23 homolog (S. cerevisiae)
3814	KISS1	KiSS-1 metastasis-suppressor
8479	HIRIP3	HIRA interacting protein 3
79570	NKAIN1	Na+/K+ transporting ATPase interacting 1
7639	ZNF85	zinc finger protein 85
84968	PNMA6A	paraneoplastic antigen like 6A
116442	RAB39B	RAB39B, member RAS oncogene family
10669	CGREF1	cell growth regulator with EF-hand domain 1
56099	PCDHGB7	protocadherin gamma subfamily B, 7
284297	SSC5D	scavenger receptor cysteine rich domain containing (5 domains)
348327	ZNF530	zinc finger protein 530
163227	ZNF100	zinc finger protein 100
84911	ZNF382	zinc finger protein 382
283554	GPR137C	G protein-coupled receptor 137C
51427	ZNF107	zinc finger protein 107
10151	HNRNPA3P1	heterogeneous nuclear ribonucleoprotein A3 pseudogene 1
100505538	RBM26-AS1	RBM26 antisense RNA 1 (non-protein coding)
132430	PABPC4L	poly(A) binding protein, cytoplasmic 4-like
149297	FAM78B	family with sequence similarity 78, member B
285830	HLA-F-AS1	HLA-F antisense RNA 1 (non-protein coding)
134957	STXBP5	syntaxin binding protein 5 (tomosyn)
114800	CCDC85A	coiled-coil domain containing 85A
57520	HECW2	HECT, C2 and WW domain containing E3 ubiquitin protein ligase 2
144245	ALG10B	asparagine-linked glycosylation 10, alpha-1,2-glucosyltransferase homolog B (yeast)
170961	ANKRD24	ankyrin repeat domain 24
201140	DHRS7C	dehydrogenase/reductase (SDR family) member 7C
90649	ZNF486	zinc finger protein 486
339834	CCDC36	coiled-coil domain containing 36
374462	PTPRQ	protein tyrosine phosphatase, receptor type, Q
29113	C6orf15	chromosome 6 open reading frame 15
84054	PCDHB19P	protocadherin beta 19 pseudogene
360205	HOXB13-AS1	HOXB13 antisense RNA 1 (non-protein coding)
147710	IGSF23	immunoglobulin superfamily, member 23
65985	AACS	acetoacetyl-CoA synthetase
285242	HTR3E	5-hydroxytryptamine (serotonin) receptor 3, family member E
170393	C10orf91	chromosome 10 open reading frame 91
199777	ZNF626	zinc finger protein 626
10822	OR7E11P	olfactory receptor, family 7, subfamily E, member 11 pseudogene
114182	FAM8A6P	family with sequence similarity 8, member A1 pseudogene
129868	TRIM43	tripartite motif containing 43
26793	SNORD56	small nucleolar RNA, C/D box 56
7617	ZNF66P	zinc finger protein 66, pseudogene
807	CALM2P3	calmodulin 2 pseudogene 3
[truncated: 3 more columns]
