# Supplementary material for: Dynamic transcriptomic analysis reveals suppression of PGC1α/ERRα drives perturbed myogenesis in facioscapulohumeral muscular dystrophy
Source: Hum Mol Genet. 2018 Dec 6;28(8):1244–59. doi: 10.1093/hmg/ddy405 (PMC6452176; doi:10.1093/hmg/ddy405)
Supplement: Supplementary Data [file suppl_ddy405.zip › Banerji et al HMG-2018 - Table S7 - GSEA results for genes down-regulated during FSHD myogenesis.xlsx]

## Sheet: overlap (40)
Table S7 - GSEA results for genes down-regulated during FSHD myogenesis
Overlap Results
Collection(s):	C2, C3, C4, C5, C6, C7, H
# overlaps shown:	50
# genesets in collections:	12985
# genes in comparison (n):	311
# genes in universe (N):	45956
Gene Set Name	# Genes in Gene Set (K)	Description	# Genes in Overlap (k)	k/K	p-value	FDR q-value
STEIN_ESRRA_TARGETS_UP	388	Genes up-regulated by ESRRA [GeneID=2101] only.	56	0.1443	5.56e-57	7.22e-53
STEIN_ESRRA_TARGETS	535	Genes regulated by ESRRA [GeneID=2101] in MCF-7 cells (breast cancer).	60	0.1121	2.32e-54	1.51e-50
HALLMARK_OXIDATIVE_PHOSPHORYLATION	200	Genes encoding proteins involved in oxidative phosphorylation.	41	0.205	2.3e-48	9.95e-45
MOOTHA_HUMAN_MITODB_6_2002	429	Mitochondrial genes; based on literature and sequence annotation resources and converted to Affymetrix HG-U133A probe sets.	46	0.1072	1.02e-40	3.3e-37
MOOTHA_MITOCHONDRIA	447	Mitochondrial genes	42	0.094	8.21e-35	2.13e-31
MITOCHONDRION	343	Genes annotated by the GO term GO:0005739. A semiautonomous, self replicating organelle that occurs in varying numbers, shapes, and sizes in the cytoplasm of virtually all eukaryotic cells. It is notably the site of tissue respiration.	37	0.1079	6.01e-33	1.3e-29
KEGG_PARKINSONS_DISEASE	133	Parkinson's disease	24	0.1805	2.97e-27	5.5e-24
CYTOPLASM	2131	Genes annotated by the GO term GO:0005737. All of the contents of a cell excluding the plasma membrane and nucleus, but including other subcellular structures.	68	0.0319	5.51e-27	8.94e-24
REACTOME_TCA_CYCLE_AND_RESPIRATORY_ELECTRON_TRANSPORT	141	Genes involved in The citric acid (TCA) cycle and respiratory electron transport	24	0.1702	1.31e-26	1.89e-23
CYTOPLASMIC_PART	1383	Genes annotated by the GO term GO:0044444. Any constituent part of the cytoplasm, all of the contents of a cell excluding the plasma membrane and nucleus, but including other subcellular structures.	55	0.0398	2.75e-26	3.57e-23
MOOTHA_VOXPHOS	87	Genes involved in oxidative phosphorylation; based on literature and sequence annotation resources and converted to Affymetrix HG-U133A probe sets.	20	0.2299	3.46e-25	4.08e-22
BLALOCK_ALZHEIMERS_DISEASE_DN	1237	Genes down-regulated in brain from patients with Alzheimer's disease.	51	0.0412	4.39e-25	4.63e-22
KEGG_HUNTINGTONS_DISEASE	185	Huntington's disease	25	0.1351	4.64e-25	4.63e-22
MITOCHONDRIAL_ENVELOPE	97	Genes annotated by the GO term GO:0005740. The double lipid bilayer enclosing the mitochondrion and separating its contents from the cell cytoplasm; includes the intermembrane space.	20	0.2062	3.73e-24	3.46e-21
REACTOME_RESPIRATORY_ELECTRON_TRANSPORT_ATP_SYNTHESIS_BY_CHEMIOSMOTIC_COUPLING_AND_HEAT_PRODUCTION_BY_UNCOUPLING_PROTEINS_	98	Genes involved in Respiratory electron transport, ATP synthesis by chemiosmotic coupling, and heat production by uncoupling proteins.	20	0.2041	4.66e-24	3.84e-21
KEGG_OXIDATIVE_PHOSPHORYLATION	135	Oxidative phosphorylation	22	0.163	4.73e-24	3.84e-21
MITOCHONDRIAL_PART	142	Genes annotated by the GO term GO:0044429. Any constituent part of a mitochondrion, a semiautonomous, self replicating organelle that occurs in varying numbers, shapes, and sizes in the cytoplasm of virtually all eukaryotic cells. It is notably the site of tissue respiration.	22	0.1549	1.52e-23	1.16e-20
WONG_MITOCHONDRIA_GENE_MODULE	217	Genes that comprise the mitochondria gene module	25	0.1152	2.68e-23	1.93e-20
TGACCTY_V$ERR1_Q2	1043	Genes with promoter regions [-2kb,2kb] around transcription start site containing the motif TGACCTY which matches annotation for ESRRA: estrogen-related receptor alpha	45	0.0431	5.82e-23	3.98e-20
MOOTHA_PGC	420	Genes up-regulated in differentiating C2C12 cells (myoblasts) upon expression of PPARGC1A [GeneID=10891] off an adenoviral vector.	31	0.0738	9.66e-23	6.27e-20
MITOCHONDRIAL_MEMBRANE	86	Genes annotated by the GO term GO:0031966. Either of the lipid bilayers that surround the mitochondrion and form the mitochondrial envelope.	18	0.2093	5.44e-22	3.36e-19
ENVELOPE	169	Genes annotated by the GO term GO:0031975. A multilayered structure surrounding all or part of a cell; encompasses one or more lipid bilayers, and may include a cell wall layer, also includes the space between layers.	22	0.1302	7.9e-22	4.27e-19
KEGG_ALZHEIMERS_DISEASE	169	Alzheimer's disease	22	0.1302	7.9e-22	4.27e-19
ORGANELLE_ENVELOPE	169	Genes annotated by the GO term GO:0031967. A double membrane structure enclosing an organelle, including two lipid bilayers and the region between them. In some cases, an organelle envelope may have more than two membranes.	22	0.1302	7.9e-22	4.27e-19
REACTOME_RESPIRATORY_ELECTRON_TRANSPORT	79	Genes involved in Respiratory electron transport	17	0.2152	4.62e-21	2.4e-18
MODULE_62	89	Genes in the cancer module 62.	17	0.191	4.12e-20	2.06e-17
BURTON_ADIPOGENESIS_5	126	Up-regulated at 48-96 h during differentiation of 3T3-L1 cells (fibroblast) into adipocytes.	18	0.1429	7.83e-19	3.76e-16
MODULE_152	124	Oxidative phosphorylation and ATP synthesis.	17	0.1371	1.52e-17	7.04e-15
BURTON_ADIPOGENESIS_6	189	Strongly up-regulated at 96 h during differentiation of 3T3-L1 cells (fibroblast) into adipocytes.	19	0.1005	7.08e-17	3.17e-14
ORGANELLE_MEMBRANE	299	Genes annotated by the GO term GO:0031090. The lipid bilayer surrounding an organelle.	22	0.0736	1.92e-16	8.33e-14
MITOCHONDRIAL_INNER_MEMBRANE	67	Genes annotated by the GO term GO:0005743. The inner, i.e. lumen-facing, lipid bilayer of the mitochondrial envelope. It is highly folded to form cristae.	13	0.194	8.88e-16	3.72e-13
MEMBRANE	1994	Genes annotated by the GO term GO:0016020. Double layer of lipid molecules that encloses all cells, and, in eukaryotes, many organelles; may be a single or double lipid bilayer; also includes associated proteins.	50	0.0251	1.41e-15	5.73e-13
HALLMARK_ADIPOGENESIS	200	Genes up-regulated during adipocyte differentiation (adipogenesis).	18	0.09	3.33e-15	1.31e-12
ORGANELLE_INNER_MEMBRANE	75	Genes annotated by the GO term GO:0019866. The inner, i.e. lumen-facing, lipid bilayer of an organelle envelope; usually highly selective to most ions and metabolites.	13	0.1733	4.22e-15	1.61e-12
TGACCTTG_V$SF1_Q6	249	Genes with promoter regions [-2kb,2kb] around transcription start site containing the motif TGACCTTG which matches annotation for SF1: splicing factor 1	19	0.0763	1.17e-14	4.33e-12
KAAB_HEART_ATRIUM_VS_VENTRICLE_DN	261	Genes up-regulated in the ventricles of healthy hearts, compared to atria.	19	0.0728	2.74e-14	9.9e-12
FLECHNER_BIOPSY_KIDNEY_TRANSPLANT_REJECTED_VS_OK_DN	546	Genes down-regulated in kidney biopsies from patients with acute transplant rejection compared to the biopsies from patients with well functioning kidneys more than 1-year post transplant.	25	0.0458	9.27e-14	3.25e-11
MODULE_77	28	Genes in the cancer module 77.	9	0.3214	1.64e-13	5.59e-11
MEMBRANE_PART	1670	Genes annotated by the GO term GO:0044425. Any constituent part of a membrane, a double layer of lipid molecules that encloses all cells, and, in eukaryotes, many organelles; may be a single or double lipid bilayer; also includes associated proteins.	42	0.0251	3.09e-13	1.03e-10
MORF_RAD23A	345	Neighborhood of RAD23A	20	0.058	4.08e-13	1.32e-10
INTRACELLULAR_ORGANELLE_PART	1192	Genes annotated by the GO term GO:0044446. A constituent part of an intracellular organelle, an organized structure of distinctive morphology and function, occurring within the cell. Includes constituent parts of the nucleus, mitochondria, plastids, vacuoles, vesicles, ribosomes and the cytoskeleton but excludes the plasma membrane.	35	0.0294	4.69e-13	1.48e-10
ORGANELLE_PART	1197	Genes annotated by the GO term GO:0044422. Any constituent part of an organelle, an organized structure of distinctive morphology and function. Includes constituent parts of the nucleus, mitochondria, plastids, vacuoles, vesicles, ribosomes and the cytoskeleton, but excludes the plasma membrane.	35	0.0292	5.28e-13	1.63e-10
GSE34515_CD16_NEG_VS_POS_MONOCYTE_UP	200	Genes up-regulated in monocytes: CD16- versus CD16+.	16	0.08	7.27e-13	2.14e-10
GSE36888_UNTREATED_VS_IL2_TREATED_STAT5_AB_KNOCKIN_TCELL_6H_DN	200	Genes down-regulated in STAT5 double knock-in T cells: control versus IL2 [GeneID=3558] stimulation for 6h.	16	0.08	7.27e-13	2.14e-10
MORF_CSNK2B	287	Neighborhood of CSNK2B	18	0.0627	1.67e-12	4.81e-10
KIM_BIPOLAR_DISORDER_OLIGODENDROCYTE_DENSITY_CORR_UP	682	Genes whose expression significantly and positively correlated with oligodendrocyte density in layer VI of BA9 brain region in patients with bipolar disorder.	26	0.0381	1.89e-12	5.33e-10
MORF_HDAC1	254	Neighborhood of HDAC1	17	0.0669	2.48e-12	6.85e-10
MITOCHONDRIAL_MEMBRANE_PART	53	Genes annotated by the GO term GO:0044455. Any constituent part of the mitochondrial membrane, either of the lipid bilayers that surround the mitochondrion and form the mitochondrial envelope.	10	0.1887	2.63e-12	7.11e-10
V$SF1_Q6	257	Genes with promoter regions [-2kb,2kb] around transcription start site containing the motif TGRCCTTG which matches annotation for SF1: splicing factor 1	17	0.0661	2.99e-12	7.93e-10
GSE17322_CD103_POS_VS_CD11B_HIGH_LUNG_DC_DN	200	Genes down-regulated in lungh dendritic cell : CD103+ [GeneID=3682] versus CD11b [GeneID=3684] high.	15	0.075	9.7e-12	2.52e-09
Gene/Gene Set Overlap Matrix
Entrez Gene Id	Gene Symbol	Gene Description	STEIN_ESRRA_TARGETS_UP	STEIN_ESRRA_TARGETS	HALLMARK_OXIDATIVE_PHOSPHORYLATION	MOOTHA_HUMAN_MITODB_6_2002	MOOTHA_MITOCHONDRIA	MITOCHONDRION	KEGG_PARKINSONS_DISEASE	CYTOPLASM	REACTOME_TCA_CYCLE_AND_RESPIRATORY_ELECTRON_TRANSPORT	CYTOPLASMIC_PART	MOOTHA_VOXPHOS	BLALOCK_ALZHEIMERS_DISEASE_DN	KEGG_HUNTINGTONS_DISEASE	MITOCHONDRIAL_ENVELOPE	REACTOME_RESPIRATORY_ELECTRON_TRANSPORT_ATP_SYNTHESIS_BY_CHEMIOSMOTIC_COUPLING_AND_HEAT_PRODUCTION_BY_UNCOUPLING_PROTEINS_	KEGG_OXIDATIVE_PHOSPHORYLATION	MITOCHONDRIAL_PART	WONG_MITOCHONDRIA_GENE_MODULE	TGACCTY_V$ERR1_Q2	MOOTHA_PGC	MITOCHONDRIAL_MEMBRANE	ENVELOPE	KEGG_ALZHEIMERS_DISEASE	ORGANELLE_ENVELOPE	REACTOME_RESPIRATORY_ELECTRON_TRANSPORT	MODULE_62	BURTON_ADIPOGENESIS_5	MODULE_152	BURTON_ADIPOGENESIS_6	ORGANELLE_MEMBRANE	MITOCHONDRIAL_INNER_MEMBRANE	MEMBRANE	HALLMARK_ADIPOGENESIS	ORGANELLE_INNER_MEMBRANE	TGACCTTG_V$SF1_Q6	KAAB_HEART_ATRIUM_VS_VENTRICLE_DN	FLECHNER_BIOPSY_KIDNEY_TRANSPLANT_REJECTED_VS_OK_DN	MODULE_77	MEMBRANE_PART	MORF_RAD23A	INTRACELLULAR_ORGANELLE_PART	ORGANELLE_PART	GSE34515_CD16_NEG_VS_POS_MONOCYTE_UP	GSE36888_UNTREATED_VS_IL2_TREATED_STAT5_AB_KNOCKIN_TCELL_6H_DN	MORF_CSNK2B	KIM_BIPOLAR_DISORDER_OLIGODENDROCYTE_DENSITY_CORR_UP	MORF_HDAC1
4720	NDUFS2	NADH dehydrogenase (ubiquinone) Fe-S protein 2, 49kDa (NADH-coenzyme Q reductase)	STEIN_ESRRA_TARGETS_UP	STEIN_ESRRA_TARGETS	HALLMARK_OXIDATIVE_PHOSPHORYLATION	MOOTHA_HUMAN_MITODB_6_2002	MOOTHA_MITOCHONDRIA	MITOCHONDRION	KEGG_PARKINSONS_DISEASE	CYTOPLASM	REACTOME_TCA_CYCLE_AND_RESPIRATORY_ELECTRON_TRANSPORT	CYTOPLASMIC_PART	MOOTHA_VOXPHOS	BLALOCK_ALZHEIMERS_DISEASE_DN	KEGG_HUNTINGTONS_DISEASE	MITOCHONDRIAL_ENVELOPE	REACTOME_RESPIRATORY_ELECTRON_TRANSPORT_ATP_SYNTHESIS_BY_CHEMIOSMOTIC_COUPLING_AND_HEAT_PRODUCTION_BY_UNCOUPLING_PROTEINS_	KEGG_OXIDATIVE_PHOSPHORYLATION	MITOCHONDRIAL_PART	WONG_MITOCHONDRIA_GENE_MODULE			MITOCHONDRIAL_MEMBRANE	ENVELOPE	KEGG_ALZHEIMERS_DISEASE	ORGANELLE_ENVELOPE	REACTOME_RESPIRATORY_ELECTRON_TRANSPORT	MODULE_62		MODULE_152		ORGANELLE_MEMBRANE	MITOCHONDRIAL_INNER_MEMBRANE	MEMBRANE		ORGANELLE_INNER_MEMBRANE		KAAB_HEART_ATRIUM_VS_VENTRICLE_DN		MODULE_77	MEMBRANE_PART	MORF_RAD23A	INTRACELLULAR_ORGANELLE_PART	ORGANELLE_PART			MORF_CSNK2B		MORF_HDAC1
7384	UQCRC1	ubiquinol-cytochrome c reductase core protein I	STEIN_ESRRA_TARGETS_UP	STEIN_ESRRA_TARGETS	HALLMARK_OXIDATIVE_PHOSPHORYLATION	MOOTHA_HUMAN_MITODB_6_2002	MOOTHA_MITOCHONDRIA	MITOCHONDRION	KEGG_PARKINSONS_DISEASE	CYTOPLASM	REACTOME_TCA_CYCLE_AND_RESPIRATORY_ELECTRON_TRANSPORT	CYTOPLASMIC_PART	MOOTHA_VOXPHOS	BLALOCK_ALZHEIMERS_DISEASE_DN	KEGG_HUNTINGTONS_DISEASE	MITOCHONDRIAL_ENVELOPE	REACTOME_RESPIRATORY_ELECTRON_TRANSPORT_ATP_SYNTHESIS_BY_CHEMIOSMOTIC_COUPLING_AND_HEAT_PRODUCTION_BY_UNCOUPLING_PROTEINS_	KEGG_OXIDATIVE_PHOSPHORYLATION	MITOCHONDRIAL_PART		TGACCTY_V$ERR1_Q2	MOOTHA_PGC	MITOCHONDRIAL_MEMBRANE	ENVELOPE	KEGG_ALZHEIMERS_DISEASE	ORGANELLE_ENVELOPE	REACTOME_RESPIRATORY_ELECTRON_TRANSPORT	MODULE_62		MODULE_152	BURTON_ADIPOGENESIS_6	ORGANELLE_MEMBRANE	MITOCHONDRIAL_INNER_MEMBRANE	MEMBRANE	HALLMARK_ADIPOGENESIS	ORGANELLE_INNER_MEMBRANE	TGACCTTG_V$SF1_Q6	KAAB_HEART_ATRIUM_VS_VENTRICLE_DN	FLECHNER_BIOPSY_KIDNEY_TRANSPLANT_REJECTED_VS_OK_DN	MODULE_77	MEMBRANE_PART	MORF_RAD23A	INTRACELLULAR_ORGANELLE_PART	ORGANELLE_PART	GSE34515_CD16_NEG_VS_POS_MONOCYTE_UP		MORF_CSNK2B	KIM_BIPOLAR_DISORDER_OLIGODENDROCYTE_DENSITY_CORR_UP
6392	SDHD	succinate dehydrogenase complex, subunit D, integral membrane protein	STEIN_ESRRA_TARGETS_UP	STEIN_ESRRA_TARGETS	HALLMARK_OXIDATIVE_PHOSPHORYLATION	MOOTHA_HUMAN_MITODB_6_2002	MOOTHA_MITOCHONDRIA	MITOCHONDRION	KEGG_PARKINSONS_DISEASE	CYTOPLASM	REACTOME_TCA_CYCLE_AND_RESPIRATORY_ELECTRON_TRANSPORT	CYTOPLASMIC_PART	MOOTHA_VOXPHOS	BLALOCK_ALZHEIMERS_DISEASE_DN	KEGG_HUNTINGTONS_DISEASE	MITOCHONDRIAL_ENVELOPE	REACTOME_RESPIRATORY_ELECTRON_TRANSPORT_ATP_SYNTHESIS_BY_CHEMIOSMOTIC_COUPLING_AND_HEAT_PRODUCTION_BY_UNCOUPLING_PROTEINS_	KEGG_OXIDATIVE_PHOSPHORYLATION	MITOCHONDRIAL_PART		TGACCTY_V$ERR1_Q2		MITOCHONDRIAL_MEMBRANE	ENVELOPE	KEGG_ALZHEIMERS_DISEASE	ORGANELLE_ENVELOPE	REACTOME_RESPIRATORY_ELECTRON_TRANSPORT	MODULE_62	BURTON_ADIPOGENESIS_5	MODULE_152		ORGANELLE_MEMBRANE	MITOCHONDRIAL_INNER_MEMBRANE	MEMBRANE		ORGANELLE_INNER_MEMBRANE	TGACCTTG_V$SF1_Q6	KAAB_HEART_ATRIUM_VS_VENTRICLE_DN				MORF_RAD23A	INTRACELLULAR_ORGANELLE_PART	ORGANELLE_PART	GSE34515_CD16_NEG_VS_POS_MONOCYTE_UP				MORF_HDAC1
54205	CYCS	cytochrome c, somatic	STEIN_ESRRA_TARGETS_UP	STEIN_ESRRA_TARGETS	HALLMARK_OXIDATIVE_PHOSPHORYLATION	MOOTHA_HUMAN_MITODB_6_2002	MOOTHA_MITOCHONDRIA	MITOCHONDRION	KEGG_PARKINSONS_DISEASE	CYTOPLASM	REACTOME_TCA_CYCLE_AND_RESPIRATORY_ELECTRON_TRANSPORT	CYTOPLASMIC_PART	MOOTHA_VOXPHOS	BLALOCK_ALZHEIMERS_DISEASE_DN	KEGG_HUNTINGTONS_DISEASE	MITOCHONDRIAL_ENVELOPE	REACTOME_RESPIRATORY_ELECTRON_TRANSPORT_ATP_SYNTHESIS_BY_CHEMIOSMOTIC_COUPLING_AND_HEAT_PRODUCTION_BY_UNCOUPLING_PROTEINS_		MITOCHONDRIAL_PART			MOOTHA_PGC		ENVELOPE	KEGG_ALZHEIMERS_DISEASE	ORGANELLE_ENVELOPE	REACTOME_RESPIRATORY_ELECTRON_TRANSPORT	MODULE_62	BURTON_ADIPOGENESIS_5	MODULE_152									FLECHNER_BIOPSY_KIDNEY_TRANSPLANT_REJECTED_VS_OK_DN			MORF_RAD23A	INTRACELLULAR_ORGANELLE_PART	ORGANELLE_PART		GSE36888_UNTREATED_VS_IL2_TREATED_STAT5_AB_KNOCKIN_TCELL_6H_DN	MORF_CSNK2B
6390	SDHB	succinate dehydrogenase complex, subunit B, iron sulfur (Ip)	STEIN_ESRRA_TARGETS_UP	STEIN_ESRRA_TARGETS	HALLMARK_OXIDATIVE_PHOSPHORYLATION	MOOTHA_HUMAN_MITODB_6_2002	MOOTHA_MITOCHONDRIA	MITOCHONDRION	KEGG_PARKINSONS_DISEASE	CYTOPLASM	REACTOME_TCA_CYCLE_AND_RESPIRATORY_ELECTRON_TRANSPORT	CYTOPLASMIC_PART	MOOTHA_VOXPHOS	BLALOCK_ALZHEIMERS_DISEASE_DN	KEGG_HUNTINGTONS_DISEASE		REACTOME_RESPIRATORY_ELECTRON_TRANSPORT_ATP_SYNTHESIS_BY_CHEMIOSMOTIC_COUPLING_AND_HEAT_PRODUCTION_BY_UNCOUPLING_PROTEINS_	KEGG_OXIDATIVE_PHOSPHORYLATION		WONG_MITOCHONDRIA_GENE_MODULE	TGACCTY_V$ERR1_Q2	MOOTHA_PGC			KEGG_ALZHEIMERS_DISEASE		REACTOME_RESPIRATORY_ELECTRON_TRANSPORT	MODULE_62		MODULE_152	BURTON_ADIPOGENESIS_6				HALLMARK_ADIPOGENESIS			KAAB_HEART_ATRIUM_VS_VENTRICLE_DN	FLECHNER_BIOPSY_KIDNEY_TRANSPLANT_REJECTED_VS_OK_DN			MORF_RAD23A				GSE36888_UNTREATED_VS_IL2_TREATED_STAT5_AB_KNOCKIN_TCELL_6H_DN	MORF_CSNK2B		MORF_HDAC1
4702	NDUFA8	NADH dehydrogenase (ubiquinone) 1 alpha subcomplex, 8, 19kDa	STEIN_ESRRA_TARGETS_UP	STEIN_ESRRA_TARGETS	HALLMARK_OXIDATIVE_PHOSPHORYLATION	MOOTHA_HUMAN_MITODB_6_2002	MOOTHA_MITOCHONDRIA	MITOCHONDRION	KEGG_PARKINSONS_DISEASE	CYTOPLASM	REACTOME_TCA_CYCLE_AND_RESPIRATORY_ELECTRON_TRANSPORT	CYTOPLASMIC_PART	MOOTHA_VOXPHOS	BLALOCK_ALZHEIMERS_DISEASE_DN	KEGG_HUNTINGTONS_DISEASE		REACTOME_RESPIRATORY_ELECTRON_TRANSPORT_ATP_SYNTHESIS_BY_CHEMIOSMOTIC_COUPLING_AND_HEAT_PRODUCTION_BY_UNCOUPLING_PROTEINS_	KEGG_OXIDATIVE_PHOSPHORYLATION		WONG_MITOCHONDRIA_GENE_MODULE		MOOTHA_PGC			KEGG_ALZHEIMERS_DISEASE		REACTOME_RESPIRATORY_ELECTRON_TRANSPORT		BURTON_ADIPOGENESIS_5
516	ATP5G1	ATP synthase, H+ transporting, mitochondrial Fo complex, subunit C1 (subunit 9)	STEIN_ESRRA_TARGETS_UP	STEIN_ESRRA_TARGETS	HALLMARK_OXIDATIVE_PHOSPHORYLATION	MOOTHA_HUMAN_MITODB_6_2002	MOOTHA_MITOCHONDRIA	MITOCHONDRION	KEGG_PARKINSONS_DISEASE	CYTOPLASM	REACTOME_TCA_CYCLE_AND_RESPIRATORY_ELECTRON_TRANSPORT	CYTOPLASMIC_PART	MOOTHA_VOXPHOS		KEGG_HUNTINGTONS_DISEASE	MITOCHONDRIAL_ENVELOPE	REACTOME_RESPIRATORY_ELECTRON_TRANSPORT_ATP_SYNTHESIS_BY_CHEMIOSMOTIC_COUPLING_AND_HEAT_PRODUCTION_BY_UNCOUPLING_PROTEINS_	KEGG_OXIDATIVE_PHOSPHORYLATION	MITOCHONDRIAL_PART	WONG_MITOCHONDRIA_GENE_MODULE	TGACCTY_V$ERR1_Q2		MITOCHONDRIAL_MEMBRANE	ENVELOPE	KEGG_ALZHEIMERS_DISEASE	ORGANELLE_ENVELOPE		MODULE_62		MODULE_152		ORGANELLE_MEMBRANE	MITOCHONDRIAL_INNER_MEMBRANE	MEMBRANE		ORGANELLE_INNER_MEMBRANE	TGACCTTG_V$SF1_Q6				MEMBRANE_PART	MORF_RAD23A	INTRACELLULAR_ORGANELLE_PART	ORGANELLE_PART		GSE36888_UNTREATED_VS_IL2_TREATED_STAT5_AB_KNOCKIN_TCELL_6H_DN	MORF_CSNK2B	KIM_BIPOLAR_DISORDER_OLIGODENDROCYTE_DENSITY_CORR_UP	MORF_HDAC1
7381	UQCRB	ubiquinol-cytochrome c reductase binding protein	STEIN_ESRRA_TARGETS_UP	STEIN_ESRRA_TARGETS	HALLMARK_OXIDATIVE_PHOSPHORYLATION	MOOTHA_HUMAN_MITODB_6_2002	MOOTHA_MITOCHONDRIA	MITOCHONDRION	KEGG_PARKINSONS_DISEASE	CYTOPLASM	REACTOME_TCA_CYCLE_AND_RESPIRATORY_ELECTRON_TRANSPORT	CYTOPLASMIC_PART	MOOTHA_VOXPHOS		KEGG_HUNTINGTONS_DISEASE	MITOCHONDRIAL_ENVELOPE	REACTOME_RESPIRATORY_ELECTRON_TRANSPORT_ATP_SYNTHESIS_BY_CHEMIOSMOTIC_COUPLING_AND_HEAT_PRODUCTION_BY_UNCOUPLING_PROTEINS_	KEGG_OXIDATIVE_PHOSPHORYLATION	MITOCHONDRIAL_PART	WONG_MITOCHONDRIA_GENE_MODULE		MOOTHA_PGC	MITOCHONDRIAL_MEMBRANE	ENVELOPE	KEGG_ALZHEIMERS_DISEASE	ORGANELLE_ENVELOPE	REACTOME_RESPIRATORY_ELECTRON_TRANSPORT	MODULE_62		MODULE_152	BURTON_ADIPOGENESIS_6	ORGANELLE_MEMBRANE	MITOCHONDRIAL_INNER_MEMBRANE	MEMBRANE		ORGANELLE_INNER_MEMBRANE				MODULE_77	MEMBRANE_PART		INTRACELLULAR_ORGANELLE_PART	ORGANELLE_PART			MORF_CSNK2B	KIM_BIPOLAR_DISORDER_OLIGODENDROCYTE_DENSITY_CORR_UP	MORF_HDAC1
4728	NDUFS8	NADH dehydrogenase (ubiquinone) Fe-S protein 8, 23kDa (NADH-coenzyme Q reductase)	STEIN_ESRRA_TARGETS_UP	STEIN_ESRRA_TARGETS	HALLMARK_OXIDATIVE_PHOSPHORYLATION	MOOTHA_HUMAN_MITODB_6_2002	MOOTHA_MITOCHONDRIA	MITOCHONDRION	KEGG_PARKINSONS_DISEASE	CYTOPLASM	REACTOME_TCA_CYCLE_AND_RESPIRATORY_ELECTRON_TRANSPORT	CYTOPLASMIC_PART	MOOTHA_VOXPHOS		KEGG_HUNTINGTONS_DISEASE	MITOCHONDRIAL_ENVELOPE	REACTOME_RESPIRATORY_ELECTRON_TRANSPORT_ATP_SYNTHESIS_BY_CHEMIOSMOTIC_COUPLING_AND_HEAT_PRODUCTION_BY_UNCOUPLING_PROTEINS_	KEGG_OXIDATIVE_PHOSPHORYLATION	MITOCHONDRIAL_PART	WONG_MITOCHONDRIA_GENE_MODULE			MITOCHONDRIAL_MEMBRANE	ENVELOPE	KEGG_ALZHEIMERS_DISEASE	ORGANELLE_ENVELOPE	REACTOME_RESPIRATORY_ELECTRON_TRANSPORT	MODULE_62		MODULE_152		ORGANELLE_MEMBRANE	MITOCHONDRIAL_INNER_MEMBRANE	MEMBRANE		ORGANELLE_INNER_MEMBRANE			FLECHNER_BIOPSY_KIDNEY_TRANSPLANT_REJECTED_VS_OK_DN	MODULE_77	MEMBRANE_PART	MORF_RAD23A	INTRACELLULAR_ORGANELLE_PART	ORGANELLE_PART			MORF_CSNK2B	KIM_BIPOLAR_DISORDER_OLIGODENDROCYTE_DENSITY_CORR_UP
518	ATP5G3	ATP synthase, H+ transporting, mitochondrial Fo complex, subunit C3 (subunit 9)	STEIN_ESRRA_TARGETS_UP	STEIN_ESRRA_TARGETS	HALLMARK_OXIDATIVE_PHOSPHORYLATION	MOOTHA_HUMAN_MITODB_6_2002	MOOTHA_MITOCHONDRIA	MITOCHONDRION	KEGG_PARKINSONS_DISEASE	CYTOPLASM		CYTOPLASMIC_PART	MOOTHA_VOXPHOS	BLALOCK_ALZHEIMERS_DISEASE_DN	KEGG_HUNTINGTONS_DISEASE	MITOCHONDRIAL_ENVELOPE		KEGG_OXIDATIVE_PHOSPHORYLATION	MITOCHONDRIAL_PART	WONG_MITOCHONDRIA_GENE_MODULE	TGACCTY_V$ERR1_Q2		MITOCHONDRIAL_MEMBRANE	ENVELOPE	KEGG_ALZHEIMERS_DISEASE	ORGANELLE_ENVELOPE		MODULE_62		MODULE_152		ORGANELLE_MEMBRANE	MITOCHONDRIAL_INNER_MEMBRANE	MEMBRANE		ORGANELLE_INNER_MEMBRANE	TGACCTTG_V$SF1_Q6				MEMBRANE_PART	MORF_RAD23A	INTRACELLULAR_ORGANELLE_PART	ORGANELLE_PART		GSE36888_UNTREATED_VS_IL2_TREATED_STAT5_AB_KNOCKIN_TCELL_6H_DN	MORF_CSNK2B	KIM_BIPOLAR_DISORDER_OLIGODENDROCYTE_DENSITY_CORR_UP	MORF_HDAC1
7419	VDAC3	voltage-dependent anion channel 3	STEIN_ESRRA_TARGETS_UP	STEIN_ESRRA_TARGETS	HALLMARK_OXIDATIVE_PHOSPHORYLATION	MOOTHA_HUMAN_MITODB_6_2002	MOOTHA_MITOCHONDRIA	MITOCHONDRION	KEGG_PARKINSONS_DISEASE	CYTOPLASM		CYTOPLASMIC_PART		BLALOCK_ALZHEIMERS_DISEASE_DN	KEGG_HUNTINGTONS_DISEASE	MITOCHONDRIAL_ENVELOPE			MITOCHONDRIAL_PART	WONG_MITOCHONDRIA_GENE_MODULE		MOOTHA_PGC	MITOCHONDRIAL_MEMBRANE	ENVELOPE		ORGANELLE_ENVELOPE						ORGANELLE_MEMBRANE		MEMBRANE							MEMBRANE_PART	MORF_RAD23A	INTRACELLULAR_ORGANELLE_PART	ORGANELLE_PART				KIM_BIPOLAR_DISORDER_OLIGODENDROCYTE_DENSITY_CORR_UP	MORF_HDAC1
7417	VDAC2	voltage-dependent anion channel 2	STEIN_ESRRA_TARGETS_UP	STEIN_ESRRA_TARGETS	HALLMARK_OXIDATIVE_PHOSPHORYLATION	MOOTHA_HUMAN_MITODB_6_2002	MOOTHA_MITOCHONDRIA	MITOCHONDRION	KEGG_PARKINSONS_DISEASE	CYTOPLASM		CYTOPLASMIC_PART			KEGG_HUNTINGTONS_DISEASE	MITOCHONDRIAL_ENVELOPE			MITOCHONDRIAL_PART	WONG_MITOCHONDRIA_GENE_MODULE	TGACCTY_V$ERR1_Q2		MITOCHONDRIAL_MEMBRANE	ENVELOPE		ORGANELLE_ENVELOPE						ORGANELLE_MEMBRANE		MEMBRANE			TGACCTTG_V$SF1_Q6		FLECHNER_BIOPSY_KIDNEY_TRANSPLANT_REJECTED_VS_OK_DN		MEMBRANE_PART	MORF_RAD23A	INTRACELLULAR_ORGANELLE_PART	ORGANELLE_PART			MORF_CSNK2B		MORF_HDAC1
291	SLC25A4	solute carrier family 25 (mitochondrial carrier; adenine nucleotide translocator), member 4	STEIN_ESRRA_TARGETS_UP	STEIN_ESRRA_TARGETS	HALLMARK_OXIDATIVE_PHOSPHORYLATION	MOOTHA_HUMAN_MITODB_6_2002	MOOTHA_MITOCHONDRIA	MITOCHONDRION	KEGG_PARKINSONS_DISEASE	CYTOPLASM		CYTOPLASMIC_PART			KEGG_HUNTINGTONS_DISEASE						TGACCTY_V$ERR1_Q2	MOOTHA_PGC						MODULE_62						MEMBRANE					FLECHNER_BIOPSY_KIDNEY_TRANSPLANT_REJECTED_VS_OK_DN		MEMBRANE_PART							KIM_BIPOLAR_DISORDER_OLIGODENDROCYTE_DENSITY_CORR_UP
5160	PDHA1	pyruvate dehydrogenase (lipoamide) alpha 1	STEIN_ESRRA_TARGETS_UP	STEIN_ESRRA_TARGETS	HALLMARK_OXIDATIVE_PHOSPHORYLATION	MOOTHA_HUMAN_MITODB_6_2002	MOOTHA_MITOCHONDRIA	MITOCHONDRION		CYTOPLASM	REACTOME_TCA_CYCLE_AND_RESPIRATORY_ELECTRON_TRANSPORT	CYTOPLASMIC_PART		BLALOCK_ALZHEIMERS_DISEASE_DN						WONG_MITOCHONDRIA_GENE_MODULE		MOOTHA_PGC																								GSE36888_UNTREATED_VS_IL2_TREATED_STAT5_AB_KNOCKIN_TCELL_6H_DN
50	ACO2	aconitase 2, mitochondrial	STEIN_ESRRA_TARGETS_UP	STEIN_ESRRA_TARGETS	HALLMARK_OXIDATIVE_PHOSPHORYLATION	MOOTHA_HUMAN_MITODB_6_2002	MOOTHA_MITOCHONDRIA	MITOCHONDRION		CYTOPLASM	REACTOME_TCA_CYCLE_AND_RESPIRATORY_ELECTRON_TRANSPORT	CYTOPLASMIC_PART		BLALOCK_ALZHEIMERS_DISEASE_DN							TGACCTY_V$ERR1_Q2	MOOTHA_PGC							BURTON_ADIPOGENESIS_5						HALLMARK_ADIPOGENESIS		TGACCTTG_V$SF1_Q6		FLECHNER_BIOPSY_KIDNEY_TRANSPLANT_REJECTED_VS_OK_DN						GSE34515_CD16_NEG_VS_POS_MONOCYTE_UP
3052	HCCS	holocytochrome c synthase	STEIN_ESRRA_TARGETS_UP	STEIN_ESRRA_TARGETS	HALLMARK_OXIDATIVE_PHOSPHORYLATION	MOOTHA_HUMAN_MITODB_6_2002	MOOTHA_MITOCHONDRIA	MITOCHONDRION		CYTOPLASM		CYTOPLASMIC_PART		BLALOCK_ALZHEIMERS_DISEASE_DN		MITOCHONDRIAL_ENVELOPE			MITOCHONDRIAL_PART	WONG_MITOCHONDRIA_GENE_MODULE		MOOTHA_PGC	MITOCHONDRIAL_MEMBRANE	ENVELOPE		ORGANELLE_ENVELOPE						ORGANELLE_MEMBRANE	MITOCHONDRIAL_INNER_MEMBRANE	MEMBRANE		ORGANELLE_INNER_MEMBRANE						MORF_RAD23A	INTRACELLULAR_ORGANELLE_PART	ORGANELLE_PART			MORF_CSNK2B
8604	SLC25A12	solute carrier family 25 (mitochondrial carrier, Aralar), member 12	STEIN_ESRRA_TARGETS_UP	STEIN_ESRRA_TARGETS	HALLMARK_OXIDATIVE_PHOSPHORYLATION	MOOTHA_HUMAN_MITODB_6_2002	MOOTHA_MITOCHONDRIA	MITOCHONDRION		CYTOPLASM		CYTOPLASMIC_PART		BLALOCK_ALZHEIMERS_DISEASE_DN																																		KIM_BIPOLAR_DISORDER_OLIGODENDROCYTE_DENSITY_CORR_UP
9927	MFN2	mitofusin 2	STEIN_ESRRA_TARGETS_UP	STEIN_ESRRA_TARGETS	HALLMARK_OXIDATIVE_PHOSPHORYLATION	MOOTHA_HUMAN_MITODB_6_2002	MOOTHA_MITOCHONDRIA	MITOCHONDRION		CYTOPLASM		CYTOPLASMIC_PART				MITOCHONDRIAL_ENVELOPE			MITOCHONDRIAL_PART				MITOCHONDRIAL_MEMBRANE	ENVELOPE		ORGANELLE_ENVELOPE						ORGANELLE_MEMBRANE		MEMBRANE							MEMBRANE_PART		INTRACELLULAR_ORGANELLE_PART	ORGANELLE_PART
6183	MRPS12	mitochondrial ribosomal protein S12	STEIN_ESRRA_TARGETS_UP	STEIN_ESRRA_TARGETS	HALLMARK_OXIDATIVE_PHOSPHORYLATION	MOOTHA_HUMAN_MITODB_6_2002	MOOTHA_MITOCHONDRIA	MITOCHONDRION		CYTOPLASM		CYTOPLASMIC_PART							MITOCHONDRIAL_PART			MOOTHA_PGC																				MORF_RAD23A	INTRACELLULAR_ORGANELLE_PART	ORGANELLE_PART					MORF_HDAC1
7385	UQCRC2	ubiquinol-cytochrome c reductase core protein II	STEIN_ESRRA_TARGETS_UP	STEIN_ESRRA_TARGETS	HALLMARK_OXIDATIVE_PHOSPHORYLATION	MOOTHA_HUMAN_MITODB_6_2002	MOOTHA_MITOCHONDRIA		KEGG_PARKINSONS_DISEASE		REACTOME_TCA_CYCLE_AND_RESPIRATORY_ELECTRON_TRANSPORT		MOOTHA_VOXPHOS	BLALOCK_ALZHEIMERS_DISEASE_DN	KEGG_HUNTINGTONS_DISEASE		REACTOME_RESPIRATORY_ELECTRON_TRANSPORT_ATP_SYNTHESIS_BY_CHEMIOSMOTIC_COUPLING_AND_HEAT_PRODUCTION_BY_UNCOUPLING_PROTEINS_	KEGG_OXIDATIVE_PHOSPHORYLATION			TGACCTY_V$ERR1_Q2				KEGG_ALZHEIMERS_DISEASE		REACTOME_RESPIRATORY_ELECTRON_TRANSPORT	MODULE_62		MODULE_152	BURTON_ADIPOGENESIS_6								FLECHNER_BIOPSY_KIDNEY_TRANSPLANT_REJECTED_VS_OK_DN	MODULE_77							MORF_CSNK2B	KIM_BIPOLAR_DISORDER_OLIGODENDROCYTE_DENSITY_CORR_UP	MORF_HDAC1
7386	UQCRFS1	ubiquinol-cytochrome c reductase, Rieske iron-sulfur polypeptide 1	STEIN_ESRRA_TARGETS_UP	STEIN_ESRRA_TARGETS	HALLMARK_OXIDATIVE_PHOSPHORYLATION	MOOTHA_HUMAN_MITODB_6_2002	MOOTHA_MITOCHONDRIA		KEGG_PARKINSONS_DISEASE		REACTOME_TCA_CYCLE_AND_RESPIRATORY_ELECTRON_TRANSPORT		MOOTHA_VOXPHOS		KEGG_HUNTINGTONS_DISEASE		REACTOME_RESPIRATORY_ELECTRON_TRANSPORT_ATP_SYNTHESIS_BY_CHEMIOSMOTIC_COUPLING_AND_HEAT_PRODUCTION_BY_UNCOUPLING_PROTEINS_	KEGG_OXIDATIVE_PHOSPHORYLATION		WONG_MITOCHONDRIA_GENE_MODULE					KEGG_ALZHEIMERS_DISEASE		REACTOME_RESPIRATORY_ELECTRON_TRANSPORT	MODULE_62		MODULE_152								KAAB_HEART_ATRIUM_VS_VENTRICLE_DN	FLECHNER_BIOPSY_KIDNEY_TRANSPLANT_REJECTED_VS_OK_DN			MORF_RAD23A					MORF_CSNK2B	KIM_BIPOLAR_DISORDER_OLIGODENDROCYTE_DENSITY_CORR_UP	MORF_HDAC1
10632	ATP5L	ATP synthase, H+ transporting, mitochondrial Fo complex, subunit G	STEIN_ESRRA_TARGETS_UP	STEIN_ESRRA_TARGETS	HALLMARK_OXIDATIVE_PHOSPHORYLATION	MOOTHA_HUMAN_MITODB_6_2002	MOOTHA_MITOCHONDRIA				REACTOME_TCA_CYCLE_AND_RESPIRATORY_ELECTRON_TRANSPORT		MOOTHA_VOXPHOS	BLALOCK_ALZHEIMERS_DISEASE_DN			REACTOME_RESPIRATORY_ELECTRON_TRANSPORT_ATP_SYNTHESIS_BY_CHEMIOSMOTIC_COUPLING_AND_HEAT_PRODUCTION_BY_UNCOUPLING_PROTEINS_	KEGG_OXIDATIVE_PHOSPHORYLATION		WONG_MITOCHONDRIA_GENE_MODULE		MOOTHA_PGC
1737	DLAT	dihydrolipoamide S-acetyltransferase	STEIN_ESRRA_TARGETS_UP	STEIN_ESRRA_TARGETS	HALLMARK_OXIDATIVE_PHOSPHORYLATION	MOOTHA_HUMAN_MITODB_6_2002	MOOTHA_MITOCHONDRIA				REACTOME_TCA_CYCLE_AND_RESPIRATORY_ELECTRON_TRANSPORT			BLALOCK_ALZHEIMERS_DISEASE_DN							TGACCTY_V$ERR1_Q2										BURTON_ADIPOGENESIS_6				HALLMARK_ADIPOGENESIS
1352	COX10	COX10 homolog, cytochrome c oxidase assembly protein, heme A: farnesyltransferase (yeast)	STEIN_ESRRA_TARGETS_UP	STEIN_ESRRA_TARGETS	HALLMARK_OXIDATIVE_PHOSPHORYLATION	MOOTHA_HUMAN_MITODB_6_2002	MOOTHA_MITOCHONDRIA						MOOTHA_VOXPHOS					KEGG_OXIDATIVE_PHOSPHORYLATION																												GSE36888_UNTREATED_VS_IL2_TREATED_STAT5_AB_KNOCKIN_TCELL_6H_DN
29088	MRPL15	mitochondrial ribosomal protein L15	STEIN_ESRRA_TARGETS_UP	STEIN_ESRRA_TARGETS	HALLMARK_OXIDATIVE_PHOSPHORYLATION	MOOTHA_HUMAN_MITODB_6_2002	MOOTHA_MITOCHONDRIA							BLALOCK_ALZHEIMERS_DISEASE_DN								MOOTHA_PGC							BURTON_ADIPOGENESIS_5						HALLMARK_ADIPOGENESIS											GSE36888_UNTREATED_VS_IL2_TREATED_STAT5_AB_KNOCKIN_TCELL_6H_DN
64981	MRPL34	mitochondrial ribosomal protein L34	STEIN_ESRRA_TARGETS_UP	STEIN_ESRRA_TARGETS	HALLMARK_OXIDATIVE_PHOSPHORYLATION	MOOTHA_HUMAN_MITODB_6_2002	MOOTHA_MITOCHONDRIA														TGACCTY_V$ERR1_Q2	MOOTHA_PGC							BURTON_ADIPOGENESIS_5
51318	MRPL35	mitochondrial ribosomal protein L35	STEIN_ESRRA_TARGETS_UP	STEIN_ESRRA_TARGETS	HALLMARK_OXIDATIVE_PHOSPHORYLATION	MOOTHA_HUMAN_MITODB_6_2002	MOOTHA_MITOCHONDRIA
374291	NDUFS7	NADH dehydrogenase (ubiquinone) Fe-S protein 7, 20kDa (NADH-coenzyme Q reductase)	STEIN_ESRRA_TARGETS_UP	STEIN_ESRRA_TARGETS	HALLMARK_OXIDATIVE_PHOSPHORYLATION	MOOTHA_HUMAN_MITODB_6_2002		MITOCHONDRION	KEGG_PARKINSONS_DISEASE	CYTOPLASM	REACTOME_TCA_CYCLE_AND_RESPIRATORY_ELECTRON_TRANSPORT	CYTOPLASMIC_PART	MOOTHA_VOXPHOS		KEGG_HUNTINGTONS_DISEASE	MITOCHONDRIAL_ENVELOPE	REACTOME_RESPIRATORY_ELECTRON_TRANSPORT_ATP_SYNTHESIS_BY_CHEMIOSMOTIC_COUPLING_AND_HEAT_PRODUCTION_BY_UNCOUPLING_PROTEINS_	KEGG_OXIDATIVE_PHOSPHORYLATION	MITOCHONDRIAL_PART				MITOCHONDRIAL_MEMBRANE	ENVELOPE	KEGG_ALZHEIMERS_DISEASE	ORGANELLE_ENVELOPE	REACTOME_RESPIRATORY_ELECTRON_TRANSPORT					ORGANELLE_MEMBRANE	MITOCHONDRIAL_INNER_MEMBRANE	MEMBRANE		ORGANELLE_INNER_MEMBRANE		KAAB_HEART_ATRIUM_VS_VENTRICLE_DN			MEMBRANE_PART		INTRACELLULAR_ORGANELLE_PART	ORGANELLE_PART				KIM_BIPOLAR_DISORDER_OLIGODENDROCYTE_DENSITY_CORR_UP
4967	OGDH	oxoglutarate (alpha-ketoglutarate) dehydrogenase (lipoamide)	STEIN_ESRRA_TARGETS_UP	STEIN_ESRRA_TARGETS	HALLMARK_OXIDATIVE_PHOSPHORYLATION	MOOTHA_HUMAN_MITODB_6_2002		MITOCHONDRION		CYTOPLASM	REACTOME_TCA_CYCLE_AND_RESPIRATORY_ELECTRON_TRANSPORT	CYTOPLASMIC_PART				MITOCHONDRIAL_ENVELOPE			MITOCHONDRIAL_PART				MITOCHONDRIAL_MEMBRANE	ENVELOPE		ORGANELLE_ENVELOPE					BURTON_ADIPOGENESIS_6	ORGANELLE_MEMBRANE		MEMBRANE				KAAB_HEART_ATRIUM_VS_VENTRICLE_DN					INTRACELLULAR_ORGANELLE_PART	ORGANELLE_PART
10651	MTX2	metaxin 2	STEIN_ESRRA_TARGETS_UP	STEIN_ESRRA_TARGETS	HALLMARK_OXIDATIVE_PHOSPHORYLATION		MOOTHA_MITOCHONDRIA	MITOCHONDRION		CYTOPLASM		CYTOPLASMIC_PART		BLALOCK_ALZHEIMERS_DISEASE_DN		MITOCHONDRIAL_ENVELOPE			MITOCHONDRIAL_PART	WONG_MITOCHONDRIA_GENE_MODULE	TGACCTY_V$ERR1_Q2	MOOTHA_PGC	MITOCHONDRIAL_MEMBRANE	ENVELOPE		ORGANELLE_ENVELOPE			BURTON_ADIPOGENESIS_5			ORGANELLE_MEMBRANE		MEMBRANE			TGACCTTG_V$SF1_Q6				MEMBRANE_PART		INTRACELLULAR_ORGANELLE_PART	ORGANELLE_PART
4723	NDUFV1	NADH dehydrogenase (ubiquinone) flavoprotein 1, 51kDa	STEIN_ESRRA_TARGETS_UP	STEIN_ESRRA_TARGETS	HALLMARK_OXIDATIVE_PHOSPHORYLATION			MITOCHONDRION	KEGG_PARKINSONS_DISEASE	CYTOPLASM	REACTOME_TCA_CYCLE_AND_RESPIRATORY_ELECTRON_TRANSPORT	CYTOPLASMIC_PART			KEGG_HUNTINGTONS_DISEASE	MITOCHONDRIAL_ENVELOPE	REACTOME_RESPIRATORY_ELECTRON_TRANSPORT_ATP_SYNTHESIS_BY_CHEMIOSMOTIC_COUPLING_AND_HEAT_PRODUCTION_BY_UNCOUPLING_PROTEINS_	KEGG_OXIDATIVE_PHOSPHORYLATION	MITOCHONDRIAL_PART	WONG_MITOCHONDRIA_GENE_MODULE			MITOCHONDRIAL_MEMBRANE	ENVELOPE	KEGG_ALZHEIMERS_DISEASE	ORGANELLE_ENVELOPE	REACTOME_RESPIRATORY_ELECTRON_TRANSPORT	MODULE_62		MODULE_152		ORGANELLE_MEMBRANE	MITOCHONDRIAL_INNER_MEMBRANE	MEMBRANE		ORGANELLE_INNER_MEMBRANE				MODULE_77	MEMBRANE_PART	MORF_RAD23A	INTRACELLULAR_ORGANELLE_PART	ORGANELLE_PART			MORF_CSNK2B	KIM_BIPOLAR_DISORDER_OLIGODENDROCYTE_DENSITY_CORR_UP	MORF_HDAC1
81689	ISCA1	iron-sulfur cluster assembly 1 homolog (S. cerevisiae)	STEIN_ESRRA_TARGETS_UP	STEIN_ESRRA_TARGETS	HALLMARK_OXIDATIVE_PHOSPHORYLATION																	MOOTHA_PGC									BURTON_ADIPOGENESIS_6								FLECHNER_BIOPSY_KIDNEY_TRANSPLANT_REJECTED_VS_OK_DN									KIM_BIPOLAR_DISORDER_OLIGODENDROCYTE_DENSITY_CORR_UP
4835	NQO2	NAD(P)H dehydrogenase, quinone 2	STEIN_ESRRA_TARGETS_UP	STEIN_ESRRA_TARGETS	HALLMARK_OXIDATIVE_PHOSPHORYLATION																																		FLECHNER_BIOPSY_KIDNEY_TRANSPLANT_REJECTED_VS_OK_DN
1160	CKMT2	creatine kinase, mitochondrial 2 (sarcomeric)	STEIN_ESRRA_TARGETS_UP	STEIN_ESRRA_TARGETS		MOOTHA_HUMAN_MITODB_6_2002	MOOTHA_MITOCHONDRIA	MITOCHONDRION		CYTOPLASM		CYTOPLASMIC_PART										MOOTHA_PGC																KAAB_HEART_ATRIUM_VS_VENTRICLE_DN
4705	NDUFA10	NADH dehydrogenase (ubiquinone) 1 alpha subcomplex, 10, 42kDa	STEIN_ESRRA_TARGETS_UP	STEIN_ESRRA_TARGETS		MOOTHA_HUMAN_MITODB_6_2002	MOOTHA_MITOCHONDRIA		KEGG_PARKINSONS_DISEASE		REACTOME_TCA_CYCLE_AND_RESPIRATORY_ELECTRON_TRANSPORT		MOOTHA_VOXPHOS	BLALOCK_ALZHEIMERS_DISEASE_DN	KEGG_HUNTINGTONS_DISEASE		REACTOME_RESPIRATORY_ELECTRON_TRANSPORT_ATP_SYNTHESIS_BY_CHEMIOSMOTIC_COUPLING_AND_HEAT_PRODUCTION_BY_UNCOUPLING_PROTEINS_	KEGG_OXIDATIVE_PHOSPHORYLATION		WONG_MITOCHONDRIA_GENE_MODULE					KEGG_ALZHEIMERS_DISEASE		REACTOME_RESPIRATORY_ELECTRON_TRANSPORT
51069	MRPL2	mitochondrial ribosomal protein L2	STEIN_ESRRA_TARGETS_UP	STEIN_ESRRA_TARGETS		MOOTHA_HUMAN_MITODB_6_2002	MOOTHA_MITOCHONDRIA														TGACCTY_V$ERR1_Q2
2805	GOT1	glutamic-oxaloacetic transaminase 1, soluble (aspartate aminotransferase 1)	STEIN_ESRRA_TARGETS_UP	STEIN_ESRRA_TARGETS		MOOTHA_HUMAN_MITODB_6_2002								BLALOCK_ALZHEIMERS_DISEASE_DN							TGACCTY_V$ERR1_Q2																		FLECHNER_BIOPSY_KIDNEY_TRANSPLANT_REJECTED_VS_OK_DN									KIM_BIPOLAR_DISORDER_OLIGODENDROCYTE_DENSITY_CORR_UP
10105	PPIF	peptidylprolyl isomerase F	STEIN_ESRRA_TARGETS_UP	STEIN_ESRRA_TARGETS		MOOTHA_HUMAN_MITODB_6_2002														WONG_MITOCHONDRIA_GENE_MODULE									BURTON_ADIPOGENESIS_5													MORF_RAD23A
55847	CISD1	CDGSH iron sulfur domain 1	STEIN_ESRRA_TARGETS_UP	STEIN_ESRRA_TARGETS				MITOCHONDRION		CYTOPLASM		CYTOPLASMIC_PART		BLALOCK_ALZHEIMERS_DISEASE_DN															BURTON_ADIPOGENESIS_5
5213	PFKM	phosphofructokinase, muscle	STEIN_ESRRA_TARGETS_UP	STEIN_ESRRA_TARGETS						CYTOPLASM		CYTOPLASMIC_PART		BLALOCK_ALZHEIMERS_DISEASE_DN								MOOTHA_PGC																KAAB_HEART_ATRIUM_VS_VENTRICLE_DN										KIM_BIPOLAR_DISORDER_OLIGODENDROCYTE_DENSITY_CORR_UP
55062	WIPI1	WD repeat domain, phosphoinositide interacting 1	STEIN_ESRRA_TARGETS_UP	STEIN_ESRRA_TARGETS						CYTOPLASM		CYTOPLASMIC_PART
9604	RNF14	ring finger protein 14	STEIN_ESRRA_TARGETS_UP	STEIN_ESRRA_TARGETS						CYTOPLASM				BLALOCK_ALZHEIMERS_DISEASE_DN							TGACCTY_V$ERR1_Q2																		FLECHNER_BIOPSY_KIDNEY_TRANSPLANT_REJECTED_VS_OK_DN
5236	PGM1	phosphoglucomutase 1	STEIN_ESRRA_TARGETS_UP	STEIN_ESRRA_TARGETS										BLALOCK_ALZHEIMERS_DISEASE_DN								MOOTHA_PGC									BURTON_ADIPOGENESIS_6				HALLMARK_ADIPOGENESIS			KAAB_HEART_ATRIUM_VS_VENTRICLE_DN	FLECHNER_BIOPSY_KIDNEY_TRANSPLANT_REJECTED_VS_OK_DN
27335	EIF3K	eukaryotic translation initiation factor 3, subunit K	STEIN_ESRRA_TARGETS_UP	STEIN_ESRRA_TARGETS										BLALOCK_ALZHEIMERS_DISEASE_DN																												MORF_RAD23A					MORF_CSNK2B	KIM_BIPOLAR_DISORDER_OLIGODENDROCYTE_DENSITY_CORR_UP	MORF_HDAC1
2101	ESRRA	estrogen-related receptor alpha	STEIN_ESRRA_TARGETS_UP	STEIN_ESRRA_TARGETS																	TGACCTY_V$ERR1_Q2	MOOTHA_PGC							BURTON_ADIPOGENESIS_5						HALLMARK_ADIPOGENESIS		TGACCTTG_V$SF1_Q6
10422	UBAC1	UBA domain containing 1	STEIN_ESRRA_TARGETS_UP	STEIN_ESRRA_TARGETS																	TGACCTY_V$ERR1_Q2																	KAAB_HEART_ATRIUM_VS_VENTRICLE_DN				MORF_RAD23A							MORF_HDAC1
10994	ILVBL	ilvB (bacterial acetolactate synthase)-like	STEIN_ESRRA_TARGETS_UP	STEIN_ESRRA_TARGETS																	TGACCTY_V$ERR1_Q2
57017	COQ9	coenzyme Q9 homolog (S. cerevisiae)	STEIN_ESRRA_TARGETS_UP	STEIN_ESRRA_TARGETS																									BURTON_ADIPOGENESIS_5						HALLMARK_ADIPOGENESIS			KAAB_HEART_ATRIUM_VS_VENTRICLE_DN
79675	FASTKD1	FAST kinase domains 1	STEIN_ESRRA_TARGETS_UP	STEIN_ESRRA_TARGETS																																										GSE36888_UNTREATED_VS_IL2_TREATED_STAT5_AB_KNOCKIN_TCELL_6H_DN
79135	APOO	apolipoprotein O	STEIN_ESRRA_TARGETS_UP	STEIN_ESRRA_TARGETS
4258	MGST2	microsomal glutathione S-transferase 2	STEIN_ESRRA_TARGETS_UP	STEIN_ESRRA_TARGETS
5051	PAFAH2	platelet-activating factor acetylhydrolase 2, 40kDa	STEIN_ESRRA_TARGETS_UP	STEIN_ESRRA_TARGETS
79064	TMEM223	transmembrane protein 223	STEIN_ESRRA_TARGETS_UP	STEIN_ESRRA_TARGETS
84759	PCGF1	polycomb group ring finger 1	STEIN_ESRRA_TARGETS_UP	STEIN_ESRRA_TARGETS
26240	FAM50B	family with sequence similarity 50, member B	STEIN_ESRRA_TARGETS_UP	STEIN_ESRRA_TARGETS
23408	SIRT5	sirtuin 5	STEIN_ESRRA_TARGETS_UP	STEIN_ESRRA_TARGETS
5245	PHB	prohibitin		STEIN_ESRRA_TARGETS				MITOCHONDRION		CYTOPLASM		CYTOPLASMIC_PART				MITOCHONDRIAL_ENVELOPE			MITOCHONDRIAL_PART		TGACCTY_V$ERR1_Q2		MITOCHONDRIAL_MEMBRANE	ENVELOPE		ORGANELLE_ENVELOPE			BURTON_ADIPOGENESIS_5			ORGANELLE_MEMBRANE	MITOCHONDRIAL_INNER_MEMBRANE	MEMBRANE		ORGANELLE_INNER_MEMBRANE			FLECHNER_BIOPSY_KIDNEY_TRANSPLANT_REJECTED_VS_OK_DN		MEMBRANE_PART		INTRACELLULAR_ORGANELLE_PART	ORGANELLE_PART
760	CA2	carbonic anhydrase II		STEIN_ESRRA_TARGETS						CYTOPLASM											TGACCTY_V$ERR1_Q2	MOOTHA_PGC									BURTON_ADIPOGENESIS_6						TGACCTTG_V$SF1_Q6		FLECHNER_BIOPSY_KIDNEY_TRANSPLANT_REJECTED_VS_OK_DN							GSE36888_UNTREATED_VS_IL2_TREATED_STAT5_AB_KNOCKIN_TCELL_6H_DN
8795	TNFRSF10B	tumor necrosis factor receptor superfamily, member 10b		STEIN_ESRRA_TARGETS
8625	RFXANK	regulatory factor X-associated ankyrin-containing protein		STEIN_ESRRA_TARGETS
506	ATP5B	ATP synthase, H+ transporting, mitochondrial F1 complex, beta polypeptide			HALLMARK_OXIDATIVE_PHOSPHORYLATION	MOOTHA_HUMAN_MITODB_6_2002	MOOTHA_MITOCHONDRIA	MITOCHONDRION	KEGG_PARKINSONS_DISEASE	CYTOPLASM	REACTOME_TCA_CYCLE_AND_RESPIRATORY_ELECTRON_TRANSPORT	CYTOPLASMIC_PART	MOOTHA_VOXPHOS	BLALOCK_ALZHEIMERS_DISEASE_DN	KEGG_HUNTINGTONS_DISEASE	MITOCHONDRIAL_ENVELOPE	REACTOME_RESPIRATORY_ELECTRON_TRANSPORT_ATP_SYNTHESIS_BY_CHEMIOSMOTIC_COUPLING_AND_HEAT_PRODUCTION_BY_UNCOUPLING_PROTEINS_	KEGG_OXIDATIVE_PHOSPHORYLATION	MITOCHONDRIAL_PART	WONG_MITOCHONDRIA_GENE_MODULE	TGACCTY_V$ERR1_Q2		MITOCHONDRIAL_MEMBRANE	ENVELOPE	KEGG_ALZHEIMERS_DISEASE	ORGANELLE_ENVELOPE		MODULE_62		MODULE_152		ORGANELLE_MEMBRANE	MITOCHONDRIAL_INNER_MEMBRANE	MEMBRANE		ORGANELLE_INNER_MEMBRANE	TGACCTTG_V$SF1_Q6				MEMBRANE_PART		INTRACELLULAR_ORGANELLE_PART	ORGANELLE_PART	GSE34515_CD16_NEG_VS_POS_MONOCYTE_UP
8402	SLC25A11	solute carrier family 25 (mitochondrial carrier; oxoglutarate carrier), member 11			HALLMARK_OXIDATIVE_PHOSPHORYLATION	MOOTHA_HUMAN_MITODB_6_2002	MOOTHA_MITOCHONDRIA	MITOCHONDRION		CYTOPLASM		CYTOPLASMIC_PART		BLALOCK_ALZHEIMERS_DISEASE_DN		MITOCHONDRIAL_ENVELOPE			MITOCHONDRIAL_PART			MOOTHA_PGC	MITOCHONDRIAL_MEMBRANE	ENVELOPE		ORGANELLE_ENVELOPE						ORGANELLE_MEMBRANE	MITOCHONDRIAL_INNER_MEMBRANE	MEMBRANE		ORGANELLE_INNER_MEMBRANE					MEMBRANE_PART		INTRACELLULAR_ORGANELLE_PART	ORGANELLE_PART				KIM_BIPOLAR_DISORDER_OLIGODENDROCYTE_DENSITY_CORR_UP
64960	MRPS15	mitochondrial ribosomal protein S15			HALLMARK_OXIDATIVE_PHOSPHORYLATION	MOOTHA_HUMAN_MITODB_6_2002	MOOTHA_MITOCHONDRIA	MITOCHONDRION		CYTOPLASM		CYTOPLASMIC_PART		BLALOCK_ALZHEIMERS_DISEASE_DN					MITOCHONDRIAL_PART	WONG_MITOCHONDRIA_GENE_MODULE																							INTRACELLULAR_ORGANELLE_PART	ORGANELLE_PART
581	BAX	BCL2-associated X protein			HALLMARK_OXIDATIVE_PHOSPHORYLATION	MOOTHA_HUMAN_MITODB_6_2002	MOOTHA_MITOCHONDRIA	MITOCHONDRION		CYTOPLASM		CYTOPLASMIC_PART			KEGG_HUNTINGTONS_DISEASE	MITOCHONDRIAL_ENVELOPE			MITOCHONDRIAL_PART					ENVELOPE		ORGANELLE_ENVELOPE						ORGANELLE_MEMBRANE		MEMBRANE							MEMBRANE_PART		INTRACELLULAR_ORGANELLE_PART	ORGANELLE_PART
4698	NDUFA5	NADH dehydrogenase (ubiquinone) 1 alpha subcomplex, 5, 13kDa			HALLMARK_OXIDATIVE_PHOSPHORYLATION	MOOTHA_HUMAN_MITODB_6_2002	MOOTHA_MITOCHONDRIA		KEGG_PARKINSONS_DISEASE		REACTOME_TCA_CYCLE_AND_RESPIRATORY_ELECTRON_TRANSPORT		MOOTHA_VOXPHOS	BLALOCK_ALZHEIMERS_DISEASE_DN	KEGG_HUNTINGTONS_DISEASE		REACTOME_RESPIRATORY_ELECTRON_TRANSPORT_ATP_SYNTHESIS_BY_CHEMIOSMOTIC_COUPLING_AND_HEAT_PRODUCTION_BY_UNCOUPLING_PROTEINS_	KEGG_OXIDATIVE_PHOSPHORYLATION		WONG_MITOCHONDRIA_GENE_MODULE	TGACCTY_V$ERR1_Q2	MOOTHA_PGC			KEGG_ALZHEIMERS_DISEASE		REACTOME_RESPIRATORY_ELECTRON_TRANSPORT	MODULE_62		MODULE_152	BURTON_ADIPOGENESIS_6				HALLMARK_ADIPOGENESIS				FLECHNER_BIOPSY_KIDNEY_TRANSPLANT_REJECTED_VS_OK_DN	MODULE_77								KIM_BIPOLAR_DISORDER_OLIGODENDROCYTE_DENSITY_CORR_UP
4696	NDUFA3	NADH dehydrogenase (ubiquinone) 1 alpha subcomplex, 3, 9kDa			HALLMARK_OXIDATIVE_PHOSPHORYLATION	MOOTHA_HUMAN_MITODB_6_2002	MOOTHA_MITOCHONDRIA		KEGG_PARKINSONS_DISEASE		REACTOME_TCA_CYCLE_AND_RESPIRATORY_ELECTRON_TRANSPORT		MOOTHA_VOXPHOS	BLALOCK_ALZHEIMERS_DISEASE_DN	KEGG_HUNTINGTONS_DISEASE		REACTOME_RESPIRATORY_ELECTRON_TRANSPORT_ATP_SYNTHESIS_BY_CHEMIOSMOTIC_COUPLING_AND_HEAT_PRODUCTION_BY_UNCOUPLING_PROTEINS_	KEGG_OXIDATIVE_PHOSPHORYLATION		WONG_MITOCHONDRIA_GENE_MODULE	TGACCTY_V$ERR1_Q2				KEGG_ALZHEIMERS_DISEASE		REACTOME_RESPIRATORY_ELECTRON_TRANSPORT	MODULE_62		MODULE_152										MODULE_77					GSE34515_CD16_NEG_VS_POS_MONOCYTE_UP
29796	UQCR10	ubiquinol-cytochrome c reductase, complex III subunit X			HALLMARK_OXIDATIVE_PHOSPHORYLATION				KEGG_PARKINSONS_DISEASE				MOOTHA_VOXPHOS	BLALOCK_ALZHEIMERS_DISEASE_DN	KEGG_HUNTINGTONS_DISEASE			KEGG_OXIDATIVE_PHOSPHORYLATION		WONG_MITOCHONDRIA_GENE_MODULE	TGACCTY_V$ERR1_Q2	MOOTHA_PGC			KEGG_ALZHEIMERS_DISEASE						BURTON_ADIPOGENESIS_6				HALLMARK_ADIPOGENESIS		TGACCTTG_V$SF1_Q6								GSE34515_CD16_NEG_VS_POS_MONOCYTE_UP
54884	RETSAT	retinol saturase (all-trans-retinol 13,14-reductase)			HALLMARK_OXIDATIVE_PHOSPHORYLATION					CYTOPLASM		CYTOPLASMIC_PART												ENVELOPE		ORGANELLE_ENVELOPE					BURTON_ADIPOGENESIS_6	ORGANELLE_MEMBRANE		MEMBRANE	HALLMARK_ADIPOGENESIS						MEMBRANE_PART		INTRACELLULAR_ORGANELLE_PART	ORGANELLE_PART	GSE34515_CD16_NEG_VS_POS_MONOCYTE_UP
7284	TUFM	Tu translation elongation factor, mitochondrial				MOOTHA_HUMAN_MITODB_6_2002	MOOTHA_MITOCHONDRIA	MITOCHONDRION		CYTOPLASM		CYTOPLASMIC_PART		BLALOCK_ALZHEIMERS_DISEASE_DN						WONG_MITOCHONDRIA_GENE_MODULE		MOOTHA_PGC									BURTON_ADIPOGENESIS_6											MORF_RAD23A			GSE34515_CD16_NEG_VS_POS_MONOCYTE_UP		MORF_CSNK2B	KIM_BIPOLAR_DISORDER_OLIGODENDROCYTE_DENSITY_CORR_UP	MORF_HDAC1
578	BAK1	BCL2-antagonist/killer 1				MOOTHA_HUMAN_MITODB_6_2002	MOOTHA_MITOCHONDRIA	MITOCHONDRION		CYTOPLASM		CYTOPLASMIC_PART																						MEMBRANE							MEMBRANE_PART
23788	MTCH2	mitochondrial carrier 2				MOOTHA_HUMAN_MITODB_6_2002	MOOTHA_MITOCHONDRIA							BLALOCK_ALZHEIMERS_DISEASE_DN							TGACCTY_V$ERR1_Q2	MOOTHA_PGC													HALLMARK_ADIPOGENESIS		TGACCTTG_V$SF1_Q6
51686	OAZ3	ornithine decarboxylase antizyme 3				MOOTHA_HUMAN_MITODB_6_2002	MOOTHA_MITOCHONDRIA
189	AGXT	alanine-glyoxylate aminotransferase				MOOTHA_HUMAN_MITODB_6_2002				CYTOPLASM		CYTOPLASMIC_PART																		MODULE_152
2875	GPT	glutamic-pyruvate transaminase (alanine aminotransferase)				MOOTHA_HUMAN_MITODB_6_2002																																KAAB_HEART_ATRIUM_VS_VENTRICLE_DN
10573	MRPL28	mitochondrial ribosomal protein L28					MOOTHA_MITOCHONDRIA
2631	GBAS	glioblastoma amplified sequence						MITOCHONDRION		CYTOPLASM		CYTOPLASMIC_PART		BLALOCK_ALZHEIMERS_DISEASE_DN							TGACCTY_V$ERR1_Q2	MOOTHA_PGC												MEMBRANE			TGACCTTG_V$SF1_Q6				MEMBRANE_PART					GSE36888_UNTREATED_VS_IL2_TREATED_STAT5_AB_KNOCKIN_TCELL_6H_DN
80142	PTGES2	prostaglandin E synthase 2						MITOCHONDRION		CYTOPLASM		CYTOPLASMIC_PART		BLALOCK_ALZHEIMERS_DISEASE_DN								MOOTHA_PGC							BURTON_ADIPOGENESIS_5																GSE34515_CD16_NEG_VS_POS_MONOCYTE_UP
27069	GHITM	growth hormone inducible transmembrane protein						MITOCHONDRION		CYTOPLASM		CYTOPLASMIC_PART		BLALOCK_ALZHEIMERS_DISEASE_DN								MOOTHA_PGC													HALLMARK_ADIPOGENESIS				FLECHNER_BIOPSY_KIDNEY_TRANSPLANT_REJECTED_VS_OK_DN
50808	AK3	adenylate kinase 3						MITOCHONDRION		CYTOPLASM		CYTOPLASMIC_PART
79594	MUL1	mitochondrial E3 ubiquitin protein ligase 1						MITOCHONDRION		CYTOPLASM		CYTOPLASMIC_PART
4716	NDUFB10	NADH dehydrogenase (ubiquinone) 1 beta subcomplex, 10, 22kDa							KEGG_PARKINSONS_DISEASE		REACTOME_TCA_CYCLE_AND_RESPIRATORY_ELECTRON_TRANSPORT				KEGG_HUNTINGTONS_DISEASE		REACTOME_RESPIRATORY_ELECTRON_TRANSPORT_ATP_SYNTHESIS_BY_CHEMIOSMOTIC_COUPLING_AND_HEAT_PRODUCTION_BY_UNCOUPLING_PROTEINS_	KEGG_OXIDATIVE_PHOSPHORYLATION		WONG_MITOCHONDRIA_GENE_MODULE					KEGG_ALZHEIMERS_DISEASE		REACTOME_RESPIRATORY_ELECTRON_TRANSPORT	MODULE_62	BURTON_ADIPOGENESIS_5	MODULE_152										MODULE_77
4715	NDUFB9	NADH dehydrogenase (ubiquinone) 1 beta subcomplex, 9, 22kDa							KEGG_PARKINSONS_DISEASE		REACTOME_TCA_CYCLE_AND_RESPIRATORY_ELECTRON_TRANSPORT				KEGG_HUNTINGTONS_DISEASE		REACTOME_RESPIRATORY_ELECTRON_TRANSPORT_ATP_SYNTHESIS_BY_CHEMIOSMOTIC_COUPLING_AND_HEAT_PRODUCTION_BY_UNCOUPLING_PROTEINS_	KEGG_OXIDATIVE_PHOSPHORYLATION		WONG_MITOCHONDRIA_GENE_MODULE					KEGG_ALZHEIMERS_DISEASE		REACTOME_RESPIRATORY_ELECTRON_TRANSPORT				BURTON_ADIPOGENESIS_6
7164	TPD52L1	tumor protein D52-like 1								CYTOPLASM		CYTOPLASMIC_PART		BLALOCK_ALZHEIMERS_DISEASE_DN
7170	TPM3	tropomyosin 3								CYTOPLASM		CYTOPLASMIC_PART									TGACCTY_V$ERR1_Q2																						INTRACELLULAR_ORGANELLE_PART	ORGANELLE_PART
144165	PRICKLE1	prickle homolog 1 (Drosophila)								CYTOPLASM		CYTOPLASMIC_PART												ENVELOPE		ORGANELLE_ENVELOPE						ORGANELLE_MEMBRANE		MEMBRANE									INTRACELLULAR_ORGANELLE_PART	ORGANELLE_PART
3295	HSD17B4	hydroxysteroid (17-beta) dehydrogenase 4								CYTOPLASM		CYTOPLASMIC_PART																			BURTON_ADIPOGENESIS_6
10585	POMT1	protein-O-mannosyltransferase 1								CYTOPLASM		CYTOPLASMIC_PART																				ORGANELLE_MEMBRANE		MEMBRANE							MEMBRANE_PART		INTRACELLULAR_ORGANELLE_PART	ORGANELLE_PART
26960	NBEA	neurobeachin								CYTOPLASM		CYTOPLASMIC_PART																						MEMBRANE									INTRACELLULAR_ORGANELLE_PART	ORGANELLE_PART
9463	PICK1	protein interacting with PRKCA 1								CYTOPLASM		CYTOPLASMIC_PART																						MEMBRANE
10228	STX6	syntaxin 6								CYTOPLASM		CYTOPLASMIC_PART																						MEMBRANE
26999	CYFIP2	cytoplasmic FMR1 interacting protein 2								CYTOPLASM		CYTOPLASMIC_PART																																				KIM_BIPOLAR_DISORDER_OLIGODENDROCYTE_DENSITY_CORR_UP
8878	SQSTM1	sequestosome 1								CYTOPLASM		CYTOPLASMIC_PART
2982	GUCY1A3	guanylate cyclase 1, soluble, alpha 3								CYTOPLASM		CYTOPLASMIC_PART
55160	ARHGEF10L	Rho guanine nucleotide exchange factor (GEF) 10-like								CYTOPLASM		CYTOPLASMIC_PART
57586	SYT13	synaptotagmin XIII								CYTOPLASM		CYTOPLASMIC_PART
2528	FUT6	fucosyltransferase 6 (alpha (1,3) fucosyltransferase)								CYTOPLASM		CYTOPLASMIC_PART
4677	NARS	asparaginyl-tRNA synthetase								CYTOPLASM				BLALOCK_ALZHEIMERS_DISEASE_DN																									FLECHNER_BIOPSY_KIDNEY_TRANSPLANT_REJECTED_VS_OK_DN			MORF_RAD23A					MORF_CSNK2B	KIM_BIPOLAR_DISORDER_OLIGODENDROCYTE_DENSITY_CORR_UP	MORF_HDAC1
491	ATP2B2	ATPase, Ca++ transporting, plasma membrane 2								CYTOPLASM				BLALOCK_ALZHEIMERS_DISEASE_DN
2167	FABP4	fatty acid binding protein 4, adipocyte								CYTOPLASM																			BURTON_ADIPOGENESIS_5						HALLMARK_ADIPOGENESIS											GSE36888_UNTREATED_VS_IL2_TREATED_STAT5_AB_KNOCKIN_TCELL_6H_DN
2171	FABP5	fatty acid binding protein 5 (psoriasis-associated)								CYTOPLASM																			BURTON_ADIPOGENESIS_5																	GSE36888_UNTREATED_VS_IL2_TREATED_STAT5_AB_KNOCKIN_TCELL_6H_DN
1029	CDKN2A	cyclin-dependent kinase inhibitor 2A (melanoma, p16, inhibits CDK4)								CYTOPLASM																																	INTRACELLULAR_ORGANELLE_PART	ORGANELLE_PART
56000	NXF3	nuclear RNA export factor 3								CYTOPLASM																																	INTRACELLULAR_ORGANELLE_PART	ORGANELLE_PART
573	BAG1	BCL2-associated athanogene								CYTOPLASM																																						KIM_BIPOLAR_DISORDER_OLIGODENDROCYTE_DENSITY_CORR_UP
5720	PSME1	proteasome (prosome, macropain) activator subunit 1 (PA28 alpha)								CYTOPLASM																																						KIM_BIPOLAR_DISORDER_OLIGODENDROCYTE_DENSITY_CORR_UP
7511	XPNPEP1	X-prolyl aminopeptidase (aminopeptidase P) 1, soluble								CYTOPLASM
8717	TRADD	TNFRSF1A-associated via death domain								CYTOPLASM
55768	NGLY1	N-glycanase 1								CYTOPLASM
2170	FABP3	fatty acid binding protein 3, muscle and heart (mammary-derived growth inhibitor)												BLALOCK_ALZHEIMERS_DISEASE_DN							TGACCTY_V$ERR1_Q2	MOOTHA_PGC																KAAB_HEART_ATRIUM_VS_VENTRICLE_DN
51144	HSD17B12	hydroxysteroid (17-beta) dehydrogenase 12												BLALOCK_ALZHEIMERS_DISEASE_DN																	BURTON_ADIPOGENESIS_6
9071	CLDN10	claudin 10												BLALOCK_ALZHEIMERS_DISEASE_DN																				MEMBRANE					FLECHNER_BIOPSY_KIDNEY_TRANSPLANT_REJECTED_VS_OK_DN		MEMBRANE_PART
5243	ABCB1	ATP-binding cassette, sub-family B (MDR/TAP), member 1												BLALOCK_ALZHEIMERS_DISEASE_DN																				MEMBRANE					FLECHNER_BIOPSY_KIDNEY_TRANSPLANT_REJECTED_VS_OK_DN		MEMBRANE_PART
27075	TSPAN13	tetraspanin 13												BLALOCK_ALZHEIMERS_DISEASE_DN																				MEMBRANE							MEMBRANE_PART
894	CCND2	cyclin D2												BLALOCK_ALZHEIMERS_DISEASE_DN																								KAAB_HEART_ATRIUM_VS_VENTRICLE_DN
1123	CHN1	chimerin (chimaerin) 1												BLALOCK_ALZHEIMERS_DISEASE_DN																								KAAB_HEART_ATRIUM_VS_VENTRICLE_DN
7280	TUBB2A	tubulin, beta 2A class IIa												BLALOCK_ALZHEIMERS_DISEASE_DN																									FLECHNER_BIOPSY_KIDNEY_TRANSPLANT_REJECTED_VS_OK_DN								MORF_CSNK2B	KIM_BIPOLAR_DISORDER_OLIGODENDROCYTE_DENSITY_CORR_UP
23229	ARHGEF9	Cdc42 guanine nucleotide exchange factor (GEF) 9												BLALOCK_ALZHEIMERS_DISEASE_DN
10636	RGS14	regulator of G-protein signaling 14												BLALOCK_ALZHEIMERS_DISEASE_DN
53346	TM6SF1	transmembrane 6 superfamily member 1												BLALOCK_ALZHEIMERS_DISEASE_DN
26507	CNNM1	cyclin M1												BLALOCK_ALZHEIMERS_DISEASE_DN
51299	NRN1	neuritin 1												BLALOCK_ALZHEIMERS_DISEASE_DN
2066	ERBB4	v-erb-a erythroblastic leukemia viral oncogene homolog 4 (avian)																			TGACCTY_V$ERR1_Q2													MEMBRANE					FLECHNER_BIOPSY_KIDNEY_TRANSPLANT_REJECTED_VS_OK_DN		MEMBRANE_PART
3177	SLC29A2	solute carrier family 29 (nucleoside transporters), member 2																			TGACCTY_V$ERR1_Q2													MEMBRANE							MEMBRANE_PART		INTRACELLULAR_ORGANELLE_PART	ORGANELLE_PART
4908	NTF3	neurotrophin 3																			TGACCTY_V$ERR1_Q2																TGACCTTG_V$SF1_Q6
118881	COMTD1	catechol-O-methyltransferase domain containing 1																			TGACCTY_V$ERR1_Q2																TGACCTTG_V$SF1_Q6
7408	VASP	vasodilator-stimulated phosphoprotein																			TGACCTY_V$ERR1_Q2																TGACCTTG_V$SF1_Q6
342667	STAC2	SH3 and cysteine rich domain 2																			TGACCTY_V$ERR1_Q2																TGACCTTG_V$SF1_Q6
84893	FBXO18	F-box protein, helicase, 18																			TGACCTY_V$ERR1_Q2																TGACCTTG_V$SF1_Q6
83547	RILP	Rab interacting lysosomal protein																			TGACCTY_V$ERR1_Q2																TGACCTTG_V$SF1_Q6
131474	CHCHD4	coiled-coil-helix-coiled-coil-helix domain containing 4																			TGACCTY_V$ERR1_Q2																									GSE36888_UNTREATED_VS_IL2_TREATED_STAT5_AB_KNOCKIN_TCELL_6H_DN
2252	FGF7	fibroblast growth factor 7																			TGACCTY_V$ERR1_Q2
6276	S100A5	S100 calcium binding protein A5																			TGACCTY_V$ERR1_Q2
25953	PNKD	paroxysmal nonkinesigenic dyskinesia																			TGACCTY_V$ERR1_Q2
64093	SMOC1	SPARC related modular calcium binding 1																			TGACCTY_V$ERR1_Q2
5081	PAX7	paired box 7																			TGACCTY_V$ERR1_Q2
84191	FAM96A	family with sequence similarity 96, member A																			TGACCTY_V$ERR1_Q2
462	SERPINC1	serpin peptidase inhibitor, clade C (antithrombin), member 1																			TGACCTY_V$ERR1_Q2
5949	RBP3	retinol binding protein 3, interstitial																			TGACCTY_V$ERR1_Q2
51075	TMX2	thioredoxin-related transmembrane protein 2																				MOOTHA_PGC							BURTON_ADIPOGENESIS_5																GSE34515_CD16_NEG_VS_POS_MONOCYTE_UP
355	FAS	Fas (TNF receptor superfamily, member 6)																							KEGG_ALZHEIMERS_DISEASE
84895	FAM73B	family with sequence similarity 73, member B																											BURTON_ADIPOGENESIS_5						HALLMARK_ADIPOGENESIS
10062	NR1H3	nuclear receptor subfamily 1, group H, member 3																													BURTON_ADIPOGENESIS_6
2819	GPD1	glycerol-3-phosphate dehydrogenase 1 (soluble)																													BURTON_ADIPOGENESIS_6
761	CA3	carbonic anhydrase III, muscle specific																													BURTON_ADIPOGENESIS_6
5318	PKP2	plakophilin 2																																MEMBRANE				KAAB_HEART_ATRIUM_VS_VENTRICLE_DN			MEMBRANE_PART				GSE34515_CD16_NEG_VS_POS_MONOCYTE_UP
89	ACTN3	actinin, alpha 3																																MEMBRANE							MEMBRANE_PART		INTRACELLULAR_ORGANELLE_PART	ORGANELLE_PART
54	ACP5	acid phosphatase 5, tartrate resistant																																MEMBRANE							MEMBRANE_PART
6259	RYK	RYK receptor-like tyrosine kinase																																MEMBRANE							MEMBRANE_PART
29988	SLC2A8	solute carrier family 2 (facilitated glucose transporter), member 8																																MEMBRANE							MEMBRANE_PART
2152	F3	coagulation factor III (thromboplastin, tissue factor)																																MEMBRANE							MEMBRANE_PART
2687	GGT5	gamma-glutamyltransferase 5																																MEMBRANE							MEMBRANE_PART
3595	IL12RB2	interleukin 12 receptor, beta 2																																MEMBRANE							MEMBRANE_PART
2798	GNRHR	gonadotropin-releasing hormone receptor																																MEMBRANE							MEMBRANE_PART
6865	TACR2	tachykinin receptor 2																																MEMBRANE							MEMBRANE_PART
2042	EPHA3	EPH receptor A3																																MEMBRANE							MEMBRANE_PART
4058	LTK	leukocyte receptor tyrosine kinase																																MEMBRANE							MEMBRANE_PART
1739	DLG1	discs, large homolog 1 (Drosophila)																																MEMBRANE							MEMBRANE_PART
3071	NCKAP1L	NCK-associated protein 1-like																																MEMBRANE							MEMBRANE_PART
22925	PLA2R1	phospholipase A2 receptor 1, 180kDa																																MEMBRANE							MEMBRANE_PART
94121	SYTL4	synaptotagmin-like 4																																MEMBRANE							MEMBRANE_PART
8291	DYSF	dysferlin, limb girdle muscular dystrophy 2B (autosomal recessive)																																MEMBRANE
400916	CHCHD10	coiled-coil-helix-coiled-coil-helix domain containing 10																																	HALLMARK_ADIPOGENESIS										GSE34515_CD16_NEG_VS_POS_MONOCYTE_UP	GSE36888_UNTREATED_VS_IL2_TREATED_STAT5_AB_KNOCKIN_TCELL_6H_DN
8404	SPARCL1	SPARC-like 1 (hevin)																																	HALLMARK_ADIPOGENESIS
51129	ANGPTL4	angiopoietin-like 4																																	HALLMARK_ADIPOGENESIS
9172	MYOM2	myomesin (M-protein) 2, 165kDa																																				KAAB_HEART_ATRIUM_VS_VENTRICLE_DN
5506	PPP1R3A	protein phosphatase 1, regulatory subunit 3A																																				KAAB_HEART_ATRIUM_VS_VENTRICLE_DN
51454	GULP1	GULP, engulfment adaptor PTB domain containing 1																																					FLECHNER_BIOPSY_KIDNEY_TRANSPLANT_REJECTED_VS_OK_DN						GSE34515_CD16_NEG_VS_POS_MONOCYTE_UP
928	CD9	CD9 molecule																																					FLECHNER_BIOPSY_KIDNEY_TRANSPLANT_REJECTED_VS_OK_DN							GSE36888_UNTREATED_VS_IL2_TREATED_STAT5_AB_KNOCKIN_TCELL_6H_DN
27095	TRAPPC3	trafficking protein particle complex 3																																								MORF_RAD23A					MORF_CSNK2B		MORF_HDAC1
10946	SF3A3	splicing factor 3a, subunit 3, 60kDa																																									INTRACELLULAR_ORGANELLE_PART	ORGANELLE_PART
3872	KRT17	keratin 17																																									INTRACELLULAR_ORGANELLE_PART	ORGANELLE_PART
9576	SPAG6	sperm associated antigen 6																																									INTRACELLULAR_ORGANELLE_PART	ORGANELLE_PART
55954	ZMAT5	zinc finger, matrin-type 5																																									INTRACELLULAR_ORGANELLE_PART	ORGANELLE_PART
84331	FAM195A	family with sequence similarity 195, member A																																											GSE34515_CD16_NEG_VS_POS_MONOCYTE_UP	GSE36888_UNTREATED_VS_IL2_TREATED_STAT5_AB_KNOCKIN_TCELL_6H_DN
51617	HMP19	HMP19 protein																																											GSE34515_CD16_NEG_VS_POS_MONOCYTE_UP			KIM_BIPOLAR_DISORDER_OLIGODENDROCYTE_DENSITY_CORR_UP
2159	F10	coagulation factor X																																											GSE34515_CD16_NEG_VS_POS_MONOCYTE_UP
131408	FAM131A	family with sequence similarity 131, member A																																														KIM_BIPOLAR_DISORDER_OLIGODENDROCYTE_DENSITY_CORR_UP
55625	ZDHHC7	zinc finger, DHHC-type containing 7
119559	SFXN4	sideroflexin 4
27440	CECR5	cat eye syndrome chromosome region, candidate 5
132299	OCIAD2	OCIA domain containing 2
147741	ZNF560	zinc finger protein 560
1512	CTSH	cathepsin H
83988	NCALD	neurocalcin delta
9717	SEC14L5	SEC14-like 5 (S. cerevisiae)
51368	TEX264	testis expressed 264
11046	SLC35D2	solute carrier family 35, member D2
5920	RARRES3	retinoic acid receptor responder (tazarotene induced) 3
5836	PYGL	phosphorylase, glycogen, liver
5740	PTGIS	prostaglandin I2 (prostacyclin) synthase
54360	CYTL1	cytokine-like 1
5696	PSMB8	proteasome (prosome, macropain) subunit, beta type, 8 (large multifunctional peptidase 7)
55365	TMEM176A	transmembrane protein 176A
219623	TMEM26	transmembrane protein 26
119587	CPXM2	carboxypeptidase X (M14 family), member 2
113246	C12orf57	chromosome 12 open reading frame 57
83690	CRISPLD1	cysteine-rich secretory protein LCCL domain containing 1
55620	STAP2	signal transducing adaptor family member 2
11213	IRAK3	interleukin-1 receptor-associated kinase 3
203447	NRK	Nik related kinase
51303	FKBP11	FK506 binding protein 11, 19 kDa
3575	IL7R	interleukin 7 receptor
104	ADARB1	adenosine deaminase, RNA-specific, B1
3743	KCNA7	potassium voltage-gated channel, shaker-related subfamily, member 7
90507	SCRN2	secernin 2
171558	PTCRA	pre T-cell antigen receptor alpha
57175	CORO1B	coronin, actin binding protein, 1B
6504	SLAMF1	signaling lymphocytic activation molecule family member 1
84572	GNPTG	N-acetylglucosamine-1-phosphate transferase, gamma subunit
64901	RANBP17	RAN binding protein 17
57818	G6PC2	glucose-6-phosphatase, catalytic, 2
65268	WNK2	WNK lysine deficient protein kinase 2
4909	NTF4	neurotrophin 4
4821	NKX2-2	NK2 homeobox 2
23704	KCNE4	potassium voltage-gated channel, Isk-related family, member 4
84304	NUDT22	nudix (nucleoside diphosphate linked moiety X)-type motif 22
63908	NAPB	N-ethylmaleimide-sensitive factor attachment protein, beta
115811	IQCD	IQ motif containing D
83707	TRPT1	tRNA phosphotransferase 1
80000	GREB1L	growth regulation by estrogen in breast cancer-like
51725	FBXO40	F-box protein 40
10002	NR2E3	nuclear receptor subfamily 2, group E, member 3
25769	SLC24A2	solute carrier family 24 (sodium/potassium/calcium exchanger), member 2
5304	PIP	prolactin-induced protein
338596	ST8SIA6	ST8 alpha-N-acetyl-neuraminide alpha-2,8-sialyltransferase 6
7268	TTC4	tetratricopeptide repeat domain 4
11117	EMILIN1	elastin microfibril interfacer 1
8512	MBL1P	mannose-binding lectin (protein A) 1, pseudogene
81706	PPP1R14C	protein phosphatase 1, regulatory (inhibitor) subunit 14C
166348	KBTBD12	kelch repeat and BTB (POZ) domain containing 12
1440	CSF3	colony stimulating factor 3 (granulocyte)
347404	LANCL3	LanC lantibiotic synthetase component C-like 3 (bacterial)
55080	TAPBPL	TAP binding protein-like
51442	VGLL1	vestigial like 1 (Drosophila)
26027	ACOT11	acyl-CoA thioesterase 11
93649	MYOCD	myocardin
339456	TMEM52	transmembrane protein 52
5267	SERPINA4	serpin peptidase inhibitor, clade A (alpha-1 antiproteinase, antitrypsin), member 4
353288	KRT26	keratin 26
8789	FBP2	fructose-1,6-bisphosphatase 2
10346	TRIM22	tripartite motif containing 22
57380	MRS2	MRS2 magnesium homeostasis factor homolog (S. cerevisiae)
158399	ZNF483	zinc finger protein 483
54788	DNAJB12	DnaJ (Hsp40) homolog, subfamily B, member 12
29952	DPP7	dipeptidyl-peptidase 7
64969	MRPS5	mitochondrial ribosomal protein S5
79856	SNX22	sorting nexin 22
80310	PDGFD	platelet derived growth factor D
55532	SLC30A10	solute carrier family 30, member 10
284612	SYPL2	synaptophysin-like 2
8367	HIST1H4E	histone cluster 1, H4e
65008	MRPL1	mitochondrial ribosomal protein L1
84988	PPP1R16A	protein phosphatase 1, regulatory subunit 16A
4438	MSH4	mutS homolog 4 (E. coli)
246176	GAS2L2	growth arrest-specific 2 like 2
140691	TRIM69	tripartite motif containing 69
3883	KRT33A	keratin 33A
7712	ZNF157	zinc finger protein 157
23072	HECW1	HECT, C2 and WW domain containing E3 ubiquitin protein ligase 1
441027	TMEM150C	transmembrane protein 150C
53828	FXYD4	FXYD domain containing ion transport regulator 4
140876	FAM65C	family with sequence similarity 65, member C
154215	NKAIN2	Na+/K+ transporting ATPase interacting 2
317761	C14orf39	chromosome 14 open reading frame 39
147495	APCDD1	adenomatosis polyposis coli down-regulated 1
113622	ADPRHL1	ADP-ribosylhydrolase like 1
343035	RD3	retinal degeneration 3
126364	LRRC25	leucine rich repeat containing 25
144100	PLEKHA7	pleckstrin homology domain containing, family A member 7
254268	AKNAD1	AKNA domain containing 1
25878	MXRA5	matrix-remodelling associated 5
26762	HAVCR1	hepatitis A virus cellular receptor 1
57168	ASPHD2	aspartate beta-hydroxylase domain containing 2
645683	RPL13AP3	ribosomal protein L13a pseudogene 3
283463	MUC19	mucin 19, oligomeric
652965	SNORA48	small nucleolar RNA, H/ACA box 48
80108	ZFP2	zinc finger protein 2 homolog (mouse)
144347	FAM101A	family with sequence similarity 101, member A
246269	LACE1	lactation elevated 1
125931	CEACAM20	carcinoembryonic antigen-related cell adhesion molecule 20
440590	ZYG11A	zyg-11 homolog A (C. elegans)
91807	MYLK3	myosin light chain kinase 3
340390	KIAA1875	KIAA1875
25766	PRPF40B	PRP40 pre-mRNA processing factor 40 homolog B (S. cerevisiae)
23627	PRND	prion protein 2 (dublet)
440829	SHISA8	shisa homolog 8 (Xenopus laevis)
548645	DNAJC25	DnaJ (Hsp40) homolog, subfamily C , member 25
344807	CD200R1L	CD200 receptor 1-like
79788	ZNF665	zinc finger protein 665
154075	SAMD3	sterile alpha motif domain containing 3
387923	SERP2	stress-associated endoplasmic reticulum protein family member 2
339291	LRRC30	leucine rich repeat containing 30
57558	USP35	ubiquitin specific peptidase 35
389812	LCN15	lipocalin 15
57615	ZNF492	zinc finger protein 492
7643	ZNF90	zinc finger protein 90
56111	PCDHGA4	protocadherin gamma subfamily A, 4
56104	PCDHGB1	protocadherin gamma subfamily B, 1
56102	PCDHGB3	protocadherin gamma subfamily B, 3
284958	NT5DC4	5'-nucleotidase domain containing 4
390963	ZNF818P	zinc finger protein 818, pseudogene
148345	C1orf127	chromosome 1 open reading frame 127
138803	OR13C3	olfactory receptor, family 13, subfamily C, member 3
100131998	RRN3P3	RNA polymerase I transcription factor homolog (S. cerevisiae) pseudogene 3
28638	TRBC2	T cell receptor beta constant 2
3311	HSPA7	heat shock 70kDa protein 7 (HSP70B)
5772	PTPN2P1	protein tyrosine phosphatase, non-receptor type 2 pseudogene 1
692091	SNORD23	small nucleolar RNA, C/D box 23
6976	TRGV3	T cell receptor gamma variable 3
79104	MEG8	maternally expressed 8 (non-protein coding)
81162	OR8R1P	olfactory receptor, family 8, subfamily R, member 1 pseudogene
9206	RAD17P2	RAD17 homolog (S. pombe) pseudogene 2
[truncated: 3 more columns]
